# Supplementary material for: The Effect of the Feeding System on Fat Deposition in Yak Subcutaneous Fat
Source: Int J Mol Sci. 2023 Apr 17;24(8):7381. doi: 10.3390/ijms24087381 (PMC10138426; doi:10.3390/ijms24087381)
Supplement: Supplementary file 1 [file ijms-24-07381-s001.zip › Supplementary Table S1 The information of lipids in yak muscle.xlsx]

## Sheet: HF_G
ID	m/z	Ion mode	Retention time	Lipid	LipidGroup	Class	Formula	FattyAcid	FA1	FA2	FA3	FA4	VIP	P-value	adj.P-value	log2(FC)	FC	average(SF)	average(GF)	SF6	SF5	SF4	SF3	SF2	SF1	GF6	GF5	GF4	GF3	GF2	GF1
1	554.346	neg	3.76124	LPC(17:0)	LPC(17:0)+HCOO	LPC	C25 H52 O7 N1 P1	(17:0)	(17:0)				2.40074	0.63565	0.855924	-0.0858364	0.942238	2311.91	2453.63	2607.79	2556.55	2151.07	2211.53	1905.47	2439.04	2587.26	1843	2658.09	1909.49	2121.32	3602.64
2	614.572	pos	15.1084	DG(18:0/16:0)	DG(34:0)+NH4	DG	C37 H72 O5 N0	(18:0/16:0)	(18:0)	(16:0)			1.40397	0.275023	0.626293	1.22467	2.33702	27.1313	11.6093	41.5569	86.8998	2.86926	14.364	8.96454	8.13314	15.1101	19.8241	10.4571	14.6531	7.46568	2.14596
3	612.556	pos	14.1359	DG(16:0/18:1)	DG(34:1)+NH4	DG	C37 H70 O5 N0	(16:0/18:1)	(16:0)	(18:1)			0.0798601	0.988632	0.995739	-0.00888827	0.993858	43.2586	43.5259	74.8215	105.559	4.81818	27.0812	25.3617	21.9097	36.2406	75.6997	54.288	53.0469	33.9568	7.92355
4	640.587	pos	15.2504	DG(18:0/18:1)	DG(36:1)+NH4	DG	C39 H74 O5 N0	(18:0/18:1)	(18:0)	(18:1)			0.812999	0.590391	0.842236	0.451251	1.36723	39.9634	29.2295	61.9541	121.553	3.80763	24.428	15.0355	13.002	29.2758	48.5147	37.1561	35.0892	20.5306	4.81073
6	698.629	pos	16.9108	TG(15:0/10:0/14:0)	TG(39:0)+NH4	TG	C42 H80 O6 N0	(15:0/10:0/14:0)	(15:0)	(10:0)	(14:0)		0.35869	0.433189	0.730334	0.505971	1.42008	5.19151	3.65579	9.34077	11.0357	0.631491	2.66238	3.94326	3.53543	5.22951	6.77534	3.51982	3.46109	2.33001	0.618984
7	712.645	pos	17.1048	TG(16:0/10:0/14:0)	TG(40:0)+NH4	TG	C43 H82 O6 N0	(16:0/10:0/14:0)	(16:0)	(10:0)	(14:0)		0.0192221	0.998065	0.998065	0.00117493	1.00081	34.8638	34.8354	55.7587	61.3097	7.12803	19.396	34.4964	31.0941	51.941	58.9705	35.1537	32.6108	22.0358	8.30086
8	710.629	pos	16.7701	TG(6:0/16:0/18:1)	TG(40:1)+NH4	TG	C43 H80 O6 N0	(6:0/16:0/18:1)	(6:0)	(16:0)	(18:1)		0.209635	0.870622	0.952184	-0.0861175	0.942055	21.151	22.452	36.7435	37.6388	2.79707	10.4299	20.5957	18.7007	24.1998	43.0777	26.0315	22.4797	15.2324	3.69058
9	726.661	pos	17.2168	TG(15:0/10:0/16:0)	TG(41:0)+NH4	TG	C44 H84 O6 N0	(15:0/10:0/16:0)	(15:0)	(10:0)	(16:0)		0.716295	0.299565	0.654242	0.53164	1.44557	15.0582	10.4168	24.3527	27.5094	3.15799	9.60651	13.1631	12.5593	14.5199	16.5201	10.1901	10.6529	7.6463	2.97133
10	766.692	pos	17.3931	TG(16:0/10:0/18:1)	TG(44:1)+NH4	TG	C47 H88 O6 N0	(16:0/10:0/18:1)	(16:0)	(10:0)	(18:1)		0.827038	0.753079	0.918565	-0.102063	0.931699	190.01	203.939	262.113	262.299	64.062	136.321	212.766	202.499	232.554	297.362	216.707	215.231	182.427	79.3534
11	788.676	pos	17.024	TG(10:0/18:1/18:3)	TG(46:4)+NH4	TG	C49 H86 O6 N0	(10:0/18:1/18:3)	(10:0)	(18:1)	(18:3)		0.379816	0.127015	0.462698	-0.589791	0.664439	1.52802	2.29972	1.86815	2.52703	0.334761	1.19853	1.67943	1.56024	1.46379	3.00708	3.09709	2.80453	2.42032	1.0055
12	808.739	pos	17.649	TG(15:0/14:0/18:1)	TG(47:1)+NH4	TG	C50 H94 O6 N0	(15:0/14:0/18:1)	(15:0)	(14:0)	(18:1)		0.506187	0.767589	0.926557	0.059925	1.04241	134.957	129.466	157.268	166.336	71.0998	145.47	138.44	131.126	172.94	148.89	117.476	121.312	127.037	89.14
13	806.723	pos	17.5063	TG(15:0/16:1/16:1)	TG(47:2)+NH4	TG	C50 H92 O6 N0	(15:0/16:1/16:1)	(15:0)	(16:1)	(16:1)		0.632376	0.564735	0.826928	-0.148935	0.901916	44.3705	49.1959	46.3702	63.4422	15.3749	38.1516	52.4255	50.4587	40.6674	52.6971	60.0728	56.9601	53.8853	30.8924
14	822.755	pos	17.7146	TG(16:0/14:0/18:1)	TG(48:1)+NH4	TG	C51 H96 O6 N0	(16:0/14:0/18:1)	(16:0)	(14:0)	(18:1)		1.42726	0.405382	0.719112	-0.0977402	0.934496	448.824	480.285	448.452	430.234	391.59	494.049	498.723	429.895	619.75	510.241	398.705	434.81	438.307	479.894
16	834.755	pos	17.6495	TG(15:0/16:1/18:1)	TG(49:2)+NH4	TG	C52 H96 O6 N0	(15:0/16:1/18:1)	(15:0)	(16:1)	(18:1)		3.18578	0.0970122	0.388049	0.695937	1.61994	143.997	88.8903	150.119	168.468	83.5513	159.194	156.028	146.618	135.755	135.925	142.395	3.11324	3.4318	112.722
18	848.77	pos	17.7264	TG(16:0/16:1/18:1)	TG(50:2)+NH4	TG	C53 H98 O6 N0	(16:0/16:1/18:1)	(16:0)	(16:1)	(18:1)		3.17398	0.410969	0.721683	-0.224223	0.856056	603.939	705.49	605.244	41.6373	766.94	752.968	737.589	719.258	702.384	669.169	680.825	630.475	716.464	833.624
19	862.786	pos	17.7979	TG(16:0/17:1/18:1)	TG(51:2)+NH4	TG	C54 H100 O6 N0	(16:0/17:1/18:1)	(16:0)	(17:1)	(18:1)		0.835809	0.622181	0.851846	-0.146543	0.903412	192.811	213.426	210.167	230.311	9.60028	274.472	208.794	223.523	211.305	174.82	190.898	200.013	228.787	274.73
21	878.817	pos	17.8676	TG(18:0/16:0/18:1)	TG(52:1)+NH4	TG	C55 H104 O6 N0	(18:0/16:0/18:1)	(18:0)	(16:0)	(18:1)		1.15553	0.501092	0.771492	0.155578	1.11387	162.422	145.818	138.682	124.219	238.202	197.62	144.681	131.126	142.247	112.922	147.735	103.05	164.967	203.984
24	892.833	pos	18.0635	TG(18:0/17:0/18:1)	TG(53:1)+NH4	TG	C56 H106 O6 N0	(18:0/17:0/18:1)	(18:0)	(17:0)	(18:1)		2.17916	0.0385634	0.249094	0.259369	1.19696	129.458	108.156	147.26	140.746	111.702	151.874	110.638	114.528	123.36	94.1019	107.241	98.7019	111.985	113.547
25	890.817	pos	17.9375	TG(17:0/18:1/18:1)	TG(53:2)+NH4	TG	C56 H104 O6 N0	(17:0/18:1/18:1)	(17:0)	(18:1)	(18:1)		3.81624	0.0279019	0.246263	0.377703	1.29927	276.368	212.71	236.379	239.908	377.154	309.238	236.596	258.933	211.896	178.584	217.597	201.317	223.97	242.895
26	906.848	pos	18.0082	TG(18:0/18:0/18:1)	TG(54:1)+NH4	TG	C57 H108 O6 N0	(18:0/18:0/18:1)	(18:0)	(18:0)	(18:1)		1.1549	0.424697	0.725006	0.0852969	1.06091	219.367	206.773	188.245	244.706	261.662	236.961	182.128	202.499	198.91	177.33	222.047	214.796	204.704	222.85
27	904.833	pos	17.9978	TG(18:0/18:1/18:1)	TG(54:2)+NH4	TG	C57 H106 O6 N0	(18:0/18:1/18:1)	(18:0)	(18:1)	(18:1)		5.79037	0.130671	0.467666	0.229206	1.17219	1311.17	1118.56	1148.53	1252.85	1757.64	1500.45	1112.06	1095.48	1097.84	991.206	1103.56	1078.33	1119.85	1320.59
28	902.817	pos	17.8985	TG(18:0/18:1/18:2)	TG(54:3)+NH4	TG	C57 H104 O6 N0	(18:0/18:1/18:2)	(18:0)	(18:1)	(18:2)		3.78659	0.222738	0.576549	0.320589	1.24884	498.156	398.895	358.857	488.878	772.353	587.37	388.652	392.825	300.431	303.217	405.38	395.243	417.235	571.864
29	898.786	pos	17.6674	TG(18:1/18:1/18:3)	TG(54:5)+NH4	TG	C57 H100 O6 N0	(18:1/18:1/18:3)	(18:1)	(18:1)	(18:3)		0.367459	0.840636	0.942438	-0.0715632	0.951606	69.5324	73.0685	58.1415	97.5624	55.5806	92.4055	59.0071	54.4976	66.697	76.118	95.6715	104.789	92.1168	3.0185
30	920.864	pos	18.0822	TG(18:0/18:1/19:0)	TG(55:1)+NH4	TG	C58 H110 O6 N0	(18:0/18:1/19:0)	(18:0)	(18:1)	(19:0)		0.376174	0.400885	0.717326	0.137286	1.09983	14.23	12.9383	15.0119	19.1926	12.8846	15.0959	11.6312	11.5635	16.0545	12.6306	12.1036	14.6531	12.3424	9.84549
31	962.911	pos	18.2778	TG(18:0/18:1/22:0)	TG(58:1)+NH4	TG	C61 H116 O6 N0	(18:0/18:1/22:0)	(18:0)	(18:1)	(22:0)		0.0328115	0.93743	0.974205	-0.0359824	0.975367	6.50997	6.67438	9.43608	13.7547	1.96697	5.39794	3.79574	4.70837	7.43701	9.82842	7.03074	7.65266	5.80998	2.28745
32	970.88	pos	18.0741	TG(18:1/18:2/23:1)	TG(59:4)+NH4	TG	C62 H112 O6 N0	(18:1/18:2/23:1)	(18:1)	(18:2)	(23:1)		0.180561	0.372562	0.700781	-0.485244	0.714376	0.745847	1.04405	0.962671	1.63137	0.554563	0.00354545	0.692198	0.630734	1.42838	1.61437	1.08131	1.24791	0.891065	0.00129418
34	764.676	pos	17.1752	TG(16:1/10:0/18:1)	TG(44:2)+NH4	TG	C47 H86 O6 N0	(16:1/10:0/18:1)	(16:1)	(10:0)	(18:1)		0.307368	0.682543	0.895426	0.191694	1.1421	40.0607	35.0762	53.8524	57.5778	10.1597	23.7876	50.7801	44.2067	0.354552	53.5335	54.733	48.2639	36.0038	17.5686
35	558.509	pos	12.8158	DG(16:0/14:0)	DG(30:0)+NH4	DG	C33 H64 O5 N0	(16:0/14:0)	(16:0)	(14:0)			0.104132	0.841638	0.942438	-0.124943	0.91704	5.28217	5.76002	8.48294	12.8484	0.682809	3.32111	3.36454	2.99322	5.53644	11.6268	5.87378	6.69608	3.781	1.04599
36	610.541	pos	13.2362	DG(16:1/18:1)	DG(34:2)+NH4	DG	C37 H68 O5 N0	(16:1/18:1)	(16:1)	(18:1)			0.0489995	0.861437	0.949909	0.110174	1.07936	5.8262	5.39784	9.43608	14.821	0.79265	4.55623	3.82979	1.52151	3.94279	5.14424	8.1877	7.73962	5.54507	1.82761
37	642.603	pos	16.1641	DG(18:0/18:0)	DG(36:0)+NH4	DG	C39 H76 O5 N0	(18:0/18:0)	(18:0)	(18:0)			1.01627	0.253334	0.600932	1.548	2.92411	11.673	3.99198	15.8698	41.1575	1.17018	6.23966	2.9617	2.63912	5.4361	5.93887	4.01375	5.30469	2.54074	0.717717
38	656.582	pos	15.739	TG(10:0/12:0/14:0)	TG(36:0)+NH4	TG	C39 H74 O6 N0	(10:0/12:0/14:0)	(10:0)	(12:0)	(14:0)		0.127871	0.638627	0.857105	0.217453	1.16268	2.17258	1.86859	3.4456	3.93981	1.23547	1.35406	1.59433	1.46618	2.34325	3.5926	1.74879	1.32617	1.16802	1.03274
39	708.614	pos	16.1579	TG(6:0/16:0/18:2)	TG(40:2)+NH4	TG	C43 H78 O6 N0	(6:0/16:0/18:2)	(6:0)	(16:0)	(18:2)		0.160976	0.60208	0.84692	0.358499	1.28209	2.43458	1.89892	4.20335	5.91772	0.24577	0.988098	1.75319	1.49938	1.53462	3.53823	2.5631	2.20014	1.19812	0.359282
40	740.676	pos	17.3742	TG(16:0/10:0/16:0)	TG(42:0)+NH4	TG	C45 H86 O6 N0	(16:0/10:0/16:0)	(16:0)	(10:0)	(16:0)		0.185537	0.880742	0.952184	0.0610394	1.04322	56.6692	54.3216	86.7357	91.698	15.2847	40.8963	53.5035	51.8972	76.1408	84.9008	52.5081	50.8728	43.3491	18.1581
41	736.645	pos	16.8449	TG(16:1/10:0/16:1)	TG(42:2)+NH4	TG	C45 H82 O6 N0	(16:1/10:0/16:1)	(16:1)	(10:0)	(16:1)		0.00751149	0.9437	0.974205	0.0333403	1.02338	11.9877	11.7138	18.5386	22.0715	1.71337	6.39519	12.1418	11.0655	10.6833	18.444	15.6189	13.3052	9.27189	2.95954
42	768.708	pos	17.5551	TG(16:0/14:0/14:0)	TG(44:0)+NH4	TG	C47 H90 O6 N0	(16:0/14:0/14:0)	(16:0)	(14:0)	(14:0)		0.296723	0.770493	0.927319	-0.0885827	0.940446	46.4487	49.3901	63.3838	75.171	18.7675	42.1772	40.8511	38.342	69.0579	58.9705	49.3932	44.7855	43.8307	30.3029
43	762.661	pos	16.9471	TG(16:1/10:0/18:2)	TG(44:3)+NH4	TG	C47 H84 O6 N0	(16:1/10:0/18:2)	(16:1)	(10:0)	(18:2)		0.295234	0.486992	0.764535	-0.299847	0.812339	4.02816	4.95871	5.38524	7.41048	0.662291	2.47939	4.18156	4.04997	4.26742	7.65362	6.54126	5.65253	4.03387	1.60358
44	794.723	pos	17.5705	TG(16:0/14:0/16:1)	TG(46:1)+NH4	TG	C49 H92 O6 N0	(16:0/14:0/16:1)	(16:0)	(14:0)	(16:1)		2.18045	0.382893	0.700781	-0.208306	0.865553	318.474	367.943	380.303	420.638	146.17	284.536	347.234	331.965	468.649	464.236	366.221	346.109	340.772	221.671
45	864.801	pos	17.9299	TG(18:0/15:0/18:1)	TG(51:1)+NH4	TG	C54 H102 O6 N0	(18:0/15:0/18:1)	(18:0)	(15:0)	(18:1)		1.64334	0.377859	0.700781	0.16479	1.121	182.228	162.558	208.261	185.528	185.87	224.152	141.277	148.278	218.388	157.255	121.48	121.312	152.926	203.984
46	872.77	pos	17.6504	TG(16:0/18:1/18:3)	TG(52:4)+NH4	TG	C55 H98 O6 N0	(16:0/18:1/18:3)	(16:0)	(18:1)	(18:3)		1.95873	0.259332	0.608089	-0.21125	0.863789	192.487	222.84	191.581	261.233	111.702	235.131	180.993	174.282	191.237	215.807	254.086	263.06	234.808	178.044
48	884.77	pos	17.633	TG(18:1/17:1/18:3)	TG(53:5)+NH4	TG	C56 H98 O6 N0	(18:1/17:1/18:3)	(18:1)	(17:1)	(18:3)		0.464119	0.193856	0.529372	-0.285125	0.82067	7.40941	9.02848	6.48135	11.6222	4.80014	9.33204	6.41135	5.80939	8.67651	8.49008	10.1011	10.7398	8.97085	7.19251
51	948.895	pos	18.2208	TG(16:0/18:1/23:0)	TG(57:1)+NH4	TG	C60 H114 O6 N0	(16:0/18:1/23:0)	(16:0)	(18:1)	(23:0)		0.192566	0.693647	0.898973	0.201661	1.15002	4.76542	4.14377	5.28993	11.249	1.73138	3.71452	3.40425	3.20346	5.23542	6.56622	3.80016	4.20462	3.29935	1.75686
52	960.895	pos	18.2536	TG(18:1/18:1/22:0)	TG(58:2)+NH4	TG	C61 H114 O6 N0	(18:1/18:1/22:0)	(18:1)	(18:1)	(22:0)		0.147944	0.886683	0.952184	0.0688855	1.04891	39.1845	37.3575	56.2352	82.6348	9.31155	31.1983	29.4468	26.2806	40.1362	57.7158	44.9433	41.5679	29.4413	10.3407
53	950.817	pos	17.7588	TG(18:1/18:1/22:5)	TG(58:7)+NH4	TG	C61 H104 O6 N0	(18:1/18:1/22:5)	(18:1)	(18:1)	(22:5)		0.688458	0.0641244	0.315214	-1.00354	0.498773	2.25646	4.52402	0.524227	3.89183	3.17603	3.01004	1.7305	1.20614	2.64427	2.54284	8.58818	4.32201	3.26924	5.77759
54	976.927	pos	18.3259	TG(18:0/18:1/23:0)	TG(59:1)+NH4	TG	C62 H118 O6 N0	(18:0/18:1/23:0)	(18:0)	(18:1)	(23:0)		0.227086	0.580508	0.831043	0.344465	1.26968	3.49642	2.75378	4.42257	8.90323	0.939952	2.29641	2.27518	2.14117	3.81884	4.16558	2.92799	3.36108	1.61957	0.629615
55	990.942	pos	18.4456	TG(26:0/16:0/18:1)	TG(60:1)+NH4	TG	C63 H120 O6 N0	(26:0/16:0/18:1)	(26:0)	(16:0)	(18:1)		0.363121	0.179421	0.521589	-0.679874	0.62422	1.46703	2.35019	1.95394	1.91926	0.457789	1.26257	1.32199	1.88667	3.30534	3.93555	3.20833	2.13492	1.11383	0.40317
57	804.576	neg	9.12871	PC(16:0/18:1)	PC(34:1)+HCOO	PC	C42 H82 O8 N1 P1	(16:0/18:1)	(16:0)	(18:1)			5.92817	0.0314836	0.246263	-0.236465	0.848822	937.009	1103.89	1024.74	882.065	1032.14	793.369	906.693	983.046	1329.59	1182.68	982.293	988.022	1107.23	1033.55
58	636.556	pos	13.4463	DG(18:1/18:2)	DG(36:3)+NH4	DG	C39 H70 O5 N0	(18:1/18:2)	(18:1)	(18:2)			0.0542563	0.902906	0.958483	-0.0775928	0.947637	1.79724	1.89655	2.67832	4.91544	0.237972	1.18023	0.930496	0.840978	1.11555	2.37973	2.82565	2.54364	1.95673	0.557986
59	586.541	pos	13.9809	DG(16:0/16:0)	DG(32:0)+NH4	DG	C35 H68 O5 N0	(16:0/16:0)	(16:0)	(16:0)			0.792897	0.460174	0.740471	0.601609	1.51741	21.4403	14.1296	35.1232	59.7103	2.74294	11.8938	10.0426	9.12904	15.7594	27.3105	13.305	16.6532	9.3321	2.41716
60	684.614	pos	16.6709	TG(6:0/16:0/16:0)	TG(38:0)+NH4	TG	C41 H78 O6 N0	(6:0/16:0/16:0)	(6:0)	(16:0)	(16:0)		0.0991566	0.87744	0.952184	0.0936833	1.06709	10.8446	10.1627	19.7776	22.1781	2.38202	5.03198	8.28369	7.41389	13.9296	21.0788	9.61164	8.78317	5.82804	1.74507
61	696.614	pos	16.3461	TG(6:0/15:0/18:1)	TG(39:1)+NH4	TG	C42 H78 O6 N0	(6:0/15:0/18:1)	(6:0)	(15:0)	(18:1)		0.0355196	0.860253	0.949909	0.108112	1.07782	1.26353	1.17231	2.14933	2.76693	0.156241	0.574929	1.00426	0.929502	1.18048	2.41319	1.3394	1.18703	0.716464	0.197278
62	734.629	pos	16.3119	TG(6:0/18:1/18:2)	TG(42:3)+NH4	TG	C45 H80 O6 N0	(6:0/18:1/18:2)	(6:0)	(18:1)	(18:2)		0.111558	0.654622	0.869986	-0.302832	0.810659	0.910355	1.12298	1.2915	2.41507	0.0942504	0.444906	0.635461	0.580939	0.79092	2.30027	1.65534	1.18268	0.614112	0.194564
63	752.676	pos	17.2711	TG(15:0/10:0/18:1)	TG(43:1)+NH4	TG	C46 H86 O6 N0	(15:0/10:0/18:1)	(15:0)	(10:0)	(18:1)		0.350049	0.58043	0.831043	0.211128	1.15759	17.5565	15.1664	24.7816	28.9488	4.63773	11.4363	18.383	17.1515	16.5857	21.5389	16.9094	16.6532	13.4864	5.82475
64	780.708	pos	17.5006	TG(15:0/14:0/16:1)	TG(45:1)+NH4	TG	C48 H90 O6 N0	(15:0/14:0/16:1)	(15:0)	(14:0)	(16:1)		1.91135	0.194841	0.529372	0.708046	1.63359	55.7167	34.1069	69.5792	85.8336	17.4321	44.9219	58.4397	58.0939	55.7185	71.0992	0.404743	53.0469	0.554334	23.8178
65	778.692	pos	17.3056	TG(15:0/14:1/16:1)	TG(45:2)+NH4	TG	C48 H88 O6 N0	(15:0/14:1/16:1)	(15:0)	(14:1)	(16:1)		0.287408	0.50646	0.776826	0.213393	1.15941	9.71983	8.38342	11.676	14.9809	2.59857	7.20946	11.1206	10.7335	7.61408	9.95389	10.3236	9.56583	8.06775	4.77536
66	796.739	pos	17.5859	TG(16:0/14:0/16:0)	TG(46:0)+NH4	TG	C49 H94 O6 N0	(16:0/14:0/16:0)	(16:0)	(14:0)	(16:0)		0.326519	0.754214	0.918565	-0.115446	0.923097	33.4033	36.1862	45.1312	50.114	16.9449	32.3877	38.5248	17.3175	57.4302	52.6971	32.0833	24.7407	33.7762	16.3895
67	810.755	pos	17.6855	TG(15:0/16:0/16:0)	TG(47:0)+NH4	TG	C50 H96 O6 N0	(15:0/16:0/16:0)	(15:0)	(16:0)	(16:0)		0.699807	0.0868514	0.357551	0.263583	1.20046	14.9699	12.4702	14.1541	17.2733	18.2261	15.4619	12.2553	12.4487	15.8184	12.6724	11.1246	12.4356	13.1251	9.64504
68	818.723	pos	17.4575	TG(16:1/14:1/18:1)	TG(48:3)+NH4	TG	C51 H92 O6 N0	(16:1/14:1/18:1)	(16:1)	(14:1)	(18:1)		2.87412	0.0412341	0.258823	-0.606375	0.656845	68.391	104.12	67.1963	85.8336	22.3766	59.0114	88.5106	87.4175	73.7798	115.432	137.055	120.008	110.179	68.2699
69	868.739	pos	17.4495	TG(16:1/18:2/18:3)	TG(52:6)+NH4	TG	C55 H94 O6 N0	(16:1/18:2/18:3)	(16:1)	(18:2)	(18:3)		1.24886	0.00404769	0.122168	-1.17666	0.442376	4.35791	9.85114	3.73631	6.98397	1.82261	4.8856	4.42553	4.29342	7.43701	9.87024	13.5275	13.1748	9.87396	5.22341
70	900.801	pos	17.7749	TG(18:0/18:1/18:3)	TG(54:4)+NH4	TG	C57 H102 O6 N0	(18:0/18:1/18:3)	(18:0)	(18:1)	(18:3)		0.620923	0.850042	0.942438	-0.0780597	0.947331	134.807	142.302	131.057	202.055	196.697	16.9258	127.66	134.446	122.77	15.4327	179.773	176.968	161.957	196.91
71	934.88	pos	18.1465	TG(18:0/18:1/20:0)	TG(56:1)+NH4	TG	C59 H112 O6 N0	(18:0/18:1/20:0)	(18:0)	(18:1)	(20:0)		0.38767	0.619497	0.851026	0.129619	1.094	25.0442	22.8922	26.8309	37.9054	14.8516	23.879	19.6879	27.1105	23.9047	24.5501	22.7387	33.6978	18.7846	13.6776
72	932.864	pos	18.1248	TG(18:0/18:1/20:1)	TG(56:2)+NH4	TG	C59 H110 O6 N0	(18:0/18:1/20:1)	(18:0)	(18:1)	(20:1)		0.0402677	0.938824	0.974205	0.0162738	1.01134	128.655	127.212	146.307	181.263	75.2503	120.768	130.496	117.848	122.179	149.308	139.28	155.227	119.812	77.4669
73	938.817	pos	17.786	TG(17:0/18:1/22:5)	TG(57:6)+NH4	TG	C60 H104 O6 N0	(17:0/18:1/22:5)	(17:0)	(18:1)	(22:5)		0.187409	0.606129	0.84692	-0.336513	0.791953	1.31946	1.66609	0.867357	1.50342	3.04971	0.0480104	1.22553	1.22274	0.049693	1.81094	2.48746	2.84366	2.63105	0.173715
74	952.833	pos	17.8106	TG(18:0/18:1/22:5)	TG(58:6)+NH4	TG	C61 H106 O6 N0	(18:0/18:1/22:5)	(18:0)	(18:1)	(22:5)		1.49781	3.15094e-05	0.0128558	-2.67066	0.157055	1.23267	7.84861	1.61557	0.282706	0.583125	0.43495	2.15035	2.32929	6.4336	4.68418	9.78964	9.69627	9.27189	7.21609
75	972.895	pos	18.1762	TG(18:1/18:1/23:1)	TG(59:3)+NH4	TG	C62 H114 O6 N0	(18:1/18:1/23:1)	(18:1)	(18:1)	(23:1)		0.31465	0.614522	0.849916	-0.30633	0.808696	8.10996	10.0284	9.62671	15.6206	3.39258	7.18201	6.75177	6.08603	15.3462	19.0295	11.7921	13.6965	0.215306	0.0910124
78	1071	pos	18.7063	TG(30:0/18:1/18:2)	TG(66:3)+NH4	TG	C69 H128 O6 N0	(30:0/18:1/18:2)	(30:0)	(18:1)	(18:2)		0.126368	0.128596	0.464311	0.743474	1.6742	0.271045	0.161895	0.404522	0.454332	0.0692376	0.195083	0.260354	0.242742	0.159007	0.195294	0.23846	0.239594	0.095195	0.0438192
79	724.528	pos	11.5437	PE(16:0p/20:4)	PE(36:4p)+H	PE	C41 H74 O7 N1 P1	(16:0p/20:4)	(16:0p)	(20:4)			0.148914	0.489078	0.764535	-0.354359	0.782217	0.922291	1.17907	1.07705	1.87661	0.24458	0.558078	0.947518	0.829913	1.00341	1.56836	1.25485	2.19579	0.860961	0.191061
80	832.607	neg	10.0864	PC(18:0/18:1)	PC(36:1)+HCOO	PC	C44 H86 O8 N1 P1	(18:0/18:1)	(18:0)	(18:1)			1.3972	0.598219	0.84692	-0.0611733	0.958484	970.575	1012.61	947.004	929.097	837.967	896.577	1048.36	1164.44	1245.31	1020.06	1060.27	793.489	938.289	1018.27
81	830.592	neg	9.33682	PC(18:1/18:1)	PC(36:2)+HCOO	PC	C44 H84 O8 N1 P1	(18:1/18:1)	(18:1)	(18:1)			1.05772	0.750769	0.918565	0.045546	1.03207	558.687	541.324	454.604	700.262	473.446	665.843	506.711	551.253	409.147	650.471	590.392	537.525	544.228	516.182
82	766.539	neg	9.35947	PE(18:0/20:4)	PE(38:4)-H	PE	C43 H76 O8 N1 P1	(18:0/20:4)	(18:0)	(20:4)			2.41743	0.187902	0.529372	0.169929	1.125	339.668	301.927	349.253	363.79	286.543	352.454	336.313	349.657	248.997	279.407	236.03	367.72	377.031	302.376
83	750.544	neg	9.89588	PE(18:0p/20:4)	PE(38:4p)-H	PE	C43 H76 O7 N1 P1	(18:0p/20:4)	(18:0p)	(20:4)			7.11684	0.0109534	0.154033	0.46993	1.38504	734.292	530.159	640.981	649.861	639.113	758.672	786.272	930.855	398.506	452.949	536.944	711.581	592.831	488.144
85	790.559	pos	11.4482	PS(18:0/18:1)	PS(36:1)+H	PS	C42 H80 O10 N1 P1	(18:0/18:1)	(18:0)	(18:1)			0.0927051	0.240105	0.593713	-0.768982	0.586832	0.0986232	0.168061	0.105803	0.216241	0.00304597	0.0710838	0.101882	0.0936838	0.17964	0.349446	0.177446	0.218353	0.0676143	0.0158641
86	493.35	pos	8.70218	TG(8:0/8:0/8:0)	TG(24:0)+Na	TG	C27 H50 O6 Na0	(8:0/8:0/8:0)	(8:0)	(8:0)	(8:0)		0.0935162	0.693647	0.898973	-0.38782	0.764284	0.366818	0.479949	0.0905889	1.11957	0.27566	0.117557	0.325306	0.272225	0.0497971	0.318005	1.61084	0.175505	0.343868	0.381682
87	722.629	pos	16.5426	TG(6:0/17:1/18:1)	TG(41:2)+NH4	TG	C44 H80 O6 N0	(6:0/17:1/18:1)	(6:0)	(17:1)	(18:1)		0.0431067	0.752153	0.918565	0.178108	1.1314	0.582846	0.515155	1.00556	1.19421	0.0658919	0.28902	0.485398	0.456999	0.533305	0.945201	0.55178	0.547861	0.416786	0.0960003
89	782.723	pos	17.6231	TG(15:0/14:0/16:0)	TG(45:0)+NH4	TG	C48 H92 O6 N0	(15:0/14:0/16:0)	(15:0)	(14:0)	(16:0)		0.81376	0.310653	0.663594	0.300864	1.23188	26.5132	21.5225	33.4075	39.4515	13.9132	30.5579	21.3333	20.4159	33.2304	24.1319	17.7103	19.0012	19.0254	16.0358
91	836.77	pos	17.7878	TG(15:0/16:0/18:1)	TG(49:1)+NH4	TG	C52 H98 O6 N0	(15:0/16:0/18:1)	(15:0)	(16:0)	(18:1)		0.126662	0.946983	0.974205	-0.0189122	0.986977	174.396	176.697	222.558	25.5901	185.87	239.705	190.071	182.581	223.11	168.965	141.06	147.835	176.407	202.805
92	844.739	pos	17.4895	TG(16:1/16:1/18:2)	TG(50:4)+NH4	TG	C53 H94 O6 N0	(16:1/16:1/18:2)	(16:1)	(16:1)	(18:2)		2.53839	0.0464562	0.270773	-0.60848	0.655887	55.2994	84.3124	54.8055	81.5686	19.4893	53.7965	61.2766	60.8603	63.1555	94.5201	110.356	103.05	86.0961	48.6968
93	886.786	pos	17.6942	TG(18:1/17:1/18:2)	TG(53:4)+NH4	TG	C56 H100 O6 N0	(18:1/17:1/18:2)	(18:1)	(17:1)	(18:2)		0.431039	0.487967	0.764535	0.12371	1.08953	22.8498	20.9721	19.6823	30.7082	20.0307	30.4664	18.8936	17.3175	18.8876	18.5276	23.2281	22.4362	20.35	22.4029
94	896.77	pos	17.5996	TG(18:1/18:2/18:3)	TG(54:6)+NH4	TG	C57 H98 O6 N0	(18:1/18:2/18:3)	(18:1)	(18:2)	(18:3)		1.87616	0.00610949	0.127081	-0.786675	0.579679	18.2486	31.4805	14.6307	28.469	12.6139	22.7812	16.1135	14.8831	27.6822	26.9759	38.5801	40.9156	32.0904	22.6387
95	944.864	pos	18.0779	TG(18:1/18:1/21:1)	TG(57:3)+NH4	TG	C60 H110 O6 N0	(18:1/18:1/21:1)	(18:1)	(18:1)	(21:1)		0.00298333	0.957305	0.976527	-0.0119457	0.991754	5.24493	5.28854	6.19541	7.62373	3.57304	4.80326	4.72624	4.54792	7.14189	6.3571	4.85032	5.21772	4.7684	3.39581
96	942.848	pos	17.9587	TG(18:0/18:1/21:3)	TG(57:4)+NH4	TG	C60 H108 O6 N0	(18:0/18:1/21:3)	(18:0)	(18:1)	(21:3)		0.0107273	0.953337	0.976527	-0.0138379	0.990454	0.97685	0.986265	0.843529	1.33282	1.35852	0.933204	0.61844	0.774585	1.36345	0.756997	0.81877	1.05224	0.806775	1.11936
97	986.911	pos	18.2512	TG(18:1/18:1/24:1)	TG(60:3)+NH4	TG	C63 H116 O6 N0	(18:1/18:1/24:1)	(18:1)	(18:1)	(24:1)		0.2371	0.571461	0.829736	-0.240446	0.846484	4.39553	5.19269	5.67118	8.53004	1.39343	3.4309	3.79007	3.55756	5.56005	7.31903	6.05178	7.04393	3.93152	1.24985
98	984.895	pos	18.1652	TG(18:1/18:2/24:1)	TG(60:4)+NH4	TG	C63 H114 O6 N0	(18:1/18:2/24:1)	(18:1)	(18:2)	(24:1)		0.0782506	0.631145	0.855568	-0.168711	0.889637	0.819498	0.92116	1.06752	1.45544	0.35057	0.664216	0.731915	0.647332	0.991601	1.30906	1.01456	1.08703	0.746568	0.37814
99	1044.99	pos	18.7031	TG(28:0/18:1/18:1)	TG(64:2)+NH4	TG	C67 H126 O6 N0	(28:0/18:1/18:1)	(28:0)	(18:1)	(18:1)		0.104875	0.515074	0.784142	0.249896	1.18912	1.3907	1.16952	1.973	1.94592	0.406352	0.9698	1.58298	1.46618	1.22179	1.41362	1.63309	1.64358	0.800754	0.304295
101	802.56	neg	8.45171	PC(16:0/18:2)	PC(34:2)+HCOO	PC	C42 H80 O8 N1 P1	(16:0/18:2)	(16:0)	(18:2)			0.248485	0.703693	0.900021	-0.0363552	0.975115	278.865	285.981	263.387	341.261	261.64	277.065	243.901	285.935	285.87	314.053	237.743	293.528	314.237	270.457
102	530.478	pos	11.6194	DG(14:0/14:0)	DG(28:0)+NH4	DG	C31 H60 O5 N0	(14:0/14:0)	(14:0)	(14:0)			0.147231	0.463365	0.741383	-0.452478	0.730787	0.694828	0.950795	1.10088	1.70068	0.184315	0.359101	0.380479	0.443521	0.743701	1.91131	1.05906	1.16964	0.583561	0.237496
103	331.284	pos	6.92982	MG(16:0)	MG(16:0)+H	MG	C19 H38 O4	(16:0)	(16:0)				0.256883	0.4711	0.750815	0.352918	1.27714	3.13473	2.45449	1.93964	2.15917	6.8393	3.10153	2.20709	2.56166	2.2193	1.64783	1.50404	2.03491	2.48655	4.83431
104	670.598	pos	16.2159	TG(6:0/15:0/16:0)	TG(37:0)+NH4	TG	C40 H76 O6 N0	(6:0/15:0/16:0)	(6:0)	(15:0)	(16:0)		0.233935	0.35808	0.689135	0.845968	1.79747	1.23778	0.688622	2.31136	3.3747	0.0989475	0.351636	0.703546	0.586472	0.820432	1.55164	0.685275	0.626127	0.365335	0.0829277
105	748.645	pos	16.7087	TG(15:1/10:0/18:2)	TG(43:3)+NH4	TG	C46 H82 O6 N0	(15:1/10:0/18:2)	(15:1)	(10:0)	(18:2)		0.0895243	0.429551	0.730236	-0.422524	0.746118	0.230302	0.308667	0.334423	0.453738	0.0190659	0.193561	0.210084	0.170938	0.238255	0.560429	0.42008	0.361946	0.229674	0.0416151
106	792.708	pos	17.4058	TG(10:0/18:1/18:1)	TG(46:2)+NH4	TG	C49 H90 O6 N0	(10:0/18:1/18:1)	(10:0)	(18:1)	(18:1)		2.96785	0.153572	0.505301	-0.544182	0.68578	104.277	152.057	137.252	155.14	43.49	1.77492	145.816	142.192	122.179	187.786	184.668	170.446	158.947	88.3146
107	804.708	pos	17.3595	TG(16:1/14:1/17:1)	TG(47:3)+NH4	TG	C50 H90 O6 N0	(16:1/14:1/17:1)	(16:1)	(14:1)	(17:1)		0.203905	0.627551	0.855568	-0.150333	0.901042	5.95545	6.60951	6.43369	10.0228	1.79826	5.71816	5.67376	6.08603	4.59796	7.77909	8.27669	7.91355	7.10443	3.98536
109	922.88	pos	18.1919	TG(18:0/15:0/22:0)	TG(55:0)+NH4	TG	C58 H112 O6 N0	(18:0/15:0/22:0)	(18:0)	(15:0)	(22:0)		0.871567	0.0455725	0.270773	1.72544	3.3068	5.32071	1.60902	5.67118	11.6222	1.80325	6.01093	3.13191	3.68481	0.41761	0.230828	4.23179	4.03504	0.298198	0.440651
110	914.817	pos	17.826	TG(19:1/18:1/18:2)	TG(55:4)+NH4	TG	C58 H104 O6 N0	(19:1/18:1/18:2)	(19:1)	(18:1)	(18:2)		0.0886116	0.823015	0.935348	0.0697622	1.04954	4.03876	3.84811	2.75934	5.65115	6.35206	4.51049	2.53617	2.42335	2.99251	2.48011	3.15048	4.73943	5.03331	4.69282
111	930.848	pos	18.0294	TG(20:1/18:1/18:1)	TG(56:3)+NH4	TG	C59 H108 O6 N0	(20:1/18:1/18:1)	(20:1)	(18:1)	(18:1)		0.473253	0.390115	0.704278	0.120079	1.08679	26.9087	24.7597	23.066	28.0425	35.9108	28.8195	23.2057	22.4076	21.0125	23.2118	24.6966	25.3494	25.0461	29.2417
112	1018.97	pos	18.6907	TG(26:0/18:0/18:1)	TG(62:1)+NH4	TG	C65 H124 O6 N0	(26:0/18:0/18:1)	(26:0)	(18:0)	(18:1)		0.39392	0.0149815	0.165201	-0.959141	0.514363	0.659589	1.28234	0.9865	0.767704	0.22189	0.615094	0.658156	0.708192	1.79433	1.50563	1.58859	1.30443	0.93321	0.567867
113	1014.94	pos	18.3931	TG(26:0/18:1/18:2)	TG(62:3)+NH4	TG	C65 H120 O6 N0	(26:0/18:1/18:2)	(26:0)	(18:1)	(18:2)		0.381033	0.103504	0.403729	-1.12628	0.458094	0.670687	1.46408	0.996031	1.26884	0.0321797	0.46073	0.641135	0.625201	1.58774	2.28354	2.14037	2.31754	0.0923472	0.36295
114	854.592	neg	9.17971	PC(18:0/20:4)	PC(38:4)+HCOO	PC	C46 H84 O8 N1 P1	(18:0/20:4)	(18:0)	(20:4)			0.392438	0.78013	0.928003	0.0587638	1.04157	199.867	191.89	157.449	188.88	241.931	213.16	199.084	198.698	92.44	175.714	205.275	283.786	213.113	181.01
115	744.555	neg	10.2504	PE(18:0/18:1)	PE(36:1)-H	PE	C41 H78 O8 N1 P1	(18:0/18:1)	(18:0)	(18:1)			0.406985	0.870728	0.952184	0.0240491	1.01681	152.712	150.187	136.779	158.445	147.372	157.126	146.536	170.011	195.681	190.63	141.915	139.322	122.439	111.137
117	516.426	pos	10.0112	TG(8:0/8:0/10:0)	TG(26:0)+NH4	TG	C29 H54 O6 N0	(8:0/8:0/10:0)	(8:0)	(8:0)	(10:0)		0.0280489	0.348031	0.683003	0.21936	1.16422	0.0690572	0.0593164	0.0820533	0.0751579	0.0919611	0.0610849	0.0558753	0.0482107	0.0330233	0.0613822	0.055894	0.0565152	0.0878586	0.0612254
118	682.598	pos	15.9354	TG(4:0/16:0/18:1)	TG(38:1)+NH4	TG	C41 H76 O6 N0	(4:0/16:0/18:1)	(4:0)	(16:0)	(18:1)		0.133904	0.741693	0.918565	-0.188916	0.877265	2.65351	3.02475	4.58937	5.19266	0.429307	1.20768	2.38298	2.11904	3.05153	6.23164	3.53317	3.03932	1.78213	0.510708
119	814.692	pos	17.2788	TG(16:1/14:1/18:3)	TG(48:5)+NH4	TG	C51 H88 O6 N0	(16:1/14:1/18:3)	(16:1)	(14:1)	(18:3)		0.186735	0.600674	0.84692	-0.199237	0.871011	2.83341	3.25302	3.00716	4.21171	0.801748	2.4611	3.38723	3.13154	1.31033	3.83517	4.27184	5.17424	3.29935	1.62716
120	842.723	pos	17.4351	TG(18:1/14:1/18:3)	TG(50:5)+NH4	TG	C53 H92 O6 N0	(18:1/14:1/18:3)	(18:1)	(14:1)	(18:3)		0.90686	0.0737127	0.328251	-0.564066	0.676393	8.46448	12.5141	8.57826	12.8484	3.03167	8.85629	8.4539	9.01838	9.62089	13.5088	16.5089	16.1749	12.7037	6.56759
121	870.755	pos	17.5272	TG(16:1/18:1/18:3)	TG(52:5)+NH4	TG	C55 H96 O6 N0	(16:1/18:1/18:3)	(16:1)	(18:1)	(18:3)		1.91419	0.0626262	0.313148	-0.587839	0.665339	35.1356	52.8086	33.1693	59.7103	14.9237	37.7856	33.1347	32.09	39.7231	52.2788	69.8624	68.2652	53.8251	32.8969
123	1042.97	pos	18.5593	TG(28:0/18:1/18:2)	TG(64:3)+NH4	TG	C67 H124 O6 N0	(28:0/18:1/18:2)	(28:0)	(18:1)	(18:2)		0.0435247	0.750177	0.918565	-0.153399	0.899129	0.295604	0.328767	0.422455	0.597103	0.0618584	0.202315	0.279443	0.210449	0.321882	0.430777	0.462783	0.473943	0.214292	0.0689249
124	700.529	neg	9.83647	PE(16:0p/18:1)	PE(34:1p)-H	PE	C39 H74 O7 N1 P1	(16:0p/18:1)	(16:0p)	(18:1)			3.27087	0.140812	0.487763	-0.709179	0.611668	91.5432	149.662	129.148	40.8513	136.934	95.7609	146.565	3.62039e-05	194.171	247.826	134.843	133.098	137.822	50.2081
125	700.528	pos	11.6608	PE(16:0p/18:2)	PE(34:2p)+H	PE	C39 H74 O7 N1 P1	(16:0p/18:2)	(16:0p)	(18:2)			0.0100298	0.894162	0.957528	-0.0974791	0.934665	0.119944	0.128329	0.185464	0.339476	0.00625575	0.0602568	0.0682315	0.0599812	0.128816	0.267954	0.122127	0.16646	0.0755866	0.00902854
126	776.545	neg	8.28276	PC(16:0/16:1)	PC(32:1)+HCOO	PC	C40 H78 O8 N1 P1	(16:0/16:1)	(16:0)	(16:1)			2.58468	0.107036	0.404357	-0.402156	0.756726	117.345	155.07	151.26	105.422	121.952	88.8142	141.764	94.8599	230.026	179.664	117.828	114.862	165.426	122.612
127	826.56	neg	8.31153	PC(16:0/20:4)	PC(36:4)+HCOO	PC	C44 H80 O8 N1 P1	(16:0/20:4)	(16:0)	(20:4)			1.15563	0.580299	0.831043	-0.166299	0.891126	110.649	124.168	119.582	101.965	143.507	118.804	118.415	61.6234	77.1458	92.2999	113.916	207.626	163.821	90.2004
128	742.539	neg	9.41912	PE(18:1/18:1)	PE(36:2)-H	PE	C41 H76 O8 N1 P1	(18:1/18:1)	(18:1)	(18:1)			1.00745	0.830728	0.938883	0.116389	1.08402	168.053	155.027	224.172	281.374	73.9431	231.436	78.929	118.462	242.382	95.6936	84.4947	70.2221	86.375	350.997
129	748.529	neg	8.97371	PE(16:0p/22:5)	PE(38:5p)-H	PE	C43 H74 O7 N1 P1	(16:0p/22:5)	(16:0p)	(22:5)			1.51963	0.163318	0.517957	-0.189242	0.877066	109.336	124.662	83.4826	109.9	125.259	107.539	111.733	118.106	119.874	140.735	132.585	148.335	115.052	91.3889
130	776.56	neg	9.89712	PE(18:0p/22:5)	PE(40:5p)-H	PE	C45 H78 O7 N1 P1	(18:0p/22:5)	(18:0p)	(22:5)			1.38802	0.303443	0.655051	-0.250729	0.840471	78.4742	93.3692	82.6277	87.1403	74.4543	105.306	87.6684	33.6481	95.8042	108.783	86.0067	85.0607	126.659	57.9017
131	567.498	pos	12.9936	DG(16:0/16:1)	DG(32:1)+H	DG	C35 H66 O5	(16:0/16:1)	(16:0)	(16:1)			0.122039	0.187993	0.529372	-0.67351	0.62698	0.15227	0.242862	0.288222	0.23698	0.00965491	0.124559	0.127946	0.126256	0.188212	0.409766	0.308447	0.281929	0.221226	0.0475951
132	760.645	pos	16.5118	TG(8:0/18:1/18:3)	TG(44:4)+NH4	TG	C47 H82 O6 N0	(8:0/18:1/18:3)	(8:0)	(18:1)	(18:3)		0.200606	0.108847	0.407427	-1.03201	0.48903	0.233061	0.476579	0.187166	0.575778	0.0105115	0.142632	0.258212	0.224068	0.415395	0.974477	0.498382	0.50438	0.345189	0.121649
133	816.708	pos	17.3045	TG(16:1/14:1/18:2)	TG(48:4)+NH4	TG	C51 H90 O6 N0	(16:1/14:1/18:2)	(16:1)	(14:1)	(18:2)		1.33217	0.0116408	0.154033	-1.35159	0.39186	4.36062	11.128	2.96903	5.38459	1.26835	3.64133	7.48936	5.41103	4.98161	14.8472	12.326	13.1313	16.3763	5.1055
134	838.786	pos	17.9158	TG(18:0/15:0/16:0)	TG(49:0)+NH4	TG	C52 H100 O6 N0	(18:0/15:0/16:0)	(18:0)	(15:0)	(16:0)		0.373293	0.523942	0.791735	0.247573	1.18721	7.50108	6.31825	6.57666	7.35716	8.58972	12.4427	4.82837	5.21185	8.20432	4.14466	3.9559	3.49587	5.84611	12.2626
135	856.739	pos	17.4874	TG(15:0/18:2/18:3)	TG(51:5)+NH4	TG	C54 H94 O6 N0	(15:0/18:2/18:3)	(15:0)	(18:2)	(18:3)		0.384801	0.215839	0.571832	-0.378544	0.769213	3.65822	4.75579	3.6124	6.50416	1.34731	3.77856	3.38723	3.31965	4.16118	5.8134	5.4733	5.7395	4.61186	2.73551
138	894.755	pos	17.5036	TG(18:3/18:2/18:2)	TG(54:7)+NH4	TG	C57 H96 O6 N0	(18:3/18:2/18:2)	(18:3)	(18:2)	(18:2)		1.09791	0.0037388	0.122168	-1.33583	0.396163	2.79286	7.04977	1.95394	4.63288	1.46775	3.40345	2.62128	2.67785	5.07015	5.437	9.38915	10.6094	7.46568	4.3273
139	939.741	pos	17.3467	TG(18:1/18:1/21:6)	TG(57:8)+Na	TG	C60 H100 O6 Na0	(18:1/18:1/21:6)	(18:1)	(18:1)	(21:6)		0.0150599	0.800298	0.935348	-0.0606471	0.958834	0.407402	0.424893	0.383558	0.415415	0.28682	0.528522	0.431458	0.398639	0.333507	0.297573	0.347556	0.352807	0.577357	0.640559
140	982.88	pos	18.0738	TG(20:0/18:1/22:4)	TG(60:5)+NH4	TG	C63 H112 O6 N0	(20:0/18:1/22:4)	(20:0)	(18:1)	(22:4)		0.00460788	0.996799	0.998065	-0.00182451	0.998736	0.309992	0.310384	0.317191	0.565115	0.142596	0.340467	0.2706	0.223983	0.384504	0.531153	0.353758	0.000600468	0.389376	0.202915
142	1028.96	pos	18.4441	TG(18:1/22:1/23:1)	TG(63:3)+NH4	TG	C66 H122 O6 N0	(18:1/22:1/23:1)	(18:1)	(22:1)	(23:1)		0.0220742	0.780159	0.928003	-0.129662	0.914046	0.115152	0.12598	0.172388	0.214907	0.00530519	0.0780757	0.117468	0.102768	0.153903	0.169421	0.154021	0.161676	0.0908544	0.0260071
143	1047	pos	18.8343	TG(30:0/16:0/18:1)	TG(64:1)+NH4	TG	C67 H128 O6 N0	(30:0/16:0/18:1)	(30:0)	(16:0)	(18:1)		0.119695	0.149434	0.495683	0.493547	1.4079	0.346454	0.246078	0.552821	0.363672	0.110231	0.388301	0.318688	0.345011	0.323771	0.265132	0.302569	0.245385	0.197246	0.142368
145	730.575	pos	13.6274	PE(18:0p/18:1)	PE(36:1p)+H	PE	C41 H80 O7 N1 P1	(18:0p/18:1)	(18:0p)	(18:1)			0.0758561	0.347365	0.683003	-0.571605	0.672868	0.119182	0.177125	0.167453	0.21952	0.020511	0.0700378	0.125581	0.111989	0.218263	0.393411	0.150498	0.176454	0.10263	0.0214956
147	885.55	neg	8.13971	PI(18:0/20:4)	PI(38:4)-H	PI	C47 H81 O13 N0 P1	(18:0/20:4)	(18:0)	(20:4)			0.751132	0.681227	0.895426	-0.12476	0.917157	65.483	71.3978	78.6695	95.0574	73.9124	60.2654	56.5861	28.4071	58.8584	71.3677	109.523	93.7297	49.4865	45.4218
148	654.567	pos	14.8744	TG(6:0/14:1/16:0)	TG(36:1)+NH4	TG	C39 H72 O6 N0	(6:0/14:1/16:0)	(6:0)	(14:1)	(16:0)		0.0222012	0.916916	0.96418	-0.0586922	0.960134	0.398253	0.414789	0.714855	0.75171	0.0780136	0.174066	0.354372	0.316504	0.426554	0.828097	0.507281	0.419768	0.237243	0.0697931
149	706.598	pos	15.4149	TG(6:0/16:0/18:3)	TG(40:3)+NH4	TG	C43 H76 O6 N0	(6:0/16:0/18:3)	(6:0)	(16:0)	(18:3)		0.0248508	0.822512	0.935348	-0.163748	0.892703	0.194069	0.217395	0.263924	0.520244	3.62039e-05	0.097039	0.153725	0.129449	0.152586	0.514424	0.254976	0.22812	0.149103	0.00516352
151	754.692	pos	17.4557	TG(15:0/14:0/14:0)	TG(43:0)+NH4	TG	C46 H88 O6 N0	(15:0/14:0/14:0)	(15:0)	(14:0)	(14:0)		0.674951	0.417444	0.721683	0.343164	1.26854	23.2014	18.2899	34.313	41.6373	6.78516	18.6641	18.6099	19.1986	24.731	25.9721	17.3544	18.2186	15.8345	7.62878
152	760.645	pos	16.8609	TG(16:0/8:0/20:4)	TG(44:4)+NH4	TG	C47 H82 O6 N0	(16:0/8:0/20:4)	(16:0)	(8:0)	(20:4)		0.231697	0.103901	0.403729	-0.802763	0.57325	0.419068	0.731038	0.524227	0.75171	0.058365	0.272086	0.49763	0.410389	0.826334	1.17105	0.605178	1.00441	0.620133	0.159129
154	858.755	pos	17.5589	TG(15:0/18:1/18:3)	TG(51:4)+NH4	TG	C54 H96 O6 N0	(15:0/18:1/18:3)	(15:0)	(18:1)	(18:3)		0.129663	0.804561	0.935348	-0.0665879	0.954894	18.8749	19.7665	18.4433	32.0943	8.62581	22.6897	16.6241	14.7724	18.0023	21.0788	20.5582	23.7406	20.9521	14.2671
156	922.786	pos	17.6616	TG(18:1/18:2/20:4)	TG(56:7)+NH4	TG	C59 H100 O6 N0	(18:1/18:2/20:4)	(18:1)	(18:2)	(20:4)		1.72392	0.000424222	0.0346165	-1.20417	0.434019	7.6128	17.5403	4.53694	10.396	7.32653	11.2533	6.35461	5.80939	16.5267	11.0413	19.1343	22.2188	20.049	16.2716
158	988.927	pos	18.3754	TG(18:1/18:1/24:0)	TG(60:2)+NH4	TG	C63 H118 O6 N0	(18:1/18:1/24:0)	(18:1)	(18:1)	(24:0)		0.19132	0.788123	0.933698	-0.150666	0.900835	8.33428	9.25173	12.0096	15.3541	2.61662	5.28816	7.48936	7.2479	11.6867	16.1855	12.7265	13.2617	1.33058	0.319314
159	1004.96	pos	18.5892	TG(26:0/17:0/18:1)	TG(61:1)+NH4	TG	C64 H122 O6 N0	(26:0/17:0/18:1)	(26:0)	(17:0)	(18:1)		0.154184	0.169194	0.520915	-0.499111	0.707543	0.359853	0.508596	0.528993	0.532697	0.121422	0.323157	0.3225	0.33035	0.678774	0.593887	0.609627	0.621779	0.356719	0.190786
164	582.509	pos	12.0387	DG(14:0/18:2)	DG(32:2)+NH4	DG	C35 H64 O5 N0	(14:0/18:2)	(14:0)	(18:2)			0.26487	0.141069	0.487763	-0.692521	0.618772	0.632511	1.0222	0.924545	1.24219	0.12081	0.516083	0.530515	0.460924	0.596141	1.49727	1.42395	1.20877	1.02352	0.383577
166	883.679	pos	16.8691	TG(17:4/18:1/18:3)	TG(53:8)+Na	TG	C56 H92 O6 Na0	(17:4/18:1/18:3)	(17:4)	(18:1)	(18:3)		0.308133	0.0010528	0.0613634	-1.07279	0.475398	0.28973	0.609448	0.322904	0.380975	0.0547255	0.209412	0.425448	0.344917	0.672872	0.660804	0.640776	0.687	0.588909	0.406325
167	852.801	pos	17.8457	TG(18:0/16:0/16:0)	TG(50:0)+NH4	TG	C53 H102 O6 N0	(18:0/16:0/16:0)	(18:0)	(16:0)	(16:0)		0.442685	0.818055	0.935348	0.051629	1.03643	65.6668	63.3584	60.5244	63.4422	77.4158	82.982	54.7518	54.8849	80.2724	60.2252	50.2831	47.8291	44.8543	96.6862
168	840.708	pos	17.3041	TG(18:3/14:1/18:2)	TG(50:6)+NH4	TG	C53 H90 O6 N0	(18:3/14:1/18:2)	(18:3)	(14:1)	(18:2)		0.285526	0.167054	0.520291	-0.471566	0.721181	1.23058	1.70634	1.32963	1.96724	0.317165	1.22597	1.27092	1.27253	1.16867	1.68547	2.47411	2.27841	1.59549	1.03587
169	918.848	pos	18.0733	TG(19:1/18:0/18:1)	TG(55:2)+NH4	TG	C58 H108 O6 N0	(19:1/18:0/18:1)	(19:1)	(18:0)	(18:1)		0.898748	0.353651	0.684363	0.123713	1.08954	91.6181	84.0892	94.8374	113.023	75.7917	95.1502	86.8085	84.0978	98.5698	88.6649	86.7718	93.919	77.0651	59.5446
170	940.833	pos	17.8847	TG(17:0/18:1/22:4)	TG(57:5)+NH4	TG	C60 H106 O6 N0	(17:0/18:1/22:4)	(17:0)	(18:1)	(22:4)		0.202167	0.217507	0.572534	-0.41124	0.751977	0.636549	0.846501	0.667198	0.491042	0.818888	0.40449	0.856737	0.580939	0.411746	0.535335	1.3839	0.900057	0.842899	1.00507
171	958.88	pos	18.1372	TG(18:1/18:1/22:1)	TG(58:3)+NH4	TG	C61 H112 O6 N0	(18:1/18:1/22:1)	(18:1)	(18:1)	(22:1)		0.495812	0.349201	0.683003	-0.258045	0.83622	11.5526	13.8152	13.8682	19.5658	6.27988	10.4299	10.0426	9.12904	12.5721	17.9839	14.462	15.2184	14.3895	8.26549
172	954.848	pos	17.9469	TG(18:0/18:1/22:4)	TG(58:5)+NH4	TG	C61 H108 O6 N0	(18:0/18:1/22:4)	(18:0)	(18:1)	(22:4)		0.34313	0.177292	0.521589	-0.270696	0.828919	3.82453	4.61387	2.4734	3.74789	5.68438	4.66602	3.40993	2.96555	4.38547	3.58005	5.07281	5.2612	5.00923	4.37446
174	591.498	pos	17.1589	DG(16:1/18:2)	DG(34:3)+H	DG	C37 H66 O5	(16:1/18:2)	(16:1)	(18:2)			0.272629	0.101543	0.402229	-0.548181	0.683882	0.909759	1.33029	1.06275	1.36481	0.78753	0.558506	0.788652	0.896306	1.55233	1.84858	1.15696	1.39139	1.60753	0.424935
176	544.457	pos	11.1448	TG(8:0/10:0/10:0)	TG(28:0)+NH4	TG	C31 H58 O6 N0	(8:0/10:0/10:0)	(8:0)	(10:0)	(10:0)		0.0157693	0.656934	0.870224	0.141432	1.103	0.0583187	0.0528728	0.0648569	0.0372605	0.0974036	0.067166	0.0459484	0.0372768	0.0395996	0.0460739	0.0428698	0.0389802	0.0686632	0.0810502
177	912.801	pos	17.7802	TG(18:1/18:2/19:2)	TG(55:5)+NH4	TG	C58 H102 O6 N0	(18:1/18:2/19:2)	(18:1)	(18:2)	(19:2)		0.30475	0.223271	0.576549	-0.35406	0.782379	3.50135	4.47526	2.7784	4.64887	5.10692	4.78496	0.612766	3.07621	4.88127	3.72643	3.50647	5.08728	4.78044	4.86968
178	910.786	pos	17.6517	TG(15:0/18:1/22:5)	TG(55:6)+NH4	TG	C58 H100 O6 N0	(15:0/18:1/22:5)	(15:0)	(18:1)	(22:5)		0.678294	0.0142972	0.162035	-1.06848	0.47682	1.90868	4.00294	1.76807	3.34804	0.0548886	3.83346	0.0630063	2.38462	4.18479	3.17437	4.62783	4.60899	4.2145	3.20715
179	926.817	pos	17.8105	TG(18:0/18:1/20:4)	TG(56:5)+NH4	TG	C59 H104 O6 N0	(18:0/18:1/20:4)	(18:0)	(18:1)	(20:4)		1.27613	0.0109231	0.154033	-0.725761	0.604678	10.0179	16.5673	10.1509	17.1667	5.25128	4.17197	11.8582	11.5081	15.9364	13.2579	16.2864	18.7838	17.0988	18.0402
180	924.801	pos	17.7091	TG(16:0/18:1/22:5)	TG(56:6)+NH4	TG	C59 H102 O6 N0	(16:0/18:1/22:5)	(16:0)	(18:1)	(22:5)		1.58343	0.0172752	0.179751	-0.673428	0.627015	18.6297	29.7117	10.6275	19.2992	28.873	26.8982	11.9716	14.1085	25.6754	20.5769	31.5493	35.1327	31.8495	33.4864
181	948.801	pos	17.6741	TG(18:1/18:1/22:6)	TG(58:8)+NH4	TG	C61 H102 O6 N0	(18:1/18:1/22:6)	(18:1)	(18:1)	(22:6)		0.936156	0.000125015	0.0239982	-2.09398	0.234234	0.836535	3.57137	0.458863	1.32749	0.438333	1.4913	0.567376	0.735856	2.50851	2.59303	5.02831	4.47855	3.34149	3.47835
182	556.494	pos	11.8292	DG(16:0/14:1)	DG(30:1)+NH4	DG	C33 H62 O5 N0	(16:0/14:1)	(16:0)	(14:1)			0.426945	0.0674191	0.319849	-0.999269	0.500253	0.884048	1.7672	1.34393	1.61005	0.179307	0.628912	0.828369	0.713725	1.20409	3.17019	2.28722	1.93925	1.48711	0.515338
183	628.587	pos	15.4464	DG(18:0/17:0)	DG(35:0)+NH4	DG	C38 H74 O5 N0	(18:0/17:0)	(18:0)	(17:0)			0.307244	0.24667	0.595511	1.36272	2.57169	1.15446	0.448912	1.71565	3.72123	0.0140479	0.722266	0.40411	0.349474	0.504277	0.756997	0.471683	0.552209	0.331812	0.0764923
184	662.572	pos	14.2894	DG(18:0/20:4)	DG(38:4)+NH4	DG	C41 H72 O5 N0	(18:0/20:4)	(18:0)	(20:4)			0.260096	0.164643	0.517957	-1.00669	0.497687	0.421748	0.847415	0.443263	1.18354	0.158463	0.0322948	0.387083	0.325837	0.404155	1.35925	0.863268	1.62184	0.716464	0.119512
185	778.56	neg	9.04065	PC(16:0/16:0)	PC(32:0)+HCOO	PC	C40 H80 O8 N1 P1	(16:0/16:0)	(16:0)	(16:0)			0.64279	0.815722	0.935348	-0.117084	0.922049	70.4164	76.3695	100.114	59.6808	69.6143	70.0452	114.059	8.98553	53.0383	151.62	63.5181	104.501	77.9204	7.61829
187	946.88	pos	18.1908	TG(16:0/18:1/23:1)	TG(57:2)+NH4	TG	C60 H112 O6 N0	(16:0/18:1/23:1)	(16:0)	(18:1)	(23:1)		0.130001	0.906131	0.958483	0.0486043	1.03426	25.6908	24.8396	32.5497	47.6616	7.88594	23.4216	23.2057	19.42	32.6992	38.77	23.9401	27.0017	18.8448	7.78206
188	974.911	pos	18.3011	TG(18:0/18:1/23:1)	TG(59:2)+NH4	TG	C62 H116 O6 N0	(18:0/18:1/23:1)	(18:0)	(18:1)	(23:1)		0.147967	0.883688	0.952184	-0.0926546	0.937796	13.1994	14.0749	22.2082	32.2009	0.935939	10.4299	11.9716	1.44958	19.4779	22.6681	15.4409	16.4793	7.70651	2.67656
190	658.541	pos	12.8516	DG(16:0/22:6)	DG(38:6)+NH4	DG	C41 H68 O5 N0	(16:0/22:6)	(16:0)	(22:6)			0.209467	0.00173916	0.0864435	-3.25313	0.104884	0.018658	0.177891	0.0106716	0.0521378	3.62039e-05	0.0172966	0.0180934	0.0137126	0.258101	0.250306	0.142578	0.241566	0.148893	0.0259046
191	828.576	neg	8.67929	PC(18:1/18:2)	PC(36:3)+HCOO	PC	C44 H82 O8 N1 P1	(18:1/18:2)	(18:1)	(18:2)			0.237195	0.761045	0.921383	0.117563	1.0849	117.674	108.466	149.236	116.921	111.821	170.175	148.718	9.17565	106.935	59.4647	122.349	126.617	174.387	61.041
193	790.692	pos	17.2424	TG(16:1/14:1/16:1)	TG(46:3)+NH4	TG	C49 H88 O6 N0	(16:1/14:1/16:1)	(16:1)	(14:1)	(16:1)		0.596523	0.453624	0.737364	-0.258721	0.835829	16.8684	20.1816	19.4917	27.5094	4.81818	11.2533	18.4965	19.6413	13.7526	25.6375	28.5234	22.1318	20.35	10.6944
197	617.514	pos	17.1807	DG(18:1/18:3)	DG(36:4)+H	DG	C39 H68 O5	(18:1/18:3)	(18:1)	(18:3)			0.265032	0.0117591	0.154033	-1.01732	0.494033	0.256436	0.519066	0.341842	0.311615	0.22429	0.159546	0.237589	0.263733	0.471761	0.69008	0.671925	0.669608	0.426084	0.184936
198	572.525	pos	13.2179	DG(15:0/16:0)	DG(31:0)+NH4	DG	C34 H66 O5 N0	(15:0/16:0)	(15:0)	(16:0)			0.225772	0.451154	0.737364	0.569658	1.48417	1.79217	1.20752	2.68785	4.86213	0.305962	1.12533	0.941844	0.829913	1.19228	2.21662	1.286	1.47401	0.818816	0.25741
199	764.524	neg	8.56735	PE(18:1/20:4)	PE(38:5)-H	PE	C43 H74 O8 N1 P1	(18:1/20:4)	(18:1)	(20:4)			1.00951	0.423008	0.725006	-0.362365	0.777888	29.8525	38.3763	25.1538	19.0418	34.2822	47.8353	42.4399	10.3618	8.52802	29.1908	37.7836	59.7177	63.4047	31.6329
200	786.661	pos	17.0037	TG(10:0/18:2/18:3)	TG(46:5)+NH4	TG	C49 H84 O6 N0	(10:0/18:2/18:3)	(10:0)	(18:2)	(18:3)		0.218152	0.19392	0.529372	-0.632635	0.644997	0.537917	0.833983	0.671963	0.693066	0.112767	0.353861	0.731915	0.66393	0.731896	1.26724	1.09466	1.27834	0.46643	0.165334
201	832.739	pos	17.5342	TG(18:1/14:1/17:1)	TG(49:3)+NH4	TG	C52 H94 O6 N0	(18:1/14:1/17:1)	(18:1)	(14:1)	(17:1)		0.332635	0.712855	0.903245	-0.0977626	0.934481	31.2589	33.4505	31.6442	50.114	11.8921	30.7408	32.5106	30.6514	27.4461	35.6751	40.5825	39.4808	35.8232	21.6954
203	908.77	pos	17.5666	TG(15:0/18:1/22:6)	TG(55:7)+NH4	TG	C58 H98 O6 N0	(15:0/18:1/22:6)	(15:0)	(18:1)	(22:6)		0.421449	0.00495555	0.126366	-0.883391	0.542092	0.764987	1.41118	0.524227	1.01294	0.51406	1.0064	0.879432	0.652865	1.11555	1.07485	1.72654	1.98273	1.43895	1.12843
206	634.541	pos	13.1481	DG(16:0/20:4)	DG(36:4)+NH4	DG	C39 H68 O5 N0	(16:0/20:4)	(16:0)	(20:4)			0.0819219	0.383025	0.700781	0.607943	1.52408	0.226	0.148286	0.398398	0.53023	0.037186	0.110918	0.146299	0.132971	0.101862	0.189858	0.158093	0.264537	0.145248	0.0301171
207	668.619	pos	16.3035	DG(20:0/18:1)	DG(38:1)+NH4	DG	C41 H78 O5 N0	(20:0/18:1)	(20:0)	(18:1)			0.168915	0.453183	0.737364	0.754768	1.68736	0.774061	0.458741	1.12947	2.56968	0.0627845	0.411816	0.242952	0.227664	0.492433	0.844826	0.498382	0.534817	0.307894	0.0740915
208	726.543	pos	12.0009	PE(16:0p/20:3)	PE(36:3p)+H	PE	C41 H76 O7 N1 P1	(16:0p/20:3)	(16:0p)	(20:3)			0.0197698	0.777903	0.928003	-0.176165	0.885052	0.104392	0.11795	0.135802	0.262864	0.00340284	0.0639727	0.0943261	0.0659848	0.200027	0.180485	0.125498	0.126056	0.0735231	0.00211112
209	698.512	pos	10.8766	PE(16:0p/18:3)	PE(34:3p)+H	PE	C39 H72 O7 N1 P1	(16:0p/18:3)	(16:0p)	(18:3)			0.0679969	0.165035	0.517957	-1.35555	0.390785	0.021	0.0537381	0.041554	0.0796047	0.00128844	0.000590921	0.00103246	0.00192972	0.0791244	0.118215	0.0405143	0.0624628	0.0212852	0.000827062
210	911.71	pos	17.1627	TG(18:0/18:3/19:5)	TG(55:8)+Na	TG	C58 H96 O6 Na0	(18:0/18:3/19:5)	(18:0)	(18:3)	(19:5)		0.120384	0.244954	0.595511	-0.23741	0.848267	0.667741	0.787183	0.648135	0.719723	0.293821	0.702241	0.862411	0.780118	0.678774	0.681716	0.689724	0.782659	0.987396	0.902829
211	738.508	neg	8.47812	PE(16:0/20:4)	PE(36:4)-H	PE	C41 H72 O8 N1 P1	(16:0/20:4)	(16:0)	(20:4)			0.0518276	0.849201	0.942438	0.0816706	1.05824	30.346	28.6758	39.6106	37.195	28.5665	32.7115	35.1169	8.87544	11.6097	34.7525	22.6872	50.0578	45.7311	7.21673
212	720.497	neg	8.35306	PE(16:0p/20:5)	PE(36:5p)-H	PE	C41 H70 O7 N1 P1	(16:0p/20:5)	(16:0p)	(20:5)			1.90064	0.0761737	0.331447	-0.717266	0.608249	25.7118	42.2718	25.5563	16.2851	43.1815	36.998	32.2498	3.62039e-05	45.9566	46.4412	48.8444	49.1535	47.8924	15.3428
213	774.661	pos	17.0635	TG(15:0/10:0/20:4)	TG(45:4)+NH4	TG	C48 H84 O6 N0	(15:0/10:0/20:4)	(15:0)	(10:0)	(20:4)		0.00200651	0.945727	0.974205	0.0335547	1.02353	0.222604	0.217487	0.28803	0.45689	0.0221728	0.220995	0.19581	0.151727	0.174931	0.319157	0.318156	0.280576	0.156408	0.0556905
214	812.676	pos	17.0463	TG(12:0/18:3/18:3)	TG(48:6)+NH4	TG	C51 H86 O6 N0	(12:0/18:3/18:3)	(12:0)	(18:3)	(18:3)		0.242029	0.0519634	0.282681	-1.02735	0.490612	0.245999	0.501414	0.35449	0.115741	0.0405942	0.287809	0.398297	0.279066	0.387351	0.589705	0.689724	0.839184	0.321625	0.180892
215	925.762	pos	19.2274	TG(18:0/18:1/18:1)+K	TG(54:2)+K	TG	C57 H106 O6 K1	(18:0/18:1/18:1)	(18:0)	(18:1)	(18:1)		0.0139378	0.913879	0.96347	-0.0492529	0.966437	0.129006	0.133486	0.135836	0.0924583	0.084816	0.105611	0.27191	0.0834048	0.123183	0.0806566	0.139567	0.10028	0.0935956	0.263635
217	854.723	pos	17.4005	TG(15:1/18:2/18:3)	TG(51:6)+NH4	TG	C54 H92 O6 N0	(15:1/18:2/18:3)	(15:1)	(18:2)	(18:3)		0.124952	0.362901	0.695134	-0.519406	0.697659	0.363632	0.521217	0.209811	0.863667	0.168158	0.537504	0.203787	0.198862	0.40933	0.472601	0.876617	0.856576	0.132297	0.37988
219	913.728	pos	17.3134	TG(18:4/18:1/21:5)	TG(57:10)+H	TG	C60 H96 O6	(18:4/18:1/21:5)	(18:4)	(18:1)	(21:5)		0.0777009	0.52803	0.794968	0.179997	1.13288	0.858756	0.758028	1.19619	0.66641	0.504836	0.933204	1.04965	0.802249	0.979796	0.426595	0.516181	0.66526	1.162	0.798338
221	1040.96	pos	18.4282	TG(28:0/18:1/18:3)	TG(64:4)+NH4	TG	C67 H122 O6 N0	(28:0/18:1/18:3)	(28:0)	(18:1)	(18:3)		0.0838191	0.263083	0.613359	-0.608942	0.655678	0.0932974	0.142292	0.177053	0.171479	0.00367102	0.0595224	0.0744422	0.0736171	0.153421	0.202962	0.193227	0.200864	0.0824392	0.0208371
222	1061.02	pos	18.8101	TG(30:0/17:0/18:1)	TG(65:1)+NH4	TG	C68 H130 O6 N0	(30:0/17:0/18:1)	(30:0)	(17:0)	(18:1)		0.0394603	0.256064	0.603896	0.495324	1.40964	0.0495322	0.0351382	0.0748474	0.0702639	0.012218	0.0460997	0.0482677	0.0454963	0.0437161	0.0418105	0.0480972	0.0523578	0.0217988	0.00304893
223	788.544	pos	10.6738	PS(18:0/18:2)	PS(36:2)+H	PS	C42 H78 O10 N1 P1	(18:0/18:2)	(18:0)	(18:2)			0.00772026	0.880428	0.952184	0.106708	1.07677	0.0568782	0.0528231	0.0771298	0.158168	3.62039e-05	0.0346367	0.038081	0.0332176	0.0417463	0.0915118	0.068844	0.0788345	0.0326437	0.00335849
224	754.575	pos	13.068	PE(18:0p/20:3)	PE(38:3p)+H	PE	C43 H80 O7 N1 P1	(18:0p/20:3)	(18:0p)	(20:3)			0.0667012	0.220577	0.576549	0.666219	1.58691	0.0901098	0.0567833	0.134271	0.145811	0.00481756	0.0659335	0.0967615	0.0930644	0.0814238	0.0907331	0.0421482	0.0884198	0.0379384	3.62039e-05
225	748.529	neg	9.24547	PE(18:1p/20:4)	PE(38:5p)-H	PE	C43 H74 O7 N1 P1	(18:1p/20:4)	(18:1p)	(20:4)			0.795709	0.574743	0.831043	-0.169228	0.889319	51.1665	57.5344	51.1198	52.5816	59.5997	72.3193	48.7276	22.6508	47.6592	57.4176	73.791	79.5168	66.1332	20.6889
226	701.571	pos	16.3848	TG(6:0/17:3/18:1)	TG(41:4)+H	TG	C44 H76 O6	(6:0/17:3/18:1)	(6:0)	(17:3)	(18:1)		0.0827731	0.3859	0.701041	0.455569	1.37132	0.301483	0.219848	0.50993	0.570447	0.0245391	0.17926	0.275734	0.248989	0.261456	0.283779	0.257636	0.253203	0.196253	0.066761
227	767.618	pos	16.9466	TG(18:4/10:0/18:2)	TG(46:6)+H	TG	C49 H82 O6	(18:4/10:0/18:2)	(18:4)	(10:0)	(18:2)		0.205841	0.0362579	0.246554	0.764912	1.69927	0.470194	0.276704	0.45039	0.475247	0.197131	0.48355	0.57305	0.641799	0.18585	0.105981	0.292724	0.273326	0.33619	0.466155
229	828.708	pos	17.3477	TG(16:0/15:2/18:3)	TG(49:5)+NH4	TG	C52 H90 O6 N0	(16:0/15:2/18:3)	(16:0)	(15:2)	(18:3)		0.00118755	0.970047	0.979651	0.014358	1.01	0.773718	0.766056	0.881654	1.32216	0.229751	0.714019	0.703546	0.791183	0.637458	0.995389	1.01456	1.14355	0.532339	0.27304
232	885.791	pos	17.2976	TG(18:1/18:1/18:1)	TG(54:3)+H	TG	C57 H104 O6	(18:1/18:1/18:1)	(18:1)	(18:1)	(18:1)		0.568876	0.00190684	0.0864435	-1.45438	0.364912	0.633769	1.73677	0.772043	1.10891	0.151732	0.638863	0.61844	0.512629	1.65857	2.13298	2.19377	2.05665	1.70386	0.67481
233	964.927	pos	18.394	TG(26:0/16:0/16:0)	TG(58:0)+NH4	TG	C61 H118 O6 N0	(26:0/16:0/16:0)	(26:0)	(16:0)	(16:0)		0.0187661	0.965438	0.979651	0.0215378	1.01504	1.35778	1.33766	1.7919	3.06548	0.372458	1.18023	0.862411	0.874175	1.9832	1.85276	1.43285	1.31313	0.963313	0.480693
236	998.911	pos	18.2067	TG(25:1/18:1/18:2)	TG(61:4)+NH4	TG	C64 H116 O6 N0	(25:1/18:1/18:2)	(25:1)	(18:1)	(18:2)		0.0405715	0.693593	0.898973	0.183426	1.13558	0.263816	0.232319	0.314793	0.521289	0.0591111	0.292256	0.182618	0.212831	0.272833	0.332039	0.276691	0.3095	0.157805	0.0450461
238	1056.99	pos	18.6159	TG(29:0/18:1/18:2)	TG(65:3)+NH4	TG	C68 H126 O6 N0	(29:0/18:1/18:2)	(29:0)	(18:1)	(18:2)		0.0435665	0.344292	0.683003	0.518919	1.43288	0.0680811	0.0475134	0.103055	0.130856	0.00973319	0.0454885	0.0601654	0.059188	0.0568639	0.0562126	0.0695684	0.0730222	0.0248596	0.00455398
239	502.447	pos	10.5274	DG(16:0/10:0)	DG(26:0)+NH4	DG	C29 H56 O5 N0	(16:0/10:0)	(16:0)	(10:0)			0.00149328	0.968887	0.979651	0.0167571	1.01168	0.200671	0.198353	0.290241	0.37215	0.104883	0.149378	0.149272	0.1381	0.168053	0.360746	0.205477	0.223354	0.158008	0.0744809
240	818.592	neg	9.60465	PC(17:0/18:1)	PC(35:1)+HCOO	PC	C43 H84 O8 N1 P1	(17:0/18:1)	(17:0)	(18:1)			1.75017	0.301064	0.654242	-0.381793	0.767483	57.2469	74.5905	75.0187	28.723	80.7379	58.5123	88.1325	12.3572	80.9886	87.188	100.775	60.9017	84.9953	32.6943
241	716.524	neg	9.29406	PE(16:0/18:1)	PE(34:1)-H	PE	C39 H74 O8 N1 P1	(16:0/18:1)	(16:0)	(18:1)			0.858011	0.500099	0.771492	0.180149	1.133	62.8273	55.4521	62.0137	67.6652	50.3739	47.2052	57.1462	92.5596	80.1414	71.6503	43.4289	51.7609	60.8532	24.8779
242	746.513	neg	8.66994	PE(16:0p/22:6)	PE(38:6p)-H	PE	C43 H72 O7 N1 P1	(16:0p/22:6)	(16:0p)	(22:6)			2.12606	0.0317422	0.246263	-1.63723	0.321473	10.3941	32.3328	10.2378	3.62039e-05	5.49157	29.2479	17.3872	3.62039e-05	60.9461	41.3257	17.6895	22.2222	39.6368	12.1763
243	774.544	neg	9.57841	PE(18:0p/22:6)	PE(40:6p)-H	PE	C45 H76 O7 N1 P1	(18:0p/22:6)	(18:0p)	(22:6)			2.021	0.0390735	0.249094	-1.32869	0.398131	12.1305	30.4686	11.046	3.62039e-05	3.89613	24.8648	21.8421	11.1338	35.8697	41.4245	31.2766	28.4248	45.8157	3.62039e-05
246	703.587	pos	16.8848	TG(10:0/14:0/17:3)	TG(41:3)+H	TG	C44 H78 O6	(10:0/14:0/17:3)	(10:0)	(14:0)	(17:3)		0.303311	0.00427529	0.122168	1.47911	2.78776	0.54216	0.194479	0.75298	0.799692	0.173945	0.527399	0.530856	0.468087	0.283126	0.15306	0.170848	0.168533	0.247589	0.143716
247	734.629	pos	16.7813	TG(6:0/18:0/18:3)	TG(42:3)+NH4	TG	C45 H80 O6 N0	(6:0/18:0/18:3)	(6:0)	(18:0)	(18:3)		0.0677591	0.778612	0.928003	0.327607	1.25493	0.390014	0.310786	0.265565	1.66336	0.0224612	0.109395	0.12706	0.152247	0.500969	0.618981	0.130103	0.418518	0.184906	0.0112375
248	713.571	pos	16.1294	TG(18:4/10:0/14:1)	TG(42:5)+H	TG	C45 H76 O6	(18:4/10:0/14:1)	(18:4)	(10:0)	(14:1)		0.0150595	0.81029	0.935348	0.111604	1.08043	0.519969	0.481261	0.895951	0.868998	0.0772475	0.301296	0.533135	0.443184	0.405838	0.69008	0.707524	0.552209	0.38531	0.146608
249	729.603	pos	16.9567	TG(18:4/10:0/15:0)	TG(43:4)+H	TG	C46 H80 O6	(18:4/10:0/15:0)	(18:4)	(10:0)	(15:0)		0.347652	0.000235276	0.0239982	1.63162	3.0986	0.587908	0.189733	0.686261	0.634422	0.263645	0.625578	0.697872	0.619668	0.21323	0.0923538	0.204192	0.135887	0.215621	0.277116
253	882.755	pos	17.5336	TG(17:0/17:1/19:5)	TG(53:6)+NH4	TG	C56 H96 O6 N0	(17:0/17:1/19:5)	(17:0)	(17:1)	(19:5)		0.451499	0.0537117	0.288347	-0.657032	0.634182	1.68207	2.65235	1.44401	2.65498	0.668883	2.16833	1.66241	1.49384	2.00091	2.56794	3.55542	3.79155	2.32399	1.67432
256	934.88	pos	15.0826	TG(18:0/16:0/22:1)	TG(56:1)+NH4	TG	C59 H112 O6 N0	(18:0/16:0/22:1)	(18:0)	(16:0)	(22:1)		0.0684088	0.243603	0.595511	1.26646	2.40571	0.0595183	0.0247404	0.0953252	0.176565	3.62039e-05	0.0423354	0.0218623	0.020986	0.0355828	0.0471001	0.0265157	0.0373665	0.00184109	3.62039e-05
259	831.66	neg	11.1604	SM(d22:0/18:1)	SM(d40:1)+HCOO	SM	C45 H91 O6 N2 P1	(d22:0/18:1)	(d22:0)	(18:1)			4.19562	0.00785468	0.139335	0.407975	1.32682	304.846	229.757	296.006	297.335	337.462	299.172	316.048	283.053	171.168	274.271	228.767	268.093	274.844	161.396
260	600.556	pos	14.3956	DG(16:0/17:0)	DG(33:0)+NH4	DG	C36 H70 O5 N0	(16:0/17:0)	(16:0)	(17:0)			0.559568	0.207846	0.554257	1.31789	2.49301	3.53934	1.41971	4.81336	10.5559	0.562601	2.946	1.3844	0.973764	1.05653	2.59303	0.80987	1.8436	1.73396	0.48126
261	688.587	pos	14.3243	DG(18:0/22:5)	DG(40:5)+NH4	DG	C43 H74 O5 N0	(18:0/22:5)	(18:0)	(22:5)			0.122798	0.0629367	0.313148	-1.45717	0.364207	0.0449581	0.123441	0.0460325	0.169999	3.62039e-05	0.00244413	0.0284466	0.0227901	0.151371	0.202917	0.133803	0.150452	0.0934215	0.00868142
262	775.597	neg	9.07718	SM(d18:0/18:1)	SM(d36:1)+HCOO	SM	C41 H83 O6 N2 P1	(d18:0/18:1)	(d18:0)	(18:1)			1.58592	0.415055	0.721683	0.184799	1.13666	205.905	181.149	140.489	162.876	293.691	227.917	212.665	197.791	143.099	232.659	148.172	248.951	161.71	152.304
263	598.541	pos	13.3947	DG(17:1/16:0)	DG(33:1)+NH4	DG	C36 H68 O5 N0	(17:1/16:0)	(17:1)	(16:0)			0.0480495	0.844654	0.942438	-0.112814	0.924782	0.970841	1.04981	1.54885	2.26579	0.134254	0.760095	0.595745	0.520309	0.79092	1.58509	1.14806	1.72185	0.812795	0.240116
266	747.566	neg	8.18724	SM(d16:0/18:1)	SM(d34:1)+HCOO	SM	C39 H79 O6 N2 P1	(d16:0/18:1)	(d16:0)	(18:1)			0.368165	0.930761	0.97372	0.0148563	1.01035	457.616	452.927	292.24	416.923	611.965	460.663	451.84	512.063	343.206	403.343	443.363	537.525	464.052	526.076
267	810.565	neg	8.69988	PC(16:0p/20:4)	PC(36:4p)+HCOO	PC	C44 H80 O7 N1 P1	(16:0p/20:4)	(16:0p)	(20:4)			0.644533	0.724875	0.913505	-0.253815	0.838676	22.4022	26.7113	16.7498	3.62039e-05	42.4472	35.2033	32.8081	7.20459	3.62039e-05	20.6343	46.418	55.7726	37.4432	3.62039e-05
268	728.56	neg	10.8635	dMePE(16:0p/18:1)	dMePE(34:1p)-H	dMePE	C41 H78 O7 N1 P1	(16:0p/18:1)	(16:0p)	(18:1)			0.819691	0.711036	0.903245	-0.179269	0.88315	66.7781	75.6136	91.8139	30.2602	79.1451	71.5417	104.48	23.4279	84.36	150.151	69.9317	65.2522	78.3811	5.60557
269	845.675	neg	11.7065	SM(d41:1)	SM(d41:1)+HCOO	SM	C46 H93 O6 N2 P1	(d41:1)	(d41:1)				7.04318	0.000209138	0.0239982	0.956308	1.94034	344.121	177.351	290.191	336.583	360.617	323.709	374.831	378.798	128.116	190.324	188.528	248.583	229.7	78.8577
270	859.691	neg	12.2909	SM(d42:1)	SM(d42:1)+HCOO	SM	C47 H95 O6 N2 P1	(d42:1)	(d42:1)				0.0760979	0.813248	0.935348	0.0814289	1.05807	136.644	129.145	117.287	82.2753	204.637	126.673	206.208	82.7856	75.0141	160.552	137.352	174.936	169.68	57.3381
271	660.556	pos	13.2419	DG(18:1/20:4)	DG(38:5)+NH4	DG	C41 H70 O5 N0	(18:1/20:4)	(18:1)	(20:4)			0.156031	0.0620779	0.313148	-1.00898	0.496897	0.119448	0.240389	0.125033	0.281057	0.0194529	0.116847	0.0933385	0.0809619	0.213155	0.282358	0.281709	0.386012	0.227384	0.0517143
272	857.675	neg	11.0589	SM(d42:2)	SM(d42:2)+HCOO	SM	C47 H93 O6 N2 P1	(d42:2)	(d42:2)				1.81601	0.161284	0.517957	-1.13318	0.455909	14.7181	32.283	12.0159	3.62039e-05	28.3938	16.3867	31.5124	3.62039e-05	5.50703	63.0726	44.5696	48.8293	31.7197	3.62039e-05
273	742.538	pos	11.1831	PE(18:1/18:2)	PE(36:3)+H	PE	C41 H76 O8 N1 P1	(18:1/18:2)	(18:1)	(18:2)			0.0180746	0.750061	0.918565	-0.167785	0.890209	0.0605144	0.0679777	0.111454	0.114524	0.00325886	0.0401133	0.0470365	0.0466999	0.0614486	0.122415	0.0637212	0.0864253	0.0557837	0.0180729
274	881.663	pos	16.4465	TG(17:4/18:2/18:3)	TG(53:9)+Na	TG	C56 H90 O6 Na0	(17:4/18:2/18:3)	(17:4)	(18:2)	(18:3)		0.221422	0.000650712	0.0442484	-3.6917	0.0773902	0.0128871	0.16652	0.0189788	0.0272748	3.62039e-05	0.00287102	0.020746	0.00741545	0.13712	0.144804	0.243398	0.232379	0.202756	0.038665
275	570.509	pos	12.3987	DG(15:0/16:1)	DG(31:1)+NH4	DG	C34 H64 O5 N0	(15:0/16:1)	(15:0)	(16:1)			0.0876196	0.410236	0.721683	-0.387365	0.764525	0.246337	0.322209	0.312544	0.549122	0.0466669	0.21066	0.195852	0.163175	0.245621	0.476783	0.405754	0.374266	0.326967	0.103862
278	600.52	pos	13.4999	TG(8:0/12:0/12:0)	TG(32:0)+NH4	TG	C35 H66 O6 N0	(8:0/12:0/12:0)	(8:0)	(12:0)	(12:0)		0.203919	0.0288139	0.246263	0.628068	1.54549	0.488425	0.316032	0.441	0.50906	0.703519	0.567851	0.315393	0.393729	0.337723	0.25491	0.282366	0.226475	0.307191	0.487527
283	739.587	pos	16.35	TG(8:0/18:3/18:3)	TG(44:6)+H	TG	C47 H78 O6	(8:0/18:3/18:3)	(8:0)	(18:3)	(18:3)		0.0077518	0.9068	0.958483	0.0655983	1.04652	0.25352	0.242251	0.382921	0.597103	0.00917301	0.155709	0.1952	0.181016	0.240403	0.348548	0.345652	0.246814	0.194922	0.0771693
286	794.723	pos	19.0122	TG(18:0/10:0/18:1)	TG(46:1)+NH4	TG	C49 H92 O6 N0	(18:0/10:0/18:1)	(18:0)	(10:0)	(18:1)		0.136824	0.0284057	0.246263	-0.643559	0.640132	0.156336	0.244225	0.184255	0.160247	0.108125	0.147872	0.164266	0.173253	0.279719	0.371591	0.247776	0.236437	0.135733	0.194096
289	801.697	pos	16.1196	TG(16:0/14:0/18:3)	TG(48:3)+H	TG	C51 H92 O6	(16:0/14:0/18:3)	(16:0)	(14:0)	(18:3)		0.212609	0.0128591	0.154309	-4.62228	0.0406027	0.0078797	0.194068	0.0101241	0.00817866	3.62039e-05	0.00383039	0.0154987	0.00961015	0.187802	0.460054	0.203531	0.195353	0.114982	0.00268772
292	827.712	pos	16.3041	TG(18:1/14:0/18:3)	TG(50:4)+H	TG	C53 H94 O6	(18:1/14:0/18:3)	(18:1)	(14:0)	(18:3)		0.303622	0.00233704	0.0953514	-3.07821	0.118404	0.0437107	0.369165	0.0939703	0.0938656	0.00505243	0.00713281	0.00946283	0.0527805	0.289573	0.698445	0.493932	0.303398	0.251209	0.178436
294	857.663	pos	16.7862	TG(17:4/16:0/18:3)	TG(51:7)+Na	TG	C54 H90 O6 Na0	(17:4/16:0/18:3)	(17:4)	(16:0)	(18:3)		0.338148	0.00681762	0.127081	-1.35334	0.391385	0.287411	0.734343	0.346339	0.452366	0.00662953	0.170527	0.419857	0.328746	0.89126	1.10831	0.631877	0.787007	0.698402	0.289202
298	849.697	pos	17.4925	TG(16:1/18:3/18:3)	TG(52:7)+H	TG	C55 H92 O6	(16:1/18:3/18:3)	(16:1)	(18:3)	(18:3)		0.109132	0.671301	0.886378	0.21567	1.16124	1.29147	1.11215	0.71962	0.95963	1.94893	2.02194	1.18582	0.912904	0.533932	0.472601	0.965614	0.730481	1.25833	2.71193
307	1012.93	pos	18.2862	TG(26:1/18:1/18:2)	TG(62:4)+NH4	TG	C65 H118 O6 N0	(26:1/18:1/18:2)	(26:1)	(18:1)	(18:2)		0.154627	0.174861	0.521589	-0.687762	0.620816	0.243156	0.391671	0.338163	0.503552	7.24078e-05	0.172268	0.235238	0.209643	0.366166	0.526971	0.498382	0.57395	0.304132	0.0804291
312	524.371	pos	6.69065	LPC(18:0)	LPC(18:0)+H	LPC	C26 H54 O7 N1 P1	(18:0)	(18:0)				0.095318	0.459338	0.740471	-0.388653	0.763843	0.372469	0.487625	0.30862	0.922311	0.166284	0.312518	0.273337	0.251742	0.365828	0.731903	0.516181	0.765266	0.432204	0.114368
313	622.613	pos	15.3725	Cer(d18:1/22:0)	Cer(d40:1)+H	Cer	C40 H79 O3 N1	(d18:1/22:0)	(d18:1)	(22:0)			0.0103119	0.990858	0.995739	0.00818386	1.00569	0.557586	0.554432	1.11994	1.35948	0.0275423	0.163156	0.359681	0.315724	0.571059	1.08322	0.841019	0.443506	0.325954	0.0618393
314	496.34	pos	6.01165	LPC(16:0)	LPC(16:0)+H	LPC	C24 H50 O7 N1 P1	(16:0)	(16:0)				0.0874167	0.349872	0.683003	-0.47887	0.717539	0.188264	0.262374	0.172787	0.441963	0.0980016	0.131612	0.16016	0.125058	0.194938	0.387453	0.246952	0.443506	0.229415	0.0719797
315	522.355	pos	6.03029	LPC(18:1)	LPC(18:1)+H	LPC	C26 H52 O7 N1 P1	(18:1)	(18:1)				0.169816	0.0169517	0.179751	-1.35774	0.390193	0.0739529	0.189529	0.0878332	0.131389	0.0368149	0.0570997	0.06737	0.0632105	0.0994986	0.325669	0.247988	0.213736	0.173816	0.0764687
316	650.645	pos	16.4024	Cer(d18:1/24:0)	Cer(d42:1)+H	Cer	C42 H83 O3 N1	(d18:1/24:0)	(d18:1)	(24:0)			0.115205	0.378749	0.700781	-0.567114	0.674966	0.256528	0.38006	0.600478	0.248947	0.0460517	0.133067	0.303828	0.206795	0.493635	0.777909	0.265239	0.530469	0.12299	0.090121
317	668.634	pos	18.2944	ChE(18:1)	ChE(18:1)+NH4	ChE	C45 H78 O2 N0	(18:1)	(18:1)				0.0866996	0.337245	0.683003	0.493345	1.4077	0.299561	0.212801	0.495633	0.477859	0.0106165	0.258859	0.306394	0.248005	0.20168	0.203429	0.294918	0.381161	0.132734	0.0628826
318	766.538	pos	11.0676	PC(17:4/18:1)	PC(35:5)+H	PC	C43 H76 O8 N1 P1	(17:4/18:1)	(17:4)	(18:1)			0.105405	0.180255	0.521589	-0.946546	0.518873	0.0772469	0.148874	0.0848501	0.196003	0.0203035	0.00501623	0.0807582	0.0765504	0.0780807	0.164794	0.140125	0.336868	0.126117	0.0472599
319	836.807	pos	18.0898	TG(16:0e/16:0/18:1)	TG(50:1e)+NH4	TG	C53 H102 O5 N0	(16:0e/16:0/18:1)	(16:0e)	(16:0)	(18:1)		0.53136	0.0307807	0.246263	0.78486	1.72292	3.21611	1.86666	4.60366	4.38231	1.55963	2.47939	3.23972	3.03195	2.83314	2.2208	1.95348	1.61315	1.64365	0.935719
320	538.519	pos	11.8725	Cer(d18:1/16:0)	Cer(d34:1)+H	Cer	C34 H67 O3 N1	(d18:1/16:0)	(d18:1)	(16:0)			0.114522	0.432637	0.730334	-0.541005	0.687292	0.302659	0.440364	0.395646	0.815686	0.0343705	0.142923	0.231716	0.195611	0.310437	0.899196	0.645226	0.513076	0.194726	0.0795237
323	918.885	pos	18.3634	TG(18:0e/18:1/20:1)	TG(56:2e)+NH4	TG	C59 H112 O5 N0	(18:0e/18:1/20:1)	(18:0e)	(18:1)	(20:1)		0.213375	0.121139	0.449315	1.16289	2.23905	0.522633	0.233417	0.943608	1.08758	0.0666578	0.247334	0.399623	0.390997	0.330801	0.351774	0.269051	0.217115	0.184078	0.0476823
325	566.551	pos	13.0508	Cer(d18:1/18:0)	Cer(d36:1)+H	Cer	C36 H71 O3 N1	(d18:1/18:0)	(d18:1)	(18:0)			0.046493	0.603644	0.84692	0.4203	1.33821	0.149602	0.111793	0.26852	0.405457	0.00450833	0.0769697	0.0146847	0.127474	0.0861141	0.202881	0.179815	0.110815	0.0792401	0.0118925
326	532.34	pos	6.36141	LPC(19:3)	LPC(19:3)+H	LPC	C27 H50 O7 N1 P1	(19:3)	(19:3)				0.0241116	0.886838	0.952184	0.0757957	1.05394	1.60459	1.52246	2.60207	3.55063	0.315443	0.877804	1.19716	1.08442	1.67037	2.18316	1.87338	1.8262	1.20414	0.377518
327	768.554	pos	12.0516	PC(17:4/18:0)	PC(35:4)+H	PC	C43 H78 O8 N1 P1	(17:4/18:0)	(17:4)	(18:0)			0.0456718	0.812155	0.935348	-0.127308	0.915538	0.634768	0.693328	0.814934	1.46077	0.13918	0.374116	0.578723	0.440884	0.560341	0.886649	0.698624	1.23051	0.650236	0.133603
329	834.601	pos	11.5189	PC(18:1/22:5)	PC(40:6)+H	PC	C48 H84 O8 N1 P1	(18:1/22:5)	(18:1)	(22:5)			0.187708	0.00936058	0.154033	-1.72998	0.301457	0.0616745	0.204588	0.0514976	0.163497	3.62039e-05	0.0537352	0.0523055	0.0489751	0.215536	0.327944	0.195512	0.246609	0.203965	0.0379642
331	862.822	pos	18.0919	TG(18:0p/16:0/18:1)	TG(52:1p)+NH4	TG	C55 H104 O5 N0	(18:0p/16:0/18:1)	(18:0p)	(16:0)	(18:1)		0.898008	0.0068187	0.127081	1.17177	2.25288	6.03491	2.67875	9.00717	7.35716	2.74294	3.87005	7.03546	6.19668	3.56504	3.09491	2.7589	2.36537	2.66115	1.62716
333	670.634	pos	16.9126	DG(18:0/20:0)	DG(38:0)+NH4	DG	C41 H80 O5 N0	(18:0/20:0)	(18:0)	(20:0)			0.241453	0.179569	0.521589	1.93701	3.82911	0.50443	0.131735	0.657666	1.71667	0.0884506	0.309808	0.135039	0.118942	0.191045	0.183952	0.110223	0.138376	0.0986732	0.0681431
334	538.387	pos	7.03312	LPC(19:0)	LPC(19:0)+H	LPC	C27 H56 O7 N1 P1	(19:0)	(19:0)				0.0349778	0.560566	0.825671	-0.324394	0.798634	0.0590867	0.0739847	0.0980365	0.136049	0.00389337	0.0275326	0.0458139	0.0431948	0.0671771	0.106855	0.0965299	0.103008	0.0571997	0.0131384
335	622.541	pos	12.877	DG(17:0/18:3)	DG(35:3)+NH4	DG	C38 H68 O5 N0	(17:0/18:3)	(17:0)	(18:3)			0.0258547	0.700554	0.900021	-0.267997	0.830472	0.0602128	0.0725043	0.100627	0.167904	3.62039e-05	0.040243	0.0256957	0.0267702	0.0404136	0.11684	0.0893985	0.0612633	0.117415	0.00969507
336	946.916	pos	18.4981	TG(18:0e/18:1/22:1)	TG(58:2e)+NH4	TG	C61 H116 O5 N0	(18:0e/18:1/22:1)	(18:0e)	(18:1)	(22:1)		0.0621516	0.397913	0.715191	0.825562	1.77222	0.073015	0.0411996	0.00718914	0.236923	0.00824892	0.0571703	0.0735674	0.0549918	0.0733631	0.0665771	0.0358945	0.0300134	0.0327989	0.00855084
338	580.494	pos	11.2763	DG(14:0/18:3)	DG(32:3)+NH4	DG	C35 H62 O5 N0	(14:0/18:3)	(14:0)	(18:3)			0.0962209	0.0290035	0.246263	-1.41186	0.375828	0.0245953	0.065443	0.0297741	0.0714987	3.62039e-05	0.0135861	0.0163989	0.0162778	0.0424393	0.104205	0.0803269	0.0882075	0.0534024	0.0240771
340	628.551	pos	11.0643	TG(16:0/9:0/9:0)	TG(34:0)+NH4	TG	C37 H70 O6 N0	(16:0/9:0/9:0)	(16:0)	(9:0)	(9:0)		0.0817823	0.300362	0.654242	-0.763669	0.588996	0.0943686	0.160219	0.130897	0.278226	0.0112894	0.0583257	0.0436678	0.0438054	0.211997	0.340534	0.117832	0.165285	0.110809	0.0148588
341	888.838	pos	18.1015	TG(18:1p/18:0/18:1)	TG(54:2p)+NH4	TG	C57 H106 O5 N0	(18:1p/18:0/18:1)	(18:1p)	(18:0)	(18:1)		0.556955	0.0103202	0.154033	1.18007	2.26588	2.36428	1.04343	3.2931	3.38536	0.871954	1.50045	2.68936	2.44548	1.15097	1.05812	1.10801	1.29573	1.05362	0.594106
342	744.554	pos	12.077	PC(15:1/18:1)	PC(33:2)+H	PC	C41 H78 O8 N1 P1	(15:1/18:1)	(15:1)	(18:1)			0.122468	0.321712	0.669687	0.692768	1.61638	0.354526	0.219333	0.519461	0.900986	0.193106	0.187805	0.199477	0.126321	0.312682	0.320744	0.189647	0.254284	0.180915	0.0577261
343	810.791	pos	18.095	TG(18:0e/14:0/16:0)	TG(48:0e)+NH4	TG	C51 H100 O5 N0	(18:0e/14:0/16:0)	(18:0e)	(14:0)	(16:0)		0.114882	0.136122	0.478774	0.964746	1.95172	0.150216	0.0769659	0.181705	0.282971	0.000524628	0.186625	0.122423	0.127047	0.15524	0.116348	0.0586313	0.108479	0.0164614	0.00663493
344	528.462	pos	10.6928	DG(10:0/18:1)	DG(28:1)+NH4	DG	C31 H58 O5 N0	(10:0/18:1)	(10:0)	(18:1)			0.175868	0.122676	0.450917	-0.834986	0.560588	0.209318	0.373391	0.429385	0.356538	0.0363979	0.123209	0.188802	0.121579	0.293892	0.65244	0.471683	0.412433	0.295541	0.114355
345	766.536	pos	12.1274	PE(18:0/18:2)	PE(36:2)+Na	PE	C41 H78 O8 N1 P1 Na0	(18:0/18:2)	(18:0)	(18:2)			0.0540667	0.43684	0.730454	0.591877	1.50721	0.0931376	0.0617948	0.0983482	0.24844	0.00652535	0.0193649	0.102793	0.0833542	0.0908136	0.114526	0.0528944	0.0684782	0.0412676	0.00278962
346	800.616	pos	12.4182	PC(19:1/18:1)	PC(37:2)+H	PC	C45 H86 O8 N1 P1	(19:1/18:1)	(19:1)	(18:1)			0.116002	0.0566172	0.296151	-1.01369	0.495277	0.0647486	0.130732	0.0704084	0.112685	0.030359	0.0516507	0.0612658	0.0621226	0.170698	0.209559	0.181666	0.119873	0.0766845	0.0259138
348	620.598	pos	14.4652	Cer(d18:2/22:0)	Cer(d40:2)+H	Cer	C40 H77 O3 N1	(d18:2/22:0)	(d18:2)	(22:0)			0.12681	0.0763629	0.331447	-1.55988	0.339179	0.0394378	0.116274	0.0952904	0.102196	3.62039e-05	0.010212	0.0266202	0.00227222	0.0975723	0.232054	0.201627	0.0724446	0.076799	0.0171492
349	546.355	pos	6.67882	LPC(20:3)	LPC(20:3)+H	LPC	C28 H52 O7 N1 P1	(20:3)	(20:3)				0.0295882	0.348071	0.683003	-0.730847	0.60255	0.0138058	0.0229124	0.0122592	0.0466011	3.62039e-05	0.00835699	0.00709343	0.00848805	0.0184733	0.0406916	0.020761	0.0402453	0.0172668	3.62039e-05
351	886.822	pos	18.0739	TG(18:0p/18:1/18:2)	TG(54:3p)+NH4	TG	C57 H104 O5 N0	(18:0p/18:1/18:2)	(18:0p)	(18:1)	(18:2)		0.180915	0.0489421	0.281244	0.852756	1.80595	0.382816	0.211975	0.586181	0.559784	0.121901	0.313499	0.366032	0.349499	0.3079	0.221997	0.242262	0.192215	0.224616	0.0828595
353	981.825	pos	18.2547	TG(18:1/18:1/22:0)+K	TG(58:2)+K	TG	C61 H114 O6 K1	(18:1/18:1/22:0)	(18:1)	(18:1)	(22:0)		0.0552815	0.377868	0.700781	-0.294736	0.815221	0.113232	0.138897	0.166357	0.000227204	0.0966344	0.156883	0.124952	0.134338	0.172822	0.138005	0.145824	0.124566	0.165576	0.0865915
355	823.669	pos	14.2998	SM(d18:1/25:3)	SM(d43:4)+H	SM	C48 H91 O6 N2 P1	(d18:1/25:3)	(d18:1)	(25:3)			0.0402512	0.634825	0.855924	0.354631	1.27866	0.181777	0.142162	0.246255	0.491142	0.0394778	0.108152	0.203253	0.00238156	0.107365	0.210349	0.164522	0.260232	0.0915699	0.0189345
356	742.538	pos	11.1669	PC(15:1/18:2)	PC(33:3)+H	PC	C41 H76 O8 N1 P1	(15:1/18:2)	(15:1)	(18:2)			0.0304269	0.546392	0.810646	-0.300497	0.811973	0.0558208	0.0687471	0.0794148	0.118112	0.00325886	0.0401133	0.0473256	0.0466999	0.0614486	0.114962	0.075441	0.0861763	0.0563815	0.0180729
358	800.559	pos	12.7657	PC(18:2p/21:6)	PC(39:8p)+H	PC	C47 H78 O7 N1 P1	(18:2p/21:6)	(18:2p)	(21:6)			0.0279813	0.5675	0.826928	-0.34631	0.786593	0.0465547	0.0591852	0.0542814	0.120196	0.0026556	0.0275621	0.0454053	0.0292272	0.0648926	0.102486	0.0523182	0.0801964	0.0524049	0.00281266
360	544.494	pos	12.0302	DG(15:0/14:0)	DG(29:0)+NH4	DG	C32 H62 O5 N0	(15:0/14:0)	(15:0)	(14:0)			0.0328917	0.759898	0.921383	0.167984	1.12349	0.275578	0.245288	0.374536	0.645085	0.106881	0.211705	0.169697	0.145563	0.192843	0.426595	0.257209	0.325708	0.186188	0.0831832
361	666.603	pos	15.3234	DG(20:0/18:2)	DG(38:2)+NH4	DG	C41 H76 O5 N0	(20:0/18:2)	(20:0)	(18:2)			0.00396685	0.968084	0.979651	0.0276269	1.01933	0.354945	0.348213	0.519461	1.01294	0.0358291	0.24252	0.168675	0.150245	0.273478	0.577158	0.453883	0.430932	0.282147	0.0716806
362	862.822	pos	18.0921	TG(16:0e/18:1/18:1)	TG(52:2e)+NH4	TG	C55 H104 O5 N0	(16:0e/18:1/18:1)	(16:0e)	(18:1)	(18:1)		0.763867	0.0176226	0.179751	0.967589	1.95557	5.41629	2.76967	6.48135	7.41048	2.38202	2.99174	7.03546	6.19668	3.56504	3.08236	3.39522	2.2871	2.66115	1.62716
364	940.869	pos	18.1899	TG(18:0e/18:0/22:5)	TG(58:5e)+NH4	TG	C61 H110 O5 N0	(18:0e/18:0/22:5)	(18:0e)	(18:0)	(22:5)		0.0897134	0.289824	0.649716	0.715808	1.6424	0.231685	0.141065	0.514695	0.0226848	0.0582913	0.263182	0.263755	0.267502	0.184862	0.17418	0.219877	0.212293	0.0258727	0.0293044
365	809.653	pos	13.7394	SM(d18:1/24:3)	SM(d42:4)+H	SM	C47 H89 O6 N2 P1	(d18:1/24:3)	(d18:1)	(24:3)			0.0184411	0.847804	0.942438	0.12175	1.08805	0.193135	0.177505	0.239388	0.491506	0.0334446	0.0943808	0.157454	0.142637	0.131241	0.30357	0.172376	0.298111	0.139062	0.0206703
366	656.619	pos	16.6195	DG(16:0/21:0)	DG(37:0)+NH4	DG	C40 H78 O5 N0	(16:0/21:0)	(16:0)	(21:0)			0.159353	0.23019	0.586985	1.82297	3.5381	0.252774	0.0714434	0.353807	0.911649	0.0107121	0.114554	0.0627631	0.063157	0.116302	0.117021	0.0756018	0.0795308	0.0378267	0.00237851
368	554.478	pos	10.8932	DG(16:1/14:1)	DG(30:2)+NH4	DG	C33 H60 O5 N0	(16:1/14:1)	(16:1)	(14:1)			0.161131	0.0373282	0.249094	-1.46531	0.362159	0.0638225	0.176228	0.0884124	0.111748	0.00646389	0.0575162	0.0669412	0.051853	0.0757328	0.327719	0.258772	0.202478	0.151632	0.0410342
370	660.556	pos	13.5402	DG(18:0/20:5)	DG(38:5)+NH4	DG	C41 H70 O5 N0	(18:0/20:5)	(18:0)	(20:5)			0.0893094	0.012081	0.154033	-1.05666	0.480743	0.0309904	0.0644636	0.0331225	0.0690145	0.0194529	0.00904313	0.023934	0.0313757	0.0522443	0.0822681	0.0560158	0.0903589	0.0545852	0.0513093
372	690.603	pos	15.0872	DG(18:0/22:4)	DG(40:4)+NH4	DG	C43 H76 O5 N0	(18:0/22:4)	(18:0)	(22:4)			0.0037169	0.84481	0.942438	0.0945205	1.06771	0.0572238	0.0535949	0.0602883	0.0746932	0.117539	0.018604	0.0403953	0.0318232	0.0522043	0.0865758	0.078911	0.0535514	0.0310645	0.0192624
375	768.554	pos	10.9719	PC(18:1/17:3)	PC(35:4)+H	PC	C43 H78 O8 N1 P1	(18:1/17:3)	(18:1)	(17:3)			0.0647804	0.174017	0.521589	-1.0276	0.490525	0.028633	0.0583721	0.0470324	0.0882774	3.62039e-05	0.0108895	0.00132694	0.0242355	0.0668085	0.10619	0.0575784	0.0819286	0.0355594	0.00216771
376	770.606	pos	11.8191	PC(18:2p/18:0)	PC(36:2p)+H	PC	C44 H84 O7 N1 P1	(18:2p/18:0)	(18:2p)	(18:0)			0.0310124	0.695241	0.898973	-0.244934	0.843855	0.100995	0.119683	0.0801104	0.275888	0.00306791	0.100133	0.0802648	0.0665065	0.128894	0.140211	0.222976	0.090664	0.116494	0.0188587
377	674.512	pos	11.3445	PE(16:0p/16:1)	PE(32:1p)+H	PE	C37 H72 O7 N1 P1	(16:0p/16:1)	(16:0p)	(16:1)			0.0577541	0.0944374	0.38149	-1.43027	0.371063	0.0117478	0.03166	0.0188822	0.0268511	3.62039e-05	0.00125411	0.0129914	0.010472	0.0720548	0.0460497	0.022354	0.02762	0.019752	0.00212952
378	710.512	pos	10.8708	PE(14:0p/21:4)	PE(35:4p)+H	PE	C40 H72 O7 N1 P1	(14:0p/21:4)	(14:0p)	(21:4)			0.0955886	0.0831854	0.351284	-1.35939	0.389747	0.0303646	0.0779085	0.0501569	0.0702364	3.62039e-05	0.0109719	0.0184146	0.0323718	0.0499384	0.122002	0.084707	0.154081	0.0548185	0.00190412
385	948.932	pos	18.6711	TG(18:0e/18:1/22:0)	TG(58:1e)+NH4	TG	C61 H118 O5 N0	(18:0e/18:1/22:0)	(18:0e)	(18:1)	(22:0)		0.0592389	0.142454	0.488414	1.359	2.56507	0.0351696	0.013711	0.0542021	0.0873992	0.00480045	0.0216231	0.0235129	0.01948	0.0397214	0.0121481	0.0119523	0.00817411	0.00760944	0.00266071
386	725.559	pos	10.2332	SM(d18:1/18:3)	SM(d36:4)+H	SM	C41 H77 O6 N2 P1	(d18:1/18:3)	(d18:1)	(18:3)			0.0806741	0.46098	0.740471	-0.38821	0.764077	0.245549	0.321367	0.231339	0.549122	0.0862374	0.140448	0.24624	0.219909	0.283486	0.468418	0.342582	0.552209	0.245372	0.036135
387	837.684	pos	14.8805	SM(d18:1/26:3)	SM(d44:4)+H	SM	C49 H93 O6 N2 P1	(d18:1/26:3)	(d18:1)	(26:3)			0.0157086	0.794046	0.933698	-0.147926	0.902547	0.0750014	0.0830998	0.0790956	0.157302	0.00248438	0.0517632	0.0849839	0.0743789	0.0697801	0.130227	0.0792962	0.155528	0.0616491	0.00211808
388	718.538	pos	11.8209	PC(15:1/16:0)	PC(31:1)+H	PC	C39 H76 O8 N1 P1	(15:1/16:0)	(15:1)	(16:0)			0.0614031	0.345813	0.683003	-0.465702	0.724119	0.0974799	0.134619	0.135943	0.193463	0.0323154	0.0601214	0.0854057	0.0776307	0.173038	0.215276	0.104418	0.187117	0.107261	0.0206027
391	510.488	pos	8.11288	Cer(d16:0/16:1)	Cer(d32:1)+H	Cer	C32 H63 O3 N1	(d16:0/16:1)	(d16:0)	(16:1)			0.0949304	0.300916	0.654242	-0.462759	0.725597	0.158094	0.217882	0.311882	0.191011	0.0568347	0.0808702	0.156248	0.15172	0.219805	0.311212	0.289333	0.271339	0.171855	0.0437459
392	510.488	pos	10.7189	Cer(d16:1/16:0)	Cer(d32:1)+H	Cer	C32 H63 O3 N1	(d16:1/16:0)	(d16:1)	(16:0)			0.0524107	0.157091	0.512744	-0.999247	0.500261	0.0154365	0.0308569	0.0298999	0.0359938	0.00464123	0.000801071	0.0110804	0.0102026	0.0316702	0.0527656	0.0535257	0.0291802	0.0155933	0.00240629
393	564.535	pos	12.0927	Cer(d18:2/18:0)	Cer(d36:2)+H	Cer	C36 H69 O3 N1	(d18:2/18:0)	(d18:2)	(18:0)			0.0429204	0.301465	0.654242	-0.717704	0.608064	0.0213437	0.035101	0.0391377	0.0542802	3.62039e-05	0.00484029	0.0134803	0.0162872	0.0309117	0.0607335	0.0558552	0.041716	0.0213533	3.62039e-05
399	722.512	pos	10.8469	LPC(33:6)	LPC(33:6)+H	LPC	C41 H72 O7 N1 P1	(33:6)	(33:6)				0.17098	0.0863161	0.357551	-1.3575	0.390259	0.102882	0.263624	0.115471	0.305406	0.0180417	0.051109	0.0717438	0.0555181	0.243839	0.404366	0.257649	0.517424	0.139726	0.0187376
401	746.569	pos	12.9556	PC(15:1/18:0)	PC(33:1)+H	PC	C41 H80 O8 N1 P1	(15:1/18:0)	(15:1)	(18:0)			0.121621	0.31969	0.669687	-0.523422	0.69572	0.306719	0.440866	0.38549	0.661078	0.0837916	0.206535	0.262483	0.240936	0.49537	0.769544	0.467233	0.560905	0.294874	0.0572684
402	754.538	pos	9.55888	PC(21:4/13:0)	PC(34:4)+H	PC	C42 H76 O8 N1 P1	(21:4/13:0)	(21:4)	(13:0)			0.00389142	0.927353	0.972647	-0.032342	0.977832	0.0470948	0.0481625	0.0787939	0.0488004	0.0283051	0.0712104	0.0289296	0.0265293	0.0388761	0.0572617	0.0414719	0.0760856	0.0385213	0.036758
403	754.538	pos	10.4569	PC(17:4/17:0)	PC(34:4)+H	PC	C42 H76 O8 N1 P1	(17:4/17:0)	(17:4)	(17:0)			0.0787882	0.196363	0.529372	-0.735278	0.600702	0.0649104	0.108058	0.105908	0.116142	0.00761779	0.0291595	0.0732337	0.0574015	0.169866	0.176406	0.0963053	0.122272	0.0772816	0.00621407
404	782.569	pos	11.5496	PC(15:0/21:4)	PC(36:4)+H	PC	C44 H80 O8 N1 P1	(15:0/21:4)	(15:0)	(21:4)			0.203955	0.234972	0.59352	-0.64519	0.639408	0.544137	0.851	0.872123	1.16222	0.15899	0.256831	0.425686	0.388971	1.01521	1.43035	0.889967	1.08268	0.54144	0.146357
405	794.569	pos	12.1032	PC(18:0/19:5)	PC(37:5)+H	PC	C45 H80 O8 N1 P1	(18:0/19:5)	(18:0)	(19:5)			0.0444705	0.382642	0.700781	-0.580122	0.668907	0.0447167	0.0668503	0.0561446	0.12433	3.62039e-05	0.0167275	0.0387789	0.0322829	0.104221	0.116772	0.0556236	0.0622812	0.0593406	0.00286364
406	792.554	pos	11.7884	PC(16:2/21:4)	PC(37:6)+H	PC	C45 H78 O8 N1 P1	(16:2/21:4)	(16:2)	(21:4)			0.0853003	0.0357023	0.246554	-2.38769	0.191089	0.0084856	0.0444066	0.0112859	0.0270842	3.62039e-05	0.00277285	0.00614693	0.00358749	0.0776933	0.0835989	0.0346806	0.060253	0.00755681	0.00265703
411	656.582	pos	12.2454	TG(18:0/9:0/9:0)	TG(36:0)+NH4	TG	C39 H74 O6 N0	(18:0/9:0/9:0)	(18:0)	(9:0)	(9:0)		0.0862144	0.0719601	0.326219	-1.61112	0.327345	0.0201531	0.0615654	0.0554373	0.0359849	0.00369116	0.0132299	0.00796109	0.00461429	0.106015	0.116941	0.0217992	0.0737874	0.0491121	0.0017375
414	808.775	pos	17.9545	TG(18:0p/14:0/16:0)	TG(48:0p)+NH4	TG	C51 H98 O5 N0	(18:0p/14:0/16:0)	(18:0p)	(14:0)	(16:0)		0.0934228	0.335441	0.683003	0.400681	1.32013	0.231811	0.175597	0.265517	0.325731	0.220991	0.3003	0.00285845	0.275471	0.297935	0.164746	0.155349	0.0870492	0.165471	0.183033
415	829.632	pos	16.1232	TG(17:4/14:0/18:3)	TG(49:7)+Na	TG	C52 H86 O6 Na0	(17:4/14:0/18:3)	(17:4)	(14:0)	(18:3)		0.231539	0.0100251	0.154033	-3.08092	0.118181	0.028604	0.242034	0.00940055	0.0564742	3.62039e-05	0.00216336	0.0657316	0.0378178	0.258253	0.514424	0.270898	0.164395	0.226946	0.0172901
416	871.715	pos	19.229	TG(16:0/16:0/18:1)+K	TG(50:1)+K	TG	C53 H100 O6 K1	(16:0/16:0/18:1)	(16:0)	(16:0)	(18:1)		0.00564881	0.793368	0.933698	-0.0604629	0.958956	0.0445995	0.0465084	0.037322	0.0369931	0.0281023	0.0431634	0.0508824	0.0711338	0.052128	0.0436274	0.0558285	0.031825	0.0435876	0.0520537
424	734.569	pos	11.3637	PC(32:0)	PC(32:0)+H	PC	C40 H80 O8 N1 P1	(32:0)	(32:0)				0.150878	0.55386	0.81875	-0.342236	0.788818	1.36436	1.72963	1.62987	3.09747	0.305572	0.810393	1.21418	1.12868	1.55233	3.44622	1.57524	2.45233	1.08975	0.261904
425	732.554	pos	10.4587	PC(32:1)	PC(32:1)+H	PC	C40 H78 O8 N1 P1	(32:1)	(32:1)				0.439135	0.132948	0.471676	-0.748176	0.595356	1.7245	2.89659	2.6402	3.24142	0.464152	0.872774	1.65674	1.47171	4.00182	4.51689	2.77225	3.26543	2.26981	0.553324
426	760.585	pos	11.5501	PC(34:1)	PC(34:1)+H	PC	C42 H82 O8 N1 P1	(16:0/18:1)	(16:0)	(18:1)			1.02014	0.185544	0.529372	-0.654237	0.635411	12.1315	19.0924	17.4901	25.3236	3.41063	6.55073	10.5532	9.46101	21.6618	29.3598	19.6238	25.219	14.8109	3.87924
427	758.569	pos	10.7338	PC(34:2)	PC(34:2)+H	PC	C42 H80 O8 N1 P1	(34:2)	(34:2)				0.341489	0.453576	0.737364	-0.426244	0.744197	4.05875	5.45387	4.86101	10.4493	0.937583	2.49769	2.9844	2.62252	4.78683	8.86649	5.65129	8.04399	4.26868	1.10594
428	788.616	pos	12.6955	PC(36:1)	PC(36:1)+H	PC	C44 H86 O8 N1 P1	(18:0/18:1)	(18:0)	(18:1)			0.734421	0.340052	0.683003	-0.470866	0.721531	12.5654	17.415	16.2034	27.8293	2.83316	7.44733	11.1206	9.95895	19.1828	27.0177	20.3802	21.2622	12.9445	3.70237
429	786.601	pos	11.8748	PC(36:2)	PC(36:2)+H	PC	C44 H84 O8 N1 P1	(36:2)	(36:2)				0.423141	0.498589	0.771492	-0.382579	0.767065	7.87692	10.2689	8.00637	20.4188	1.87675	5.52603	6.12766	5.30591	8.55846	17.0638	11.9701	14.2183	7.58609	2.21671
430	782.569	pos	10.6471	PC(36:4)	PC(36:4)+H	PC	C44 H80 O8 N1 P1	(16:0/20:4)	(16:0)	(20:4)			0.271564	0.386604	0.701041	-0.5301	0.692507	1.51332	2.18528	1.95394	3.14012	0.557875	0.988098	1.33333	1.10655	1.10965	2.33791	2.10922	5.0438	2.035	0.476083
431	810.601	pos	11.7816	PC(38:4)	PC(38:4)+H	PC	C46 H84 O8 N1 P1	(18:0/20:4)	(18:0)	(20:4)			0.247247	0.542447	0.810646	-0.361102	0.77857	2.84617	3.65564	2.57348	7.46379	0.817209	1.89386	2.30922	2.01945	2.18978	4.68418	4.71683	6.56564	3.11271	0.664687
432	703.575	pos	10.2327	SM(d34:1)	SM(d34:1)+H	SM	C39 H79 O6 N2 P1	(d34:1)	(d34:1)				0.342283	0.329622	0.682669	-0.462541	0.725707	2.78884	3.84293	2.50676	5.75778	1.1794	1.98535	2.80851	2.49527	3.205	5.31153	4.0716	6.56564	3.03444	0.869415
433	731.606	pos	11.3689	SM(d36:1)	SM(d36:1)+H	SM	C41 H83 O6 N2 P1	(d36:1)	(d36:1)				0.168769	0.497545	0.771492	-0.354512	0.782134	1.34618	1.72116	1.21049	2.98552	0.48741	0.988098	1.28794	1.11762	1.25131	2.76032	1.81553	2.92193	1.23424	0.343632
434	787.669	pos	13.7344	SM(d40:1)	SM(d40:1)+H	SM	C45 H91 O6 N2 P1	(d40:1)	(d40:1)				0.0222574	0.94794	0.974205	-0.0369017	0.974746	2.14023	2.19568	2.53059	5.24598	0.537769	1.20768	1.77021	1.54917	1.76481	3.45458	2.32281	3.50022	1.70386	0.427794
435	746.569	pos	10.9934	PC(33:1)	PC(33:1)+H	PC	C41 H80 O8 N1 P1	(33:1)	(33:1)				0.346043	0.0706559	0.323906	-0.840626	0.558401	0.757762	1.35702	1.21525	1.38613	0.187161	0.434387	0.720567	0.60307	1.57594	2.03678	1.4284	1.50444	1.25231	0.344255
436	774.601	pos	12.0946	PC(35:1)	PC(35:1)+H	PC	C43 H84 O8 N1 P1	(35:1)	(35:1)				0.349316	0.0515398	0.282681	-0.878561	0.54391	0.654853	1.20397	1.07228	0.922311	0.11197	0.296075	0.868085	0.658397	1.39887	1.75239	1.4195	1.24356	1.05964	0.349898
437	766.575	pos	11.2191	PC(36:4p)	PC(36:4p)+H	PC	C44 H80 O7 N1 P1	(36:4p)	(36:4p)				0.220323	0.238141	0.593713	-0.751086	0.594156	0.480167	0.80815	0.325011	0.799692	0.174336	0.411441	0.624113	0.546412	0.401574	0.731903	1.13916	1.8349	0.574365	0.167004
438	812.616	pos	12.2159	PC(38:3)	PC(38:3)+H	PC	C46 H86 O8 N1 P1	(38:3)	(38:3)				0.0275115	0.901005	0.958483	0.0770038	1.05483	0.80931	0.767246	0.733918	2.17516	0.219344	0.594421	0.595745	0.537275	0.528814	1.1585	0.916666	1.25225	0.595477	0.151768
439	720.554	pos	10.6271	PC(31:0)	PC(31:0)+H	PC	C39 H78 O8 N1 P1	(31:0)	(31:0)				0.134359	0.353923	0.684363	-0.587135	0.665663	0.379088	0.569489	0.390406	1.10891	0.0574936	0.250145	0.239054	0.228526	0.785017	0.974477	0.685275	0.419226	0.413621	0.13932
440	748.585	pos	11.7462	PC(33:0)	PC(33:0)+H	PC	C41 H82 O8 N1 P1	(33:0)	(33:0)				0.0711125	0.611193	0.849916	-0.324604	0.798518	0.430678	0.539347	0.581415	1.11424	0.0401654	0.240951	0.272597	0.334701	0.596141	1.11249	0.420279	0.613083	0.40777	0.0863136
441	762.601	pos	12.5118	PC(34:0)	PC(34:0)+H	PC	C42 H84 O8 N1 P1	(34:0)	(34:0)				0.00603484	0.95738	0.976527	-0.0344336	0.976415	0.848664	0.869163	1.06275	2.26579	0.16686	0.380181	0.635461	0.580939	0.926674	1.60601	0.792071	1.22617	0.539672	0.124393
442	742.575	pos	11.3416	PC(34:2p)	PC(34:2p)+H	PC	C42 H80 O7 N1 P1	(34:2p)	(34:2p)				0.0624227	0.538668	0.808002	-0.333678	0.793511	0.228386	0.287817	0.228483	0.528072	0.0487719	0.229325	0.159155	0.176507	0.196025	0.388332	0.297978	0.539165	0.235055	0.070345
443	772.585	pos	11.2462	PC(35:2)	PC(35:2)+H	PC	C43 H82 O8 N1 P1	(35:2)	(35:2)				0.169656	0.276306	0.626293	-0.573642	0.671918	0.489945	0.729174	0.533758	1.11957	0.0895808	0.338376	0.479803	0.378585	0.649262	1.32579	0.80987	0.839184	0.56191	0.189025
444	784.585	pos	10.9308	PC(36:3)	PC(36:3)+H	PC	C44 H82 O8 N1 P1	(36:3)	(36:3)				0.131033	0.748353	0.918565	-0.228218	0.853689	2.07028	2.4251	3.4456	2.1645	0.472431	1.96705	2.27518	2.09691	1.32213	3.03635	1.75768	7.08741	1.06567	0.281333
445	780.554	pos	9.97494	PC(36:5)	PC(36:5)+H	PC	C44 H78 O8 N1 P1	(36:5)	(36:5)				0.179449	0.0661643	0.317588	-1.19943	0.435447	0.12512	0.287336	0.108535	0.313588	0.0577537	0.102568	0.0891197	0.0791535	0.190923	0.334909	0.314802	0.569601	0.244623	0.069156
446	808.585	pos	10.7701	PC(38:5)	PC(38:5)+H	PC	C46 H82 O8 N1 P1	(38:5)	(38:5)				0.29574	0.149224	0.495683	-0.833258	0.56126	0.645627	1.15032	0.733918	1.30083	0.111228	0.454504	0.697872	0.575406	0.725993	1.60601	1.59749	2.00448	0.76463	0.203298
447	836.616	pos	11.8556	PC(40:5)	PC(40:5)+H	PC	C48 H86 O8 N1 P1	(40:5)	(40:5)				0.08941	0.435087	0.730454	-0.450199	0.731942	0.264606	0.361513	0.275372	0.719723	0.0398582	0.172937	0.202382	0.177365	0.343041	0.59807	0.371404	0.460899	0.317441	0.0782211
448	689.559	pos	9.70247	SM(d33:1)	SM(d33:1)+H	SM	C38 H77 O6 N2 P1	(d33:1)	(d33:1)				0.169812	0.146468	0.493876	-0.764627	0.588606	0.250345	0.425318	0.272159	0.499791	0.0994676	0.158721	0.272572	0.199357	0.357743	0.664987	0.449433	0.691348	0.323403	0.0649945
449	705.591	pos	10.6498	SM(d34:0)	SM(d34:0)+H	SM	C39 H81 O6 N2 P1	(d34:0)	(d34:0)				0.0153511	0.882014	0.952184	0.0839246	1.0599	0.192367	0.181496	0.209049	0.448256	0.0543421	0.127094	0.169065	0.146396	0.149315	0.308164	0.165778	0.314866	0.117851	0.0330011
450	717.591	pos	10.8288	SM(d35:1)	SM(d35:1)+H	SM	C40 H81 O6 N2 P1	(d35:1)	(d35:1)				0.12291	0.321199	0.669687	-0.699501	0.615785	0.225064	0.365491	0.192411	0.634422	0.0753307	0.128079	0.164492	0.155647	0.214819	0.656622	0.372914	0.687	0.211689	0.0498992
451	773.653	pos	13.2148	SM(d39:1)	SM(d39:1)+H	SM	C44 H89 O6 N2 P1	(d39:1)	(d39:1)				0.0628589	0.651889	0.869986	-0.264814	0.832306	0.364956	0.438488	0.45914	0.91698	0.0711897	0.182993	0.29208	0.267355	0.368028	0.740268	0.476132	0.660912	0.324441	0.0611477
452	746.606	pos	12.3358	PC(34:1e)	PC(34:1e)+H	PC	C42 H84 O7 N1 P1	(34:1e)	(34:1e)				0.279274	0.0464235	0.270773	-1.44285	0.36784	0.231937	0.630538	0.243127	0.515435	0.0454435	0.146755	0.233902	0.206961	0.897163	1.25469	0.582928	0.552209	0.387382	0.108857
453	756.554	pos	10.0392	PC(34:3)	PC(34:3)+H	PC	C42 H78 O8 N1 P1	(34:3)	(34:3)				0.325322	0.0331972	0.246263	-1.36332	0.388685	0.313779	0.807283	0.307253	1.02361	0.0584514	0.172574	0.169136	0.151654	0.926674	1.12922	0.876617	1.00006	0.734526	0.176592
454	796.621	pos	12.5571	PC(38:4e)	PC(38:4e)+H	PC	C46 H86 O7 N1 P1	(38:4e)	(38:4e)				0.0992807	0.320223	0.669687	-0.574573	0.671485	0.164545	0.245046	0.196385	0.350344	0.0292647	0.112018	0.140458	0.158799	0.120482	0.297874	0.29002	0.495684	0.211535	0.0546815
455	792.59	pos	11.3279	PC(38:6e)	PC(38:6e)+H	PC	C46 H82 O7 N1 P1	(38:6e)	(38:6e)				0.119644	0.0704714	0.323906	-1.01182	0.495921	0.0703568	0.141871	0.0443907	0.133063	0.0213294	0.0553519	0.093521	0.0744846	0.104906	0.167218	0.17612	0.261544	0.102529	0.0389083
456	738.541	pos	11.9118	PE(35:1p)	PE(35:1p)+Na	PE	C40 H78 O7 N1 P1 Na0	(35:1p)	(35:1p)				0.039834	0.605874	0.84692	-0.246817	0.842754	0.138312	0.164119	0.126638	0.279049	0.033565	0.0988078	0.14911	0.142698	0.110034	0.229101	0.175522	0.285667	0.144152	0.0402355
457	675.544	pos	9.20829	SM(d32:1)	SM(d32:1)+H	SM	C37 H75 O6 N2 P1	(d32:1)	(d32:1)				0.119157	0.106801	0.404357	-0.944531	0.519599	0.083423	0.160553	0.0885167	0.157103	0.0313244	0.0547054	0.0928127	0.0760752	0.113598	0.24375	0.195014	0.285422	0.0992997	0.0262328
458	729.591	pos	10.4938	SM(d36:2)	SM(d36:2)+H	SM	C41 H81 O6 N2 P1	(d36:2)	(d36:2)				0.0780404	0.239098	0.593713	-0.615064	0.652901	0.0840136	0.128677	0.0776487	0.167821	0.0234506	0.0621973	0.0907643	0.0822001	0.089849	0.177855	0.142593	0.234447	0.103455	0.023865
459	753.591	pos	11.3727	SM(d38:4)	SM(d38:4)+H	SM	C43 H81 O6 N2 P1	(d38:4)	(d38:4)				0.0388102	0.612872	0.849916	-0.300682	0.811869	0.117845	0.145152	0.0993151	0.27769	0.0383958	0.0804862	0.111756	0.0994241	0.101572	0.258111	0.158815	0.256281	0.0796928	0.016442
460	785.653	pos	12.8099	SM(d40:2)	SM(d40:2)+H	SM	C45 H89 O6 N2 P1	(d40:2)	(d40:2)				0.216716	0.0303085	0.246263	-1.63204	0.322631	0.0936531	0.290279	0.117441	0.204049	0.0331277	0.0140602	0.114987	0.0782537	0.202497	0.346281	0.379356	0.565253	0.192663	0.0556239
461	799.669	pos	13.3764	SM(d41:2)	SM(d41:2)+H	SM	C46 H91 O6 N2 P1	(d41:2)	(d41:2)				0.285164	0.00449149	0.122168	-2.04008	0.24315	0.0927216	0.381335	0.170712	0.0803379	0.0431811	0.0105098	0.124449	0.127139	0.343826	0.522788	0.429183	0.613083	0.287993	0.0911401
463	718.575	pos	12.0136	PC(32:1e)	PC(32:1e)+H	PC	C40 H80 O7 N1 P1	(32:1e)	(32:1e)				0.145148	0.16379	0.517957	-1.07231	0.475557	0.127469	0.268042	0.0850252	0.379343	0.0351882	0.0964364	0.086224	0.0825996	0.206942	0.439142	0.32308	0.513076	0.107129	0.0188829
464	744.59	pos	12.1771	PC(34:2e)	PC(34:2e)+H	PC	C42 H82 O7 N1 P1	(34:2e)	(34:2e)				0.247016	0.0361575	0.246554	-1.0221	0.4924	0.272603	0.553622	0.303264	0.495377	0.0733714	0.233658	0.287806	0.242145	0.613848	0.79882	0.596278	0.765266	0.423944	0.123573
465	774.543	pos	12.6948	PC(37:7p)	PC(37:7p)+H	PC	C45 H76 O7 N1 P1	(37:7p)	(37:7p)				0.0250972	0.796389	0.933698	0.13375	1.09714	0.293763	0.267753	0.361047	0.618428	0.0638237	0.206557	0.257298	0.255425	0.228904	0.350291	0.311559	0.486988	0.186655	0.0421231
466	814.632	pos	12.9166	PC(38:2)	PC(38:2)+H	PC	C46 H88 O8 N1 P1	(38:2)	(38:2)				0.0756364	0.440921	0.734269	-0.433356	0.740537	0.212193	0.28654	0.200768	0.468529	0.0521064	0.167099	0.197222	0.187436	0.270994	0.589705	0.272649	0.347746	0.193134	0.0450102
467	838.632	pos	12.5314	PC(40:4)	PC(40:4)+H	PC	C48 H88 O8 N1 P1	(40:4)	(40:4)				0.000327102	0.940719	0.974205	0.0469263	1.03306	0.0993286	0.0961498	0.171597	0.22309	3.62039e-05	0.00183537	0.0970768	0.102336	0.0933654	0.155536	0.116515	0.120111	0.0817321	0.00964035
468	701.559	pos	9.38976	SM(d34:2)	SM(d34:2)+H	SM	C39 H77 O6 N2 P1	(d34:2)	(d34:2)				0.0722125	0.246491	0.595511	-0.642326	0.640679	0.0727221	0.113508	0.0619772	0.156917	0.0261492	0.0475212	0.0779959	0.0657714	0.101284	0.149505	0.105609	0.221691	0.0826363	0.0203211
469	540.535	pos	9.95759	Cer(d34:0)	Cer(d34:0)+H	Cer	C34 H69 O3 N1	(d34:0)	(d34:0)				0.0532723	0.82064	0.935348	-0.100299	0.93284	1.00371	1.07597	1.49643	1.92459	0.294165	0.731222	0.851064	0.72479	1.06833	1.60182	1.3127	1.40879	0.740547	0.32365
470	774.637	pos	13.5173	PC(36:1e)	PC(36:1e)+H	PC	C44 H88 O7 N1 P1	(36:1e)	(36:1e)				0.139989	0.087635	0.357551	-1.22531	0.427705	0.0832414	0.194623	0.114246	0.201357	0.00918443	0.0468169	0.0715574	0.0562858	0.278345	0.392528	0.206148	0.110629	0.14501	0.0350793
471	724.525	pos	12.4865	PE(34:2e)	PE(34:2e)+Na	PE	C39 H76 O7 N1 P1 Na0	(34:2e)	(34:2e)				0.0743287	0.192357	0.529372	-0.825423	0.564317	0.0518128	0.0918151	0.0735648	0.101179	0.0036043	0.0295217	0.0559465	0.0470606	0.149283	0.170087	0.0872216	0.0880418	0.0527926	0.00346424
472	759.637	pos	12.6115	SM(d38:1)	SM(d38:1)+H	SM	C43 H87 O6 N2 P1	(d38:1)	(d38:1)				0.100975	0.419961	0.722971	-0.480686	0.716637	0.260585	0.363622	0.291647	0.613097	0.0746028	0.152832	0.225563	0.205768	0.18069	0.618981	0.437309	0.617431	0.277851	0.0494699
473	718.538	pos	9.89888	PC(31:1)	PC(31:1)+H	PC	C39 H76 O8 N1 P1	(31:1)	(31:1)				0.107552	0.0445035	0.270773	-1.25524	0.418923	0.0400255	0.0955439	0.0561959	0.0747182	3.62039e-05	0.0240636	0.0522418	0.0328975	0.108398	0.165101	0.071561	0.0832273	0.132562	0.0124144
474	716.522	pos	10.8908	PC(31:2)	PC(31:2)+H	PC	C39 H74 O8 N1 P1	(31:2)	(31:2)				0.0878425	0.235662	0.59352	-0.749339	0.594876	0.0857393	0.14413	0.118362	0.166613	0.00420203	0.0245219	0.111558	0.0891786	0.149986	0.300777	0.128964	0.179019	0.0913667	0.014665
475	796.585	pos	11.196	PC(37:4)	PC(37:4)+H	PC	C45 H82 O8 N1 P1	(37:4)	(37:4)				0.0470139	0.482433	0.762917	-0.359899	0.779219	0.0933032	0.119739	0.0791381	0.206365	0.0247216	0.0993984	0.0801262	0.0700701	0.0645024	0.14832	0.141933	0.207194	0.130717	0.0257697
476	690.543	pos	10.8464	PC(30:1e)	PC(30:1e)+H	PC	C38 H76 O7 N1 P1	(30:1e)	(30:1e)				0.109087	0.0585162	0.30221	-1.75711	0.29584	0.0238817	0.0807251	0.0254867	0.0724725	3.62039e-05	0.00390664	0.0202432	0.0211451	0.0518465	0.138843	0.123543	0.137796	0.0278404	0.00448155
477	716.559	pos	11.0654	PC(32:1p)	PC(32:1p)+H	PC	C40 H78 O7 N1 P1	(32:1p)	(32:1p)				0.117658	0.0557155	0.29522	-1.24247	0.422647	0.0515292	0.12192	0.0737823	0.0866618	0.00252795	0.0419741	0.058491	0.0457383	0.175812	0.219411	0.117381	0.13337	0.0770108	0.00853598
478	730.538	pos	9.69218	PC(32:2)	PC(32:2)+H	PC	C40 H76 O8 N1 P1	(32:2)	(32:2)				0.134113	0.0835161	0.351284	-1.06744	0.477163	0.0891576	0.186849	0.14145	0.201094	0.000907375	0.04489	0.0736798	0.0729236	0.211426	0.340446	0.204963	0.212417	0.109034	0.0428102
479	776.616	pos	12.8819	PC(35:0)	PC(35:0)+H	PC	C43 H86 O8 N1 P1	(35:0)	(35:0)				0.0363186	0.619319	0.851026	-0.314191	0.804302	0.0894888	0.111263	0.119157	0.235794	0.00819791	0.0572178	0.0620802	0.0544859	0.121135	0.198499	0.152058	0.113365	0.0801713	0.00234912
480	764.559	pos	10.5153	PC(36:5p)	PC(36:5p)+H	PC	C44 H78 O7 N1 P1	(36:5p)	(36:5p)				0.127891	0.0649562	0.315502	-1.55212	0.341008	0.0399705	0.117213	0.026157	0.0877036	0.00708634	0.0408527	0.0417001	0.0363234	0.0661966	0.117327	0.191119	0.247576	0.0656671	0.0153911
481	794.606	pos	11.5068	PC(38:4p)	PC(38:4p)+H	PC	C46 H84 O7 N1 P1	(38:4p)	(38:4p)				0.139767	0.0740175	0.328251	-1.02185	0.492485	0.095263	0.193433	0.0878789	0.194321	0.0324464	0.068527	0.0987713	0.0896333	0.118252	0.250733	0.229787	0.353838	0.159203	0.0487877
482	806.569	pos	10.0319	PC(38:6)	PC(38:6)+H	PC	C46 H80 O8 N1 P1	(38:6)	(38:6)				0.17026	0.0341369	0.246554	-1.2857	0.410171	0.0882613	0.215182	0.0996843	0.180077	0.0135906	0.0737338	0.0923397	0.0701425	0.158901	0.305769	0.264192	0.349115	0.178565	0.0345491
483	850.822	pos	18.147	TG(51:1e)	TG(51:1e)+NH4	TG	C54 H104 O5 N0	(51:1e)	(51:1e)				0.412622	0.0216464	0.210279	1.16151	2.23691	1.35795	0.607066	1.8062	2.42573	0.697087	0.942353	1.20851	1.06782	0.926674	0.677534	0.582928	0.656564	0.534803	0.263892
484	770.569	pos	10.409	PC(35:3)	PC(35:3)+H	PC	C43 H80 O8 N1 P1	(35:3)	(35:3)				0.139543	0.0687488	0.322408	-1.30876	0.403666	0.0676148	0.167502	0.102839	0.156876	3.62039e-05	0.0599436	0.0593938	0.0265994	0.181688	0.334075	0.199422	0.166583	0.11169	0.0115522
485	832.585	pos	10.4889	PC(40:7)	PC(40:7)+H	PC	C48 H82 O8 N1 P1	(40:7)	(40:7)				0.136329	0.0189309	0.188385	-1.96984	0.255282	0.0283874	0.1112	0.0367903	0.0610028	3.62039e-05	0.017691	0.0306503	0.0241541	0.189932	0.199647	0.105369	0.0699004	0.0764655	0.0258884
486	772.525	pos	11.6362	PE(38:6e)	PE(38:6e)+Na	PE	C43 H76 O7 N1 P1 Na0	(38:6e)	(38:6e)				0.0515717	0.315454	0.669687	-0.497874	0.708149	0.0550843	0.0777863	0.066539	0.103655	0.0110665	0.0335455	0.061672	0.0540278	0.0721	0.128169	0.0792146	0.116897	0.0593777	0.0109595
487	745.622	pos	11.7286	SM(d37:1)	SM(d37:1)+H	SM	C42 H85 O6 N2 P1	(d37:1)	(d37:1)				0.0351168	0.520164	0.788948	-0.413123	0.750996	0.0564087	0.0751118	0.0458027	0.151971	0.0127129	0.0407121	0.0423699	0.0448832	0.0607468	0.147225	0.08525	0.101597	0.0527115	0.00314015
488	770.606	pos	12.4685	PC(36:2p)	PC(36:2p)+H	PC	C44 H84 O7 N1 P1	(36:2p)	(36:2p)				0.0689158	0.271426	0.626293	-0.581374	0.668327	0.0800461	0.119771	0.0885193	0.164382	3.62039e-05	0.0829008	0.0777605	0.0666774	0.123359	0.206813	0.130708	0.150735	0.0965771	0.010433
489	768.59	pos	11.3874	PC(36:4e)	PC(36:4e)+H	PC	C44 H82 O7 N1 P1	(36:4e)	(36:4e)				0.215689	0.0362366	0.246554	-1.01474	0.494917	0.203294	0.410764	0.207839	0.416563	0.0454013	0.139334	0.230813	0.179811	0.391481	0.506059	0.489482	0.613083	0.343716	0.120762
490	746.51	pos	11.5444	PE(36:4p)	PE(36:4p)+Na	PE	C41 H74 O7 N1 P1 Na0	(16:0p/20:4)	(16:0p)	(20:4)			0.0393369	0.712294	0.903245	-0.175257	0.88561	0.232901	0.262984	0.286859	0.440769	0.0606072	0.151426	0.244286	0.213462	0.242151	0.368926	0.283724	0.456551	0.188236	0.0383179
491	733.622	pos	11.7832	SM(d36:0)	SM(d36:0)+H	SM	C41 H85 O6 N2 P1	(d36:0)	(d36:0)				0.0653225	0.337038	0.683003	0.869082	1.8265	0.077584	0.0424769	0.0626566	0.234908	0.00943553	0.0496001	0.0545294	0.0543747	0.0309594	0.0843131	0.0357673	0.0740764	0.0297088	3.62039e-05
493	512.504	pos	8.81082	Cer(d32:0)	Cer(d32:0)+H	Cer	C32 H65 O3 N1	(d32:0)	(d32:0)				0.127583	0.566522	0.826928	-0.246047	0.843204	1.08784	1.29013	1.69182	1.9086	0.322639	0.754218	0.964539	0.88524	1.25131	2.01169	1.58859	1.62619	0.866982	0.396026
495	605.514	pos	14.3882	DG(35:3)	DG(35:3)+H	DG	C38 H68 O5	(35:3)	(35:3)				0.319117	0.249747	0.598616	0.878563	1.83854	1.72447	0.937953	2.75934	4.31834	0.314313	1.29002	0.868085	0.796716	1.18048	1.44708	0.894417	1.08268	0.788713	0.234358
496	555.535	pos	15.0764	MG(32:0)	MG(32:0)+H	MG	C35 H70 O4	(32:0)	(32:0)				0.137612	0.197217	0.529372	-1.1594	0.447698	0.123778	0.276477	0.185584	0.322744	3.62039e-05	0.0548017	0.0953316	0.0841703	0.547875	0.618981	0.167161	0.161954	0.146889	0.016001
498	740.559	pos	10.5959	PC(34:3p)	PC(34:3p)+H	PC	C42 H78 O7 N1 P1	(34:3p)	(34:3p)				0.0950445	0.0228823	0.217116	-1.51386	0.350173	0.0210178	0.0600211	0.0206796	0.058638	3.62039e-05	0.0145937	0.0180803	0.0140791	0.0715198	0.0909872	0.075322	0.0654929	0.0509919	0.00581291
499	768.554	pos	10.0719	PC(35:4)	PC(35:4)+H	PC	C43 H78 O8 N1 P1	(35:4)	(35:4)				0.0576043	0.19126	0.529372	-0.981007	0.506626	0.022813	0.0450294	0.0223411	0.0514721	3.62039e-05	0.0174853	0.0287254	0.0168182	0.0257634	0.0497519	0.0362861	0.108886	0.0437934	0.00569571
500	581.562	pos	11.8611	Cer(d36:2)	Cer(d36:2)+NH4	Cer	C36 H69 O3 N1	(d36:2)	(d36:2)				0.0431354	0.402617	0.717326	0.285812	1.2191	0.114861	0.0942179	0.0942307	0.112568	0.218528	0.114131	0.080105	0.0696012	0.0941541	0.0589706	0.100139	0.0991412	0.0877495	0.125153
502	720.59	pos	12.1626	PC(32:0e)	PC(32:0e)+H	PC	C40 H82 O7 N1 P1	(32:0e)	(32:0e)				0.0234648	0.701526	0.900021	-0.318258	0.802037	0.0671355	0.0837062	0.0706872	0.198378	0.0038879	0.0271559	0.0564206	0.0462828	0.0680627	0.226362	0.0694086	0.0985285	0.034165	0.00571034
503	834.601	pos	10.8697	PC(40:6)	PC(40:6)+H	PC	C48 H84 O8 N1 P1	(40:6)	(40:6)				0.0772161	0.169808	0.520915	-0.843905	0.557133	0.0490959	0.0881223	0.0660977	0.0983065	3.62039e-05	0.00953648	0.0671129	0.0534854	0.0799242	0.158259	0.0607784	0.123837	0.0996939	0.00624104
505	577.483	pos	13.2219	DG(33:3)	DG(33:3)+H	DG	C36 H64 O5	(33:3)	(33:3)				0.209117	0.380044	0.700781	0.581434	1.49634	1.30484	0.872023	1.9444	3.19344	0.313422	0.942353	0.765957	0.669463	0.950284	1.53072	0.858818	0.947886	0.710443	0.233983
507	748.528	pos	11.2811	PC(35:6p)	PC(35:6p)+H	PC	C43 H74 O7 N1 P1	(35:6p)	(35:6p)				0.13219	0.0103465	0.154033	-1.97376	0.254588	0.024556	0.0964537	0.0310753	0.046777	0.00394758	0.00285481	0.0326882	0.0299931	0.160418	0.143755	0.0770582	0.105409	0.0795148	0.0125677
508	790.575	pos	10.9305	PC(38:6p)	PC(38:6p)+H	PC	C46 H80 O7 N1 P1	(38:6p)	(38:6p)				0.0907366	0.0298868	0.246263	-1.43246	0.370498	0.0193079	0.0521133	0.050273	0.0276087	3.62039e-05	0.00405667	0.0174949	0.0163778	0.0507727	0.0600962	0.0718246	0.0805695	0.0425371	0.00687977
509	502.29	pos	5.53918	PE(18:0p)	PE(18:0p)+Na	PE	C23 H46 O7 N1 P1 Na0	(18:0p)	(18:0p)				0.015362	0.725431	0.913505	-0.233804	0.85039	0.0238907	0.0280939	0.0350872	0.0643051	0.00295565	0.00975291	0.0158137	0.0154298	0.00589935	0.0425828	0.0381544	0.0459623	0.0279841	0.00798028
510	800.556	pos	12.7522	PE(40:6e)	PE(40:6e)+Na	PE	C45 H80 O7 N1 P1 Na0	(40:6e)	(40:6e)				0.0812207	0.0784205	0.336795	-1.09407	0.468439	0.0279075	0.0595755	0.0602075	0.00234338	0.0026581	0.0277959	0.0454096	0.0290304	0.0622686	0.0983813	0.0602572	0.0806364	0.0527721	0.00313749
511	711.544	pos	9.66271	SM(d35:4)	SM(d35:4)+H	SM	C40 H75 O6 N2 P1	(d35:4)	(d35:4)				0.0470729	0.173185	0.521589	-0.938412	0.521807	0.0153609	0.0294379	0.0186868	0.0339636	3.62039e-05	0.00328465	0.0201559	0.0160382	0.0227632	0.0561185	0.033144	0.045538	0.0190273	3.62039e-05
513	1158.04	pos	18.2052	TG(72:4)	TG(72:4)+Na	TG	C75 H138 O6 Na0	(72:4)	(72:4)				0.0244843	0.828038	0.938444	0.116769	1.0843	2.29471	2.11629	3.95076	3.40136	0.300828	0.0232144	3.13759	2.95449	1.81793	2.99871	2.70995	3.02193	1.6858	0.46344
515	560.504	pos	8.22494	Cer(d36:4)	Cer(d36:4)+H	Cer	C36 H65 O3 N1	(d36:4)	(d36:4)				0.0173196	0.737393	0.918565	-0.165122	0.891853	0.0340626	0.0381931	0.0583167	0.0429101	0.00702449	0.0260189	0.0354884	0.0346169	0.0432681	0.039864	0.0550519	0.0683504	0.0206202	0.00200387
516	374.326	pos	6.97724	DG(18:0p)	DG(18:0p)+NH4	DG	C21 H40 O4 N0	(18:0p)	(18:0p)				0.161496	0.293495	0.654242	-0.535761	0.689795	0.33363	0.483665	0.791106	0.308636	0.135934	0.142099	0.541337	0.0826673	0.661067	0.460054	0.596278	0.534817	0.497813	0.151965
517	549.451	pos	12.0214	DG(31:3)	DG(31:3)+H	DG	C34 H60 O5	(31:3)	(31:3)				0.0368818	0.74301	0.918565	0.190274	1.14098	0.283918	0.248837	0.378341	0.719723	0.121824	0.177281	0.169705	0.136637	0.192663	0.413613	0.258526	0.311562	0.196799	0.11986
518	575.501	pos	17.7468	DG(32:0p)	DG(32:0p)+Na	DG	C35 H68 O4 Na0	(32:0p)	(32:0p)				0.226856	0.145686	0.493876	-0.0959701	0.935643	4.15537	4.44119	3.76014	4.2277	4.09636	4.03473	4.43688	4.37641	4.00182	4.51689	4.80582	4.3481	4.89483	4.07969
519	601.519	pos	17.0508	DG(36:4p)	DG(36:4p)+H	DG	C39 H68 O4	(36:4p)	(36:4p)				0.659737	0.0055648	0.127081	-1.53045	0.346168	0.867976	2.50738	0.795872	1.92992	0.223058	0.695059	0.817021	0.746921	2.52622	3.77662	3.08819	2.70017	2.11327	0.839811
520	581.55	pos	15.2019	MG(34:1)	MG(34:1)+H	MG	C37 H72 O4	(34:1)	(34:1)				0.0429603	0.730049	0.916492	-0.28693	0.819644	0.279015	0.34041	0.473413	0.922311	0.0210695	0.169327	0.0542949	0.0336753	0.556678	0.656622	0.305338	0.248962	0.232945	0.0419152
521	629.55	pos	14.3324	MG(38:5)	MG(38:5)+H	MG	C41 H72 O4	(38:5)	(38:5)				0.125368	0.00651053	0.127081	-1.15371	0.449469	0.0520958	0.115905	0.073559	0.104829	0.00362047	0.0343179	0.0503336	0.0459143	0.119551	0.168317	0.106452	0.0999594	0.0793607	0.12179
522	744.554	pos	10.1802	PC(33:2)	PC(33:2)+H	PC	C41 H78 O8 N1 P1	(33:2)	(33:2)				0.138281	0.0321256	0.246263	-1.03982	0.48639	0.0802476	0.164986	0.1215	0.1685	0.0111636	0.0527313	0.0693426	0.0582477	0.200799	0.227947	0.188498	0.140329	0.179486	0.052858
526	1120.03	pos	18.2512	TG(71:5)	TG(71:5)+H	TG	C74 H134 O6	(71:5)	(71:5)				0.176842	0.225662	0.579056	0.712812	1.639	0.641255	0.391249	1.11041	1.14089	0.0749966	0.360606	0.612766	0.547858	0.562083	0.63571	0.349727	0.513076	0.237184	0.0497113
528	538.519	pos	9.00335	Cer(d34:1)	Cer(d34:1)+H	Cer	C34 H67 O3 N1	(d34:1)	(d34:1)				0.13418	0.473905	0.752347	-0.308239	0.807627	0.698638	0.86505	1.19619	0.991618	0.160783	0.581304	0.686525	0.575406	0.844041	1.25887	1.14806	1.14355	0.620133	0.175643
530	603.532	pos	17.2502	DG(34:0p)	DG(34:0p)+Na	DG	C37 H72 O4 Na0	(34:0p)	(34:0p)				1.3954	0.0068524	0.127081	-1.42337	0.372841	4.57094	12.2597	4.95633	8.79661	0.867766	4.24516	4.47659	4.08317	15.2282	18.7786	12.415	12.653	10.4158	4.0679
531	521.456	pos	11.8551	MG(30:3)	MG(30:3)+H	MG	C33 H60 O4	(30:3)	(30:3)				0.124704	0.106972	0.404357	-0.846535	0.556119	0.103207	0.185585	0.156048	0.214915	0.00392444	0.0741673	0.100744	0.0694438	0.123311	0.308376	0.248115	0.205171	0.160995	0.0675399
532	579.535	pos	15.1674	MG(34:2)	MG(34:2)+H	MG	C37 H70 O4	(34:2)	(34:2)				0.758414	0.25089	0.598616	1.33595	2.52441	7.13698	2.82718	10.6752	23.0311	0.710253	4.11708	2.24113	2.04712	3.38207	4.68418	2.54086	3.63067	2.035	0.690327
533	704.522	pos	9.40429	PC(30:1)	PC(30:1)+H	PC	C38 H74 O8 N1 P1	(30:1)	(30:1)				0.108282	0.0331165	0.246263	-1.39748	0.379592	0.0325508	0.085752	0.0487673	0.0566321	0.00314652	0.00198467	0.0427531	0.0420211	0.124273	0.141124	0.0860465	0.0890339	0.0667964	0.00723814
534	748.621	pos	13.2963	PC(34:0e)	PC(34:0e)+H	PC	C42 H86 O7 N1 P1	(34:0e)	(34:0e)				0.0229033	0.653469	0.869986	-0.377126	0.76997	0.0416154	0.0540481	0.0436049	0.125986	3.62039e-05	0.0119951	0.0393652	0.0287055	0.0455559	0.142376	0.0429061	0.0658708	0.0275442	3.62039e-05
536	802.632	pos	13.2163	PC(37:1)	PC(37:1)+H	PC	C45 H88 O8 N1 P1	(37:1)	(37:1)				0.136734	0.0514288	0.282681	-1.521	0.348444	0.0452493	0.129861	0.100645	0.0064682	3.62039e-05	0.00280838	0.101605	0.0599332	0.162656	0.255176	0.151527	0.0899937	0.101616	0.0181986
537	790.538	pos	10.8014	PC(37:7)	PC(37:7)+H	PC	C45 H76 O8 N1 P1	(37:7)	(37:7)				0.0717037	0.0127231	0.154309	-2.62505	0.1621	0.00399107	0.0246211	0.00560661	0.0156268	3.62039e-05	3.62039e-05	0.00169324	0.00094734	0.0189066	0.0451055	0.0267266	0.0361566	0.0207949	3.62039e-05
538	816.648	pos	13.8551	PC(38:1)	PC(38:1)+H	PC	C46 H90 O8 N1 P1	(38:1)	(38:1)				0.0821025	0.280321	0.631883	-0.809794	0.570463	0.0791404	0.13873	0.0917212	0.181775	0.00286592	0.0381973	0.0924826	0.0678004	0.150219	0.344612	0.122945	0.122824	0.0847696	0.00700991
539	752.556	pos	13.6169	PE(36:2e)	PE(36:2e)+Na	PE	C41 H80 O7 N1 P1 Na0	(36:2e)	(36:2e)				0.0390698	0.417029	0.721683	-0.440173	0.737046	0.0389508	0.0528472	0.0650912	0.0671114	3.62039e-05	0.0191318	0.0452306	0.0371036	0.0604447	0.0946994	0.0706255	0.0463691	0.0404207	0.00452348
541	1043.75	pos	13.0628	PI(47:0)	PI(47:0)+Na	PI	C56 H109 O13 N0 P1 Na0	(47:0)	(47:0)				0.0171375	0.869901	0.952184	0.0486116	1.03427	0.105368	0.101877	0.0466255	0.10056	0.171387	0.11808	0.0957422	0.0998153	0.129615	0.0968244	0.0480934	0.088871	0.125065	0.122794
542	824.807	pos	18.1476	TG(49:0e)	TG(49:0e)+NH4	TG	C52 H102 O5 N0	(49:0e)	(49:0e)				0.150978	0.0379212	0.249094	1.21893	2.32774	0.176749	0.0759318	0.183187	0.365572	0.0907944	0.191654	0.124404	0.104884	0.0959728	0.0883046	0.0610427	0.0665363	0.0968468	0.0468878
545	566.551	pos	10.0812	Cer(d36:1)	Cer(d36:1)+H	Cer	C36 H71 O3 N1	(d36:1)	(d36:1)				0.079747	0.415117	0.721683	-0.407362	0.754001	0.185132	0.245533	0.254182	0.361758	0.0355743	0.121918	0.179137	0.158223	0.187537	0.397983	0.306535	0.359559	0.176726	0.0448578
546	353.266	pos	6.94641	DG(16:0e)	DG(16:0e)+Na	DG	C19 H38 O4 Na0	(16:0e)	(16:0e)				0.976434	0.365272	0.696406	0.509177	1.42324	27.282	19.169	14.7737	15.9938	63.3402	32.4792	17.0213	20.0839	21.7208	13.4252	13.216	12.2182	17.8815	36.5521
547	593.454	pos	13.2228	DG(31:0)+K	DG(31:0)+K	DG	C34 H66 O5 K1	(15:0/16:0)	(15:0)	(16:0)			0.09314	0.275561	0.626293	0.702363	1.62717	0.198153	0.121778	0.359714	0.413876	0.0452591	0.147295	0.120739	0.102033	0.123622	0.207488	0.126007	0.152361	0.0915258	0.0296614
548	575.503	pos	17.0765	DG(34:3p)	DG(34:3p)+H	DG	C37 H66 O4	(34:3p)	(34:3p)				1.56657	0.00432615	0.122168	-1.71227	0.30518	4.0673	13.3275	5.0993	6.77072	0.640505	3.36685	4.47092	4.05551	16.2316	21.5389	13.216	14.1313	10.8975	3.94999
549	603.498	pos	13.3933	DG(35:4)	DG(35:4)+H	DG	C38 H66 O5	(35:4)	(35:4)				0.0154223	0.902255	0.958483	0.0628624	1.04454	0.74926	0.717314	1.12947	1.60471	0.109044	0.712272	0.507265	0.432795	0.534261	1.09995	0.876617	0.865272	0.716464	0.211321
550	605.55	pos	17.9951	DG(36:2p)	DG(36:2p)+H	DG	C39 H72 O4	(36:2p)	(36:2p)				0.159803	0.631191	0.855568	0.0374351	1.02629	15.0523	14.6667	15.5838	17.2733	13.7869	17.1087	13.5035	13.0573	14.9921	14.2198	15.2629	14.3922	14.6303	14.5029
552	696.65	pos	16.9584	DG(40:1)	DG(40:1)+NH4	DG	C43 H82 O5 N0	(40:1)	(40:1)				0.130808	0.306276	0.657688	1.40684	2.65155	0.228133	0.0860376	0.364643	0.815686	0.0124004	0.1628	0.0109549	0.00231501	0.111158	0.137164	0.104999	0.0791026	0.0607365	0.0230656
555	899.783	pos	17.6639	DG(53:1)+K	DG(53:1)+K	DG	C56 H108 O5 K1	(53:1)	(53:1)				2.01679	0.0452783	0.270773	-0.650389	0.637108	31.6517	49.6802	35.9334	0.815686	31.3994	54.1624	35.1773	32.4219	39.2509	43.9142	60.5178	59.1342	50.6944	44.57
556	888.838	pos	18.1024	DG(54:3)	DG(54:3)+NH4	DG	C57 H106 O5 N0	(54:3)	(54:3)				0.538317	0.0134643	0.156955	1.17066	2.25115	2.29714	1.02043	3.37411	3.12946	0.795896	1.35406	2.68936	2.43994	1.15687	1.05394	0.970064	1.29573	1.05362	0.592348
560	692.522	pos	9.61729	PC(29:0)	PC(29:0)+H	PC	C37 H74 O8 N1 P1	(29:0)	(29:0)				0.0493377	0.274622	0.626293	-0.838413	0.559258	0.0262718	0.0469761	0.0586865	0.0747571	3.62039e-05	0.00218134	0.0107791	0.0111903	0.0886596	0.059187	0.0251192	0.0536445	0.0534179	0.00182815
561	692.559	pos	10.9648	PC(30:0e)	PC(30:0e)+H	PC	C38 H78 O7 N1 P1	(30:0e)	(30:0e)				0.0508673	0.332883	0.683003	-0.799418	0.574581	0.0329684	0.0573781	0.0315609	0.111244	3.62039e-05	0.00959208	0.0235498	0.0218276	0.0541472	0.123575	0.0785318	0.0651156	0.0207417	0.00215722
562	798.541	pos	11.5224	PC(34:1)+K	PC(34:1)+K	PC	C42 H82 O8 N1 P1 K1	(16:0/18:1)	(16:0)	(18:1)			0.0583089	0.177602	0.521589	-1.01527	0.494737	0.0226774	0.0458373	0.0240107	0.0666679	3.62039e-05	0.00377885	0.0234441	0.0181267	0.0426336	0.0888473	0.0465144	0.0691072	0.0278849	3.62039e-05
563	798.601	pos	11.5439	PC(37:3)	PC(37:3)+H	PC	C45 H84 O8 N1 P1	(37:3)	(37:3)				0.0368123	0.544877	0.810646	-0.404476	0.75551	0.0665353	0.0880667	0.0767564	0.169579	0.00238503	0.0323731	0.0776181	0.0404996	0.0871823	0.196287	0.0652314	0.0969195	0.0724776	0.0103022
564	804.554	pos	10.6384	PC(38:7)	PC(38:7)+H	PC	C46 H78 O8 N1 P1	(38:7)	(38:7)				0.0406509	0.513089	0.784046	-0.489122	0.712458	0.0595402	0.08357	0.0766283	0.155409	0.0165893	0.0515691	0.00108502	0.0559607	0.0470422	0.0894035	0.0763325	0.210104	0.0666104	0.011927
565	830.569	pos	9.80771	PC(40:8)	PC(40:8)+H	PC	C48 H80 O8 N1 P1	(40:8)	(40:8)				0.0649131	0.0510153	0.282681	-1.76845	0.293523	0.00903816	0.030792	0.0114459	0.0222303	3.62039e-05	0.00900172	0.00394376	0.00757103	0.0307149	0.0636478	0.0249629	0.0490456	0.0163444	3.62039e-05
566	774.541	pos	12.6945	PE(38:4p)	PE(38:4p)+Na	PE	C43 H78 O7 N1 P1 Na0	(18:0p/20:4)	(18:0p)	(20:4)			0.0366632	0.696263	0.898973	0.196289	1.14575	0.299269	0.2612	0.36257	0.613097	0.064091	0.206652	0.292928	0.256277	0.224914	0.295554	0.304215	0.478291	0.222098	0.0421275
568	670.634	pos	16.1741	TG(38:0e)	TG(38:0e)+NH4	TG	C41 H80 O5 N0	(38:0e)	(38:0e)				0.320225	0.19324	0.529372	1.71767	3.28904	0.992741	0.301833	1.43924	3.25208	0.127504	0.627329	0.262534	0.247762	0.428867	0.320335	0.336228	0.407589	0.247032	0.0709483
569	736.645	pos	16.1874	TG(42:2)	TG(42:2)+NH4	TG	C45 H82 O6 N0	(42:2)	(42:2)				0.0720026	0.377613	0.700781	0.545464	1.45949	0.186719	0.127935	0.322433	0.38883	0.00314049	0.0956872	0.139253	0.170972	0.137646	0.176675	0.156684	0.152216	0.134497	0.0098896
580	1106.01	pos	18.2107	TG(70:5)	TG(70:5)+H	TG	C73 H132 O6	(70:5)	(70:5)				0.154993	0.449578	0.737364	0.405757	1.32478	1.29403	0.976785	2.18746	2.11119	0.153605	0.689182	1.34468	1.27807	1.38116	1.62273	0.881067	1.30443	0.668298	0.00302243
583	356.352	pos	6.53082	So(d22:1)	So(d22:1)+H	So	C22 H45 O2 N1	(d22:1)	(d22:1)				0.04078	0.807256	0.935348	-0.106199	0.929033	0.460176	0.495328	0.676729	0.906317	0.163307	0.243761	0.397744	0.373195	0.522505	0.623164	0.622977	0.66526	0.398667	0.139394
584	328.321	pos	5.71894	So(d20:1)	So(d20:1)+H	So	C20 H41 O2 N1	(d20:1)	(d20:1)				0.0569462	0.794299	0.933698	-0.12391	0.917697	0.753922	0.821537	1.19142	1.53541	0.168253	0.485101	0.590071	0.553275	0.849943	1.09995	1.09466	1.05224	0.632174	0.200259
585	332.28	pos	3.049	MG(15:1)	MG(15:1)+NH4	MG	C18 H34 O4 N0	(15:1)	(15:1)				0.13961	0.452185	0.737364	0.673901	1.59538	0.786633	0.493069	1.27721	2.21248	0.125259	0.152731	0.503552	0.448568	0.562478	0.127432	1.30825	0.265464	0.246663	0.448124
