# Supplementary material for: The Effect of the Feeding System on Fat Deposition in Yak Subcutaneous Fat
Source: Int J Mol Sci. 2023 Apr 17;24(8):7381. doi: 10.3390/ijms24087381 (PMC10138426; doi:10.3390/ijms24087381)
Supplement: Supplementary file 1 [file ijms-24-07381-s001.zip › Supplementary Table S2 The information of DEGs.xls]

gene_id	BaseMean	lfcSE	stat	pValue	qValue	Expression_SF1	Expression_SF2	Expression_SF3	Expression_GF1	Expression_GF3	Expression_GF2	gene_symbol	description	GO_id	GO_term	pathway	pathway_description
ENSBGRG00000000015	23.49057245	0.586920303	-2.92923258	0.003398001	0.03972923	0.910878021	0.792064854	0.550776834	0.201344169	0.263846199	0.216509187	ROBO1	roundabout guidance receptor 1 [Source:HGNC Symbol%3BAcc:HGNC:10249]	GO:0003964,GO:0004519,GO:0006310,GO:0046872	RNA-directed DNA polymerase activity|endonuclease activity|DNA recombination|metal ion binding
ENSBGRG00000000024	324.7125352	0.438583801	4.133693682	3.57E-05	0.001244426	0.021111555	0.059429377	0.057070046	0.083517033	0.148671528	0.247898232	RBM11	RNA binding motif protein 11 [Source:HGNC Symbol%3BAcc:HGNC:9897]	GO:0005634,GO:0005737	nucleus|cytoplasm
ENSBGRG00000000026	373.2241545	0.365946956	4.581168944	4.62E-06	0.000239787	0.026783637	0.040015535	0.034040294	0.05216989	0.107158905	0.162914542	SAMSN1	SAM domain%2C SH3 domain and nuclear localization signals 1 [Source:HGNC Symbol%3BAcc:HGNC:10528]	GO:0005634,GO:0005737	nucleus|cytoplasm
ENSBGRG00000000123	582.0220673	0.187648246	8.115754312	4.83E-16	3.79E-13	0.062120869	0.067296127	0.079085438	0.207463807	0.213484142	0.169224063	EVA1C	eva-1 homolog C [Source:HGNC Symbol%3BAcc:HGNC:13239]	GO:0005886,GO:0008201,GO:0016021,GO:0030246	plasma membrane|heparin binding|integral component of membrane|carbohydrate binding
ENSBGRG00000000172	81.06134436	0.544322604	2.889725435	0.003855784	0.043293589	0.061791617	0.07990859	0.030865319	0.275905123	0.100999503	0.128181166	FAM43B	family with sequence similarity 43 member B [Source:HGNC Symbol%3BAcc:HGNC:31791]	GO:0001882,GO:0004126,GO:0005829,GO:0008270,GO:0009972,GO:0030308,GO:0042802,GO:0042803,GO:0045980,GO:0051289	nucleoside binding|cytidine deaminase activity|cytosol|zinc ion binding|cytidine deamination|negative regulation of cell growth|identical protein binding|protein homodimerization activity|negative regulation of nucleotide metabolic process|protein homotetramerization	ko04742	Taste transduction
ENSBGRG00000000197	680.8159452	0.369632979	3.040548947	0.002361473	0.030602848	0.020338042	0.027779665	0.048706125	0.071576299	0.038868789	0.096472098	EPHA3	EPH receptor A3 [Source:HGNC Symbol%3BAcc:HGNC:3387]	GO:0003964,GO:0006310,GO:0009036,GO:0032197,GO:0032199,GO:0046872,GO:0090305	RNA-directed DNA polymerase activity|DNA recombination|type II site-specific deoxyribonuclease activity|transposition, RNA-mediated|reverse transcription involved in RNA-mediated transposition|metal ion binding|nucleic acid phosphodiester bond hydrolysis
ENSBGRG00000000199	9.657031458	0.921377628	-2.984395708	0.00284139	0.034998553	0.430334888	0.505790649	0.530114845	0.055714881	0.078225116	0.081697178	ACTR3	actin related protein 3 [Source:HGNC Symbol%3BAcc:HGNC:170]			ko05168	Herpes simplex virus 1 infection
ENSBGRG00000000208	5903.624534	0.354596335	3.759637005	0.00017016	0.004289616	3.077618616	7.528669017	8.124673503	8.4703364	18.61178708	19.67347042	ITGB2	integrin subunit beta 2 [Source:HGNC Symbol%3BAcc:HGNC:6155]	GO:0001540,GO:0005178,GO:0005925,GO:0006909,GO:0007159,GO:0007160,GO:0007229,GO:0008305,GO:0009986,GO:0016020,GO:0016477,GO:0019901,GO:0030369,GO:0030593,GO:0031072,GO:0031623,GO:0032930,GO:0033627,GO:0034113,GO:0034687,GO:0035987,GO:0043113,GO:0043315,GO:0044853,GO:0046872,GO:0050730,GO:0071404,GO:0099568	amyloid-beta binding|integrin binding|focal adhesion|phagocytosis|leukocyte cell-cell adhesion|cell-matrix adhesion|integrin-mediated signaling pathway|integrin complex|cell surface|membrane|cell migration|protein kinase binding|ICAM-3 receptor activity|neutrophil chemotaxis|heat shock protein binding|receptor internalization|positive regulation of superoxide anion generation|cell adhesion mediat…	ko04015,ko04145,ko04390,ko04514,ko04610,ko04650,ko04670,ko04810,ko05133,ko05134,ko05140,ko05144,ko05146,ko05150,ko05152,ko05166,ko05323,ko05416	Rap1 signaling pathway|Phagosome|Hippo signaling pathway|Cell adhesion molecules (CAMs)|Complement and coagulation cascades|Natural killer cell mediated cytotoxicity|Leukocyte transendothelial migration|Regulation of actin cytoskeleton|Pertussis|Legionellosis|Leishmaniasis|Malaria|Amoebiasis|Staphylococcus aureus infection|Tuberculosis|Human T-cell leukemia virus 1 infection|Rheumatoid arthritis|…
ENSBGRG00000000211	196.9694781	0.366028211	-3.38242841	0.00071848	0.012830849	0.732723423	0.760866533	0.350165718	0.214903894	0.231326761	0.336131224	ECE2	endothelin converting enzyme 2 [Source:HGNC Symbol%3BAcc:HGNC:13275]	GO:0000139,GO:0004222,GO:0007420,GO:0007507,GO:0010002,GO:0016021,GO:0016486,GO:0030658,GO:0030659,GO:0046872	Golgi membrane|metalloendopeptidase activity|brain development|heart development|cardioblast differentiation|integral component of membrane|peptide hormone processing|transport vesicle membrane|cytoplasmic vesicle membrane|metal ion binding
ENSBGRG00000000228	103.8946309	0.780813747	2.873043588	0.00406538	0.044773629	0.021516653	0.013276948	0.020293373	0.197438773	0.013689337	0.039554883	KIF17	kinesin family member 17 [Source:HGNC Symbol%3BAcc:HGNC:19167]	GO:0003777,GO:0005524,GO:0005871,GO:0005874,GO:0005929,GO:0005930,GO:0007017,GO:0007018,GO:0008017,GO:0008574,GO:0015031,GO:0015630,GO:0016192,GO:0016887,GO:0030992,GO:0031503,GO:0032391,GO:0032839,GO:0036064,GO:0042073,GO:0043005,GO:0098971,GO:1990075	microtubule motor activity|ATP binding|kinesin complex|microtubule|cilium|axoneme|microtubule-based process|microtubule-based movement|microtubule binding|ATP-dependent microtubule motor activity, plus-end-directed|protein transport|microtubule cytoskeleton|vesicle-mediated transport|ATPase activity|intraciliary transport particle B|protein-containing complex localization|photoreceptor connecting…
ENSBGRG00000000252	686.5362005	0.335018852	3.058533086	0.002224235	0.029382272	0.17591514	0.352084494	0.330391287	0.318856962	0.67322075	0.74324552	CD84	CD84 molecule [Source:HGNC Symbol%3BAcc:HGNC:1704]
ENSBGRG00000000303	53.59556987	0.462028903	3.370093298	0.000751427	0.013281883	0.016159404	0.016809742	0.009609898	0.047469852	0.047741399	0.029126387	HPGDS	hematopoietic prostaglandin D synthase [Source:HGNC Symbol%3BAcc:HGNC:17890]	GO:0005634,GO:0005737	nucleus|cytoplasm
ENSBGRG00000000314	2144.905804	0.203669375	5.253300779	1.49E-07	1.47E-05	0.830371417	1.027247966	1.144535085	1.506483669	2.168927326	2.579900864	NCKAP1L	NCK associated protein 1 like [Source:HGNC Symbol%3BAcc:HGNC:4862]	GO:0000902,GO:0001782,GO:0002262,GO:0005096,GO:0005829,GO:0005886,GO:0005887,GO:0006935,GO:0016020,GO:0016477,GO:0030011,GO:0030031,GO:0030295,GO:0030593,GO:0030667,GO:0030838,GO:0030866,GO:0030890,GO:0031209,GO:0032700,GO:0032715,GO:0033630,GO:0034101,GO:0035509,GO:0038096,GO:0042102,GO:0042327,GO:0042493,GO:0043029,GO:0043066,GO:0043312,GO:0043372,GO:0043378,GO:0044877,GO:0045579,GO:0045588,GO:…	cell morphogenesis|B cell homeostasis|myeloid cell homeostasis|GTPase activator activity|cytosol|plasma membrane|integral component of plasma membrane|chemotaxis|membrane|cell migration|maintenance of cell polarity|cell projection assembly|protein kinase activator activity|neutrophil chemotaxis|secretory granule membrane|positive regulation of actin filament polymerization|cortical actin cytoskel…
ENSBGRG00000000335	167.0489606	0.247620514	4.177000533	2.95E-05	0.001067131	0.106626605	0.104731873	0.141829698	0.218967682	0.268465431	0.226114037	BCL2L14	BCL2 like 14 [Source:HGNC Symbol%3BAcc:HGNC:16657]	GO:0005737,GO:0006915,GO:0042981	cytoplasm|apoptotic process|regulation of apoptotic process
ENSBGRG00000000343	428.2307399	0.364269583	5.237226916	1.63E-07	1.59E-05	0.224745304	0.484707171	0.409236266	0.731674325	1.706596158	1.737882349	SLAMF7	SLAM family member 7 [Source:HGNC Symbol%3BAcc:HGNC:21394]	GO:0003964,GO:0006310,GO:0009036,GO:0032197,GO:0032199,GO:0046872,GO:0090305	RNA-directed DNA polymerase activity|DNA recombination|type II site-specific deoxyribonuclease activity|transposition, RNA-mediated|reverse transcription involved in RNA-mediated transposition|metal ion binding|nucleic acid phosphodiester bond hydrolysis
ENSBGRG00000000352	51.78978137	0.598846189	-5.839794592	5.23E-09	8.03E-07	0.008808521	0.028727312	0.027200609	0.001510296	0.00222147	0.00189824	IGF2BP3	insulin like growth factor 2 mRNA binding protein 3 [Source:HGNC Symbol%3BAcc:HGNC:28868]	GO:0005634,GO:0005737	nucleus|cytoplasm
ENSBGRG00000000375	265.6488517	0.237390557	6.626465524	3.44E-11	9.90E-09	1.357191714	1.654244525	1.62104397	3.490530719	5.497187258	4.690437958	MARS2	methionyl-tRNA synthetase 2%2C mitochondrial [Source:HGNC Symbol%3BAcc:HGNC:25133]	GO:0004825,GO:0005524,GO:0005739,GO:0005759,GO:0006431	methionine-tRNA ligase activity|ATP binding|mitochondrion|mitochondrial matrix|methionyl-tRNA aminoacylation	ko00450,ko00970	Selenocompound metabolism|Aminoacyl-tRNA biosynthesis
ENSBGRG00000000387	7854.678675	0.34408444	6.118300552	9.46E-10	1.78E-07	6.403686973	17.77918087	15.99804302	34.70489488	71.94149275	64.46611318	MMP19	matrix metallopeptidase 19 [Source:HGNC Symbol%3BAcc:HGNC:7165]
ENSBGRG00000000399	191.6027556	0.485625792	7.928395962	2.22E-15	1.42E-12	0.045697157	0.13367769	0.032837447	1.352871954	0.85540613	0.825898408	CRLF1	cytokine receptor like factor 1 [Source:HGNC Symbol%3BAcc:HGNC:2364]	GO:0001657,GO:0004896,GO:0005576,GO:0005615,GO:0005829,GO:0008284,GO:0009897,GO:0010469,GO:0019221,GO:0019955,GO:0042531,GO:0043235,GO:0043524,GO:0046982,GO:0070106,GO:0097058,GO:2000672	ureteric bud development|cytokine receptor activity|extracellular region|extracellular space|cytosol|positive regulation of cell proliferation|external side of plasma membrane|regulation of signaling receptor activity|cytokine-mediated signaling pathway|cytokine binding|positive regulation of tyrosine phosphorylation of STAT protein|receptor complex|negative regulation of neuron apoptotic process…
ENSBGRG00000000416	254.4383745	0.379281465	3.816154317	0.000135548	0.003592279	0.09530581	0.26284949	0.271621053	0.430405078	0.548117665	0.715557684	LRRC66	leucine rich repeat containing 66 [Source:HGNC Symbol%3BAcc:HGNC:34299]	GO:0016021	integral component of membrane
ENSBGRG00000000427	91.67337815	0.40124594	6.329629368	2.46E-10	5.77E-08	0.104272774	0.190642926	0.080281293	0.720003002	0.652874601	0.805026178	TMEM59L	transmembrane protein 59 like [Source:HGNC Symbol%3BAcc:HGNC:13237]	GO:0000139,GO:0016021	Golgi membrane|integral component of membrane
ENSBGRG00000000461	1995.651579	0.361307414	4.96662927	6.81E-07	5.18E-05	0.357622372	0.66464585	0.989159246	2.916956004	2.521837876	1.340613135	NR4A3	nuclear receptor subfamily 4 group A member 3 [Source:HGNC Symbol%3BAcc:HGNC:7982]	GO:0000122,GO:0000977,GO:0000978,GO:0001077,GO:0001223,GO:0001707,GO:0003677,GO:0003707,GO:0004879,GO:0005634,GO:0005667,GO:0007369,GO:0007411,GO:0008270,GO:0009444,GO:0010613,GO:0010828,GO:0019901,GO:0021766,GO:0030534,GO:0031100,GO:0032765,GO:0035035,GO:0035259,GO:0035497,GO:0035726,GO:0038097,GO:0042542,GO:0042629,GO:0042803,GO:0043303,GO:0043434,GO:0043524,GO:0043565,GO:0044320,GO:0045333,GO:…	negative regulation of transcription by RNA polymerase II|RNA polymerase II regulatory region sequence-specific DNA binding|RNA polymerase II proximal promoter sequence-specific DNA binding|proximal promoter DNA-binding transcription activator activity, RNA polymerase II-specific|transcription coactivator binding|mesoderm formation|DNA binding|steroid hormone receptor activity|nuclear receptor ac…	ko05202	Transcriptional misregulation in cancer
ENSBGRG00000000465	157.3232268	0.43569438	4.028988322	5.60E-05	0.001787779	0.219068809	0.665389353	0.563666254	1.095160201	1.438720842	2.310215522	SLAMF7	SLAM family member 7 [Source:HGNC Symbol%3BAcc:HGNC:21394]	GO:0016021	integral component of membrane
ENSBGRG00000000475	460.8611686	0.339500403	3.0760557	0.002097587	0.028277301	0.249067133	0.374580077	0.357541118	0.348469029	0.683502711	0.986360566	LY9	lymphocyte antigen 9 [Source:HGNC Symbol%3BAcc:HGNC:6730]	GO:0003964,GO:0006310,GO:0009036,GO:0032197,GO:0032199,GO:0046872,GO:0090305	RNA-directed DNA polymerase activity|DNA recombination|type II site-specific deoxyribonuclease activity|transposition, RNA-mediated|reverse transcription involved in RNA-mediated transposition|metal ion binding|nucleic acid phosphodiester bond hydrolysis
ENSBGRG00000000523	11119.61043	0.34214029	3.701261431	0.00021453	0.005054193	5.667137119	10.11694209	16.86242101	33.88757621	23.26046037	19.06471659	NR4A1	nuclear receptor subfamily 4 group A member 1 [Source:HGNC Symbol%3BAcc:HGNC:7980]	GO:0000977,GO:0000978,GO:0001077,GO:0003707,GO:0004879,GO:0005634,GO:0005667,GO:0005829,GO:0006915,GO:0008270,GO:0031965,GO:0035259,GO:0035914,GO:0042803,GO:0043065,GO:0043154,GO:0043565,GO:0045444,GO:0045786,GO:0045944,GO:0046982,GO:0061469,GO:0071376	RNA polymerase II regulatory region sequence-specific DNA binding|RNA polymerase II proximal promoter sequence-specific DNA binding|proximal promoter DNA-binding transcription activator activity, RNA polymerase II-specific|steroid hormone receptor activity|nuclear receptor activity|nucleus|transcription factor complex|cytosol|apoptotic process|zinc ion binding|nuclear membrane|glucocorticoid rece…
ENSBGRG00000000543	6715.182489	0.303148823	4.170381451	3.04E-05	0.001089488	0.984066901	2.467007206	1.502035732	2.767988696	4.234213511	4.805239998	GPNMB	glycoprotein nmb [Source:HGNC Symbol%3BAcc:HGNC:4462]	GO:0003964,GO:0006310,GO:0009036,GO:0032197,GO:0032199,GO:0046872,GO:0090305	RNA-directed DNA polymerase activity|DNA recombination|type II site-specific deoxyribonuclease activity|transposition, RNA-mediated|reverse transcription involved in RNA-mediated transposition|metal ion binding|nucleic acid phosphodiester bond hydrolysis
ENSBGRG00000000596	183.3796283	0.34260526	3.044470214	0.002330905	0.030448109	0.442273655	0.485167931	0.576830086	0.765573915	0.750356255	1.563404094	ACRBP	acrosin binding protein [Source:HGNC Symbol%3BAcc:HGNC:17195]	GO:0001669,GO:0002080,GO:0005576,GO:0005634	acrosomal vesicle|acrosomal membrane|extracellular region|nucleus
ENSBGRG00000000616	264.2772426	0.332764436	3.348084443	0.000813722	0.014151226	0.174540239	0.230600348	0.197746567	0.244778658	0.433376953	0.625305202	ADA2	adenosine deaminase 2 [Source:HGNC Symbol%3BAcc:HGNC:1839]	GO:0003964,GO:0006310,GO:0009036,GO:0032197,GO:0032199,GO:0046872,GO:0090305	RNA-directed DNA polymerase activity|DNA recombination|type II site-specific deoxyribonuclease activity|transposition, RNA-mediated|reverse transcription involved in RNA-mediated transposition|metal ion binding|nucleic acid phosphodiester bond hydrolysis
ENSBGRG00000000658	71.40854667	0.633049089	3.941557518	8.10E-05	0.002357501	0.005183796	0.00557505	0.007888269	0.056652042	0.009570777	0.03593006	BMPR1B	bone morphogenetic protein receptor type 1B [Source:HGNC Symbol%3BAcc:HGNC:1077]	GO:0003964,GO:0046872	RNA-directed DNA polymerase activity|metal ion binding
ENSBGRG00000000659	22.83761552	0.864692566	-4.213037133	2.52E-05	0.00093976	0.065331813	0.026814585	0.067545737	0.001208346	0.00904826	0.002362468	SLC5A9	solute carrier family 5 member 9 [Source:HGNC Symbol%3BAcc:HGNC:22146]	GO:0005634,GO:0005737	nucleus|cytoplasm
ENSBGRG00000000673	7122.194879	0.222145745	-4.90026212	9.57E-07	6.77E-05	23.30142943	20.23897045	16.43715847	11.11119159	7.206775947	9.583444403	ADCY6	adenylate cyclase 6 [Source:HGNC Symbol%3BAcc:HGNC:237]	GO:0003091,GO:0004016,GO:0005524,GO:0005622,GO:0005887,GO:0005929,GO:0006171,GO:0007189,GO:0031226,GO:0035811,GO:0046872,GO:1904117,GO:1904322	renal water homeostasis|adenylate cyclase activity|ATP binding|intracellular|integral component of plasma membrane|cilium|cAMP biosynthetic process|adenylate cyclase-activating G protein-coupled receptor signaling pathway|intrinsic component of plasma membrane|negative regulation of urine volume|metal ion binding|cellular response to vasopressin|cellular response to forskolin	ko00230,ko01522,ko04015,ko04022,ko04024,ko04062,ko04072,ko04114,ko04211,ko04213,ko04261,ko04270,ko04371,ko04540,ko04611,ko04713,ko04714,ko04723,ko04724,ko04725,ko04727,ko04742,ko04750,ko04911,ko04912,ko04913,ko04914,ko04915,ko04916,ko04918,ko04921,ko04923,ko04924,ko04925,ko04926,ko04927,ko04928,ko04934,ko04935,ko04961,ko04962,ko04970,ko04971,ko04972,ko04976,ko05032,ko05163,ko05166,ko05200,ko05414	Purine metabolism|Endocrine resistance|Rap1 signaling pathway|cGMP-PKG signaling pathway|cAMP signaling pathway|Chemokine signaling pathway|Phospholipase D signaling pathway|Oocyte meiosis|Longevity regulating pathway|Longevity regulating pathway - multiple species|Adrenergic signaling in cardiomyocytes|Vascular smooth muscle contraction|Apelin signaling pathway|Gap junction|Platelet activation|C…
ENSBGRG00000000709	180.1997184	0.432389453	3.416312117	0.000634754	0.011639902	0.059054788	0.190600882	0.075345703	0.246848312	0.290351326	0.361964525	MCOLN3	mucolipin 3 [Source:HGNC Symbol%3BAcc:HGNC:13358]	GO:0000421,GO:0007626,GO:0016021,GO:0031901,GO:0031902,GO:0042491,GO:0051289,GO:0060171,GO:0080025,GO:0097682,GO:0098655,GO:1905103	autophagosome membrane|locomotory behavior|integral component of membrane|early endosome membrane|late endosome membrane|inner ear auditory receptor cell differentiation|protein homotetramerization|stereocilium membrane|phosphatidylinositol-3,5-bisphosphate binding|intracellular phosphatidylinositol-3,5-bisphosphate-sensitive cation channel activity|cation transmembrane transport|integral compone…	ko05168	Herpes simplex virus 1 infection
ENSBGRG00000000763	106.7160511	0.489228929	3.716960495	0.000201634	0.004830141	0.004291024	0.004662785	0.001745366	0.018196986	0.010920151	0.008177061	UNC5C	unc-5 netrin receptor C [Source:HGNC Symbol%3BAcc:HGNC:12569]	GO:0003964,GO:0006310,GO:0009036,GO:0032197,GO:0032199,GO:0046872,GO:0090305	RNA-directed DNA polymerase activity|DNA recombination|type II site-specific deoxyribonuclease activity|transposition, RNA-mediated|reverse transcription involved in RNA-mediated transposition|metal ion binding|nucleic acid phosphodiester bond hydrolysis
ENSBGRG00000000781	1917.796585	0.377865317	4.479503936	7.48E-06	0.000346383	45.72067264	58.43336332	20.83360296	169.966639	148.9793812	80.40363913	APOLD1	apolipoprotein L domain containing 1 [Source:HGNC Symbol%3BAcc:HGNC:25268]	GO:0001525,GO:0001666,GO:0005576,GO:0005654,GO:0005829,GO:0005886,GO:0006869,GO:0008289,GO:0016021,GO:0030154,GO:0042118,GO:0042157,GO:0045601	angiogenesis|response to hypoxia|extracellular region|nucleoplasm|cytosol|plasma membrane|lipid transport|lipid binding|integral component of membrane|cell differentiation|endothelial cell activation|lipoprotein metabolic process|regulation of endothelial cell differentiation
ENSBGRG00000000844	25.04076004	1.057573686	3.478073615	0.000505031	0.00978831	0.005885986	0	0.004229602	0.082682509	0.011650444	0.030418888	ACSBG2	acyl-CoA synthetase bubblegum family member 2 [Source:HGNC Symbol%3BAcc:HGNC:24174]	GO:0005634,GO:0005737	nucleus|cytoplasm
ENSBGRG00000000877	198.9559657	0.361906164	5.481855008	4.21E-08	4.98E-06	1.475162363	2.550474666	3.318369075	11.07311109	6.392876205	10.96671544	DDX47	DEAD-box helicase 47 [Source:HGNC Symbol%3BAcc:HGNC:18682]	GO:0004930,GO:0005730,GO:0005886,GO:0005887,GO:0007165,GO:0007175,GO:0030295,GO:0030659,GO:0031982,GO:0043231,GO:0043235,GO:0045296,GO:0070062	G protein-coupled receptor activity|nucleolus|plasma membrane|integral component of plasma membrane|signal transduction|negative regulation of epidermal growth factor-activated receptor activity|protein kinase activator activity|cytoplasmic vesicle membrane|vesicle|intracellular membrane-bounded organelle|receptor complex|cadherin binding|extracellular exosome
ENSBGRG00000000967	100.5328428	0.381772047	-6.218140389	5.03E-10	1.05E-07	0.069850641	0.095781454	0.099790175	0.012560373	0.012697261	0.025539387	PLEKHA3	pleckstrin homology domain containing A3 [Source:HGNC Symbol%3BAcc:HGNC:14338]			ko05410,ko05414	Hypertrophic cardiomyopathy (HCM)|Dilated cardiomyopathy (DCM)
ENSBGRG00000001023	300.6961303	0.467294465	3.936254033	8.28E-05	0.002399383	0.015561077	0.029112107	0.022819101	0.035092771	0.147199472	0.05835121	TBXAS1	thromboxane A synthase 1 [Source:HGNC Symbol%3BAcc:HGNC:11609]	GO:0005634,GO:0005737	nucleus|cytoplasm
ENSBGRG00000001024	52.20125659	1.070575549	3.187705156	0.001434067	0.021367472	0.003268962	0.007470843	0.031712014	0.364399403	0.022184328	0.034753487	GSG1	germ cell associated 1 [Source:HGNC Symbol%3BAcc:HGNC:19716]	GO:0005789,GO:0005886,GO:0016021,GO:0070063	endoplasmic reticulum membrane|plasma membrane|integral component of membrane|RNA polymerase binding
ENSBGRG00000001031	43.53753248	0.515969966	2.826310941	0.004708753	0.049582596	0.007853138	0.013513381	0.008962688	0.029724553	0.016458491	0.03642433	TBC1D2	TBC1 domain family member 2 [Source:HGNC Symbol%3BAcc:HGNC:18026]	GO:0005634,GO:0005737	nucleus|cytoplasm
ENSBGRG00000001036	35.12259653	0.658714915	-4.655407241	3.23E-06	0.000176702	0.012745444	0.028133649	0.014408243	0.001408652	0.001318523	0.003855728	MYBPC1	myosin binding protein C%2C slow type [Source:HGNC Symbol%3BAcc:HGNC:7549]	GO:0005634,GO:0005737	nucleus|cytoplasm
ENSBGRG00000001087	16.44092981	1.840380703	4.022726121	5.75E-05	0.001822858	0	0	0	0.049258421	0.000583629	0.011581147	TTC4	tetratricopeptide repeat domain 4 [Source:HGNC Symbol%3BAcc:HGNC:12394]	GO:0005634,GO:0005737	nucleus|cytoplasm
ENSBGRG00000001099	15.2785535	0.731223388	-2.947632926	0.00320217	0.038289373	0.567215963	1.006545086	0.79121346	0.120954548	0.198127155	0.20692113	TPRG1	tumor protein p63 regulated 1 [Source:HGNC Symbol%3BAcc:HGNC:24759]	GO:0003964,GO:0046872	RNA-directed DNA polymerase activity|metal ion binding
ENSBGRG00000001210	12047.28782	0.582348459	5.100472281	3.39E-07	2.93E-05	7.525232713	13.49822208	10.92626476	64.79721695	143.5507395	39.00385195	ADAMTS4	ADAM metallopeptidase with thrombospondin type 1 motif 4 [Source:HGNC Symbol%3BAcc:HGNC:220]	GO:0004222,GO:0005576,GO:0008237,GO:0046872	metalloendopeptidase activity|extracellular region|metallopeptidase activity|metal ion binding
ENSBGRG00000001238	425.4165148	0.24272382	6.990810735	2.73E-12	9.83E-10	0.028494649	0.036270093	0.037906378	0.082212318	0.142430284	0.105292857	TMCC3	transmembrane and coiled-coil domain family 3 [Source:HGNC Symbol%3BAcc:HGNC:29199]	GO:0016021	integral component of membrane
ENSBGRG00000001242	49.75028923	0.663457561	3.869684418	0.000108976	0.003001455	0.006122756	0.017910871	0.02639845	0.071026371	0.050900199	0.172496929	ADGRE3	adhesion G protein-coupled receptor E3 [Source:HGNC Symbol%3BAcc:HGNC:23647]	GO:0004930,GO:0005509,GO:0005576,GO:0005886,GO:0005887,GO:0007166,GO:0007186,GO:0007189,GO:0016021,GO:0030667,GO:0043312,GO:0101003	G protein-coupled receptor activity|calcium ion binding|extracellular region|plasma membrane|integral component of plasma membrane|cell surface receptor signaling pathway|G protein-coupled receptor signaling pathway|adenylate cyclase-activating G protein-coupled receptor signaling pathway|integral component of membrane|secretory granule membrane|neutrophil degranulation|ficolin-1-rich granule mem…
ENSBGRG00000001269	456.5266475	0.273957215	5.236457381	1.64E-07	1.59E-05	1.684934615	2.829636003	2.101850069	4.100658816	6.231193132	7.463805875	GNG7	G protein subunit gamma 7 [Source:HGNC Symbol%3BAcc:HGNC:4410]	GO:0000185,GO:0000186,GO:0005634,GO:0005737,GO:0006469,GO:0006915,GO:0007275,GO:0030154,GO:0043065,GO:0046330,GO:0051726,GO:1900745	activation of MAPKKK activity|activation of MAPKK activity|nucleus|cytoplasm|negative regulation of protein kinase activity|apoptotic process|multicellular organism development|cell differentiation|positive regulation of apoptotic process|positive regulation of JNK cascade|regulation of cell cycle|positive regulation of p38MAPK cascade	ko04010,ko04064,ko04068,ko04110,ko04115,ko04210,ko04218,ko05169,ko05200,ko05202,ko05210,ko05212,ko05213,ko05214,ko05216,ko05217,ko05218,ko05220,ko05222,ko05223,ko05224,ko05225,ko05226	MAPK signaling pathway|NF-kappa B signaling pathway|FoxO signaling pathway|Cell cycle|p53 signaling pathway|Apoptosis|Cellular senescence|Epstein-Barr virus infection|Pathways in cancer|Transcriptional misregulation in cancer|Colorectal cancer|Pancreatic cancer|Endometrial cancer|Glioma|Thyroid cancer|Basal cell carcinoma|Melanoma|Chronic myeloid leukemia|Small cell lung cancer|Non-small cell lun…
ENSBGRG00000001462	13.45552098	1.084634974	-3.04220979	0.002348482	0.030516123	0.500248566	0.23483212	0.189451891	0.024506247	0.068814795	0	PLBD1	phospholipase B domain containing 1 [Source:HGNC Symbol%3BAcc:HGNC:26215]
ENSBGRG00000001489	47.38340279	0.482246209	-3.060081815	0.002212765	0.029295678	1.788100879	2.837420775	2.036458841	0.825548516	1.058922831	0.478237259	ZNF699	zinc finger protein 699 [Source:HGNC Symbol%3BAcc:HGNC:24750]	GO:0003964,GO:0006310,GO:0009036,GO:0032197,GO:0032199,GO:0046872,GO:0090305	RNA-directed DNA polymerase activity|DNA recombination|type II site-specific deoxyribonuclease activity|transposition, RNA-mediated|reverse transcription involved in RNA-mediated transposition|metal ion binding|nucleic acid phosphodiester bond hydrolysis	ko05168	Herpes simplex virus 1 infection
ENSBGRG00000001510	35.94042781	0.613972287	2.935761916	0.003327296	0.039087804	0.000218885	0.00085755	0.000337046	0.001728665	0.001830264	0.00132974	TENM2	teneurin transmembrane protein 2 [Source:HGNC Symbol%3BAcc:HGNC:29943]	GO:0000122,GO:0005102,GO:0005634,GO:0005783,GO:0005794,GO:0005886,GO:0005887,GO:0005911,GO:0007157,GO:0007411,GO:0016605,GO:0030054,GO:0030175,GO:0030425,GO:0030426,GO:0035584,GO:0042803,GO:0043005,GO:0043197,GO:0045202,GO:0045211,GO:0046982,GO:0048666,GO:0050839,GO:0051491,GO:0097264,GO:0098609,GO:0098890,GO:0098942,GO:0098978	negative regulation of transcription by RNA polymerase II|signaling receptor binding|nucleus|endoplasmic reticulum|Golgi apparatus|plasma membrane|integral component of plasma membrane|cell-cell junction|heterophilic cell-cell adhesion via plasma membrane cell adhesion molecules|axon guidance|PML body|cell junction|filopodium|dendrite|growth cone|calcium-mediated signaling using intracellular cal…
ENSBGRG00000001536	1001.504831	0.17264847	-6.324882294	2.53E-10	5.84E-08	28.62791922	25.80010809	27.7556989	13.79350612	10.66871768	13.65398264	H1-0	H1.0 linker histone [Source:HGNC Symbol%3BAcc:HGNC:4714]	GO:0000122,GO:0000786,GO:0000790,GO:0003680,GO:0003690,GO:0005634,GO:0005719,GO:0005794,GO:0006334,GO:0006342,GO:0006355,GO:0015629,GO:0016584,GO:0016604,GO:0017053,GO:0030261,GO:0031492,GO:0031936,GO:0045910,GO:2000679	negative regulation of transcription by RNA polymerase II|nucleosome|nuclear chromatin|AT DNA binding|double-stranded DNA binding|nucleus|nuclear euchromatin|Golgi apparatus|nucleosome assembly|chromatin silencing|regulation of transcription, DNA-templated|actin cytoskeleton|nucleosome positioning|nuclear body|transcriptional repressor complex|chromosome condensation|nucleosomal DNA binding|negat…
ENSBGRG00000001562	898.716413	0.19590351	-15.40608103	1.49E-53	1.29E-49	8.282697245	7.832286898	6.464011203	1.015364938	0.924941762	0.819767056	GCAT	glycine C-acetyltransferase [Source:HGNC Symbol%3BAcc:HGNC:4188]	GO:0005739,GO:0008890,GO:0009058,GO:0016607,GO:0019518,GO:0030170	mitochondrion|glycine C-acetyltransferase activity|biosynthetic process|nuclear speck|L-threonine catabolic process to glycine|pyridoxal phosphate binding	ko00260	Glycine, serine and threonine metabolism
ENSBGRG00000001603	9.782864477	1.608904282	-3.62275213	0.000291485	0.006404143	0.564927483	0.095635408	0.473608728	0.018962327	0	0	GALR3	galanin receptor 3 [Source:HGNC Symbol%3BAcc:HGNC:4134]	GO:0004966,GO:0005886,GO:0005887,GO:0007186,GO:0007187,GO:0007194,GO:0007218,GO:0007268,GO:0007611,GO:0007631,GO:0008528,GO:0016021,GO:0017046,GO:0045944,GO:0090663,GO:0097730	galanin receptor activity|plasma membrane|integral component of plasma membrane|G protein-coupled receptor signaling pathway|G protein-coupled receptor signaling pathway, coupled to cyclic nucleotide second messenger|negative regulation of adenylate cyclase activity|neuropeptide signaling pathway|chemical synaptic transmission|learning or memory|feeding behavior|G protein-coupled peptide receptor…	ko04080	Neuroactive ligand-receptor interaction
ENSBGRG00000001621	4278.647414	0.270158748	6.233331629	4.57E-10	9.62E-08	9.820560391	10.45896616	9.075571189	21.53464491	47.57749383	24.810654	AQP3	aquaporin 3 (Gill blood group) [Source:HGNC Symbol%3BAcc:HGNC:636]	GO:0002684,GO:0005634,GO:0005737,GO:0005911,GO:0015254,GO:0015840,GO:0016021,GO:0016323,GO:0032526,GO:0042476,GO:0070295,GO:0071456,GO:0090650	positive regulation of immune system process|nucleus|cytoplasm|cell-cell junction|glycerol channel activity|urea transport|integral component of membrane|basolateral plasma membrane|response to retinoic acid|odontogenesis|renal water absorption|cellular response to hypoxia|cellular response to oxygen-glucose deprivation	ko04962	Vasopressin-regulated water reabsorption
ENSBGRG00000001651	862.3993717	0.348778044	-4.29387909	1.76E-05	0.000693835	10.72480536	4.109128453	8.313804584	3.226256833	2.937770708	1.936886386	MGP	matrix Gla protein [Source:HGNC Symbol%3BAcc:HGNC:7060]	GO:0001503,GO:0005509,GO:0030154,GO:0030500,GO:0051216,GO:0062023	ossification|calcium ion binding|cell differentiation|regulation of bone mineralization|cartilage development|collagen-containing extracellular matrix
ENSBGRG00000001679	18.12011973	0.651853954	-2.866923056	0.004144838	0.045330717	1.120872978	0.925491654	0.857410602	0.196611377	0.337391263	0.256266579	MCF2L2	MCF.2 cell line derived transforming sequence-like 2 [Source:HGNC Symbol%3BAcc:HGNC:30319]	GO:0004459,GO:0005737,GO:0005975,GO:0019752,GO:0043209	L-lactate dehydrogenase activity|cytoplasm|carbohydrate metabolic process|carboxylic acid metabolic process|myelin sheath	ko00010,ko00270,ko00620,ko00640,ko04066,ko04922,ko05230	Glycolysis / Gluconeogenesis|Cysteine and methionine metabolism|Pyruvate metabolism|Propanoate metabolism|HIF-1 signaling pathway|Glucagon signaling pathway|Central carbon metabolism in cancer
ENSBGRG00000001735	198.6752297	0.241953864	4.839903201	1.30E-06	8.53E-05	6.945835906	7.427798413	8.334357468	13.95562226	15.95316993	20.78303452	TNFAIP8L2	TNF alpha induced protein 8 like 2 [Source:HGNC Symbol%3BAcc:HGNC:26277]	GO:0005737,GO:0042981,GO:0045087,GO:0050728,GO:0050868	cytoplasm|regulation of apoptotic process|innate immune response|negative regulation of inflammatory response|negative regulation of T cell activation
ENSBGRG00000001803	16.82137436	1.846952972	-3.587737341	0.00033356	0.007102649	1.297459001	1.210788411	0	0	0.022929725	0	LSMEM1	leucine rich single-pass membrane protein 1 [Source:HGNC Symbol%3BAcc:HGNC:22036]
ENSBGRG00000001827	20.09421972	0.713172839	4.533370025	5.80E-06	0.000288065	0.03263574	0.039778827	0.046903329	0.41407994	0.32298823	0.366237733	ARPC2	actin related protein 2/3 complex subunit 2 [Source:HGNC Symbol%3BAcc:HGNC:705]	GO:0005622,GO:0006935,GO:0006955,GO:0007204,GO:0009897,GO:0016021,GO:0016493,GO:0016494,GO:0019722,GO:0019956,GO:0019957,GO:0019959,GO:0030593,GO:0060326	intracellular|chemotaxis|immune response|positive regulation of cytosolic calcium ion concentration|external side of plasma membrane|integral component of membrane|C-C chemokine receptor activity|C-X-C chemokine receptor activity|calcium-mediated signaling|chemokine binding|C-C chemokine binding|interleukin-8 binding|neutrophil chemotaxis|cell chemotaxis	ko04060,ko04061,ko04062,ko04072,ko04144,ko05120	Cytokine-cytokine receptor interaction|Viral protein interaction with cytokine and cytokine receptor|Chemokine signaling pathway|Phospholipase D signaling pathway|Endocytosis|Epithelial cell signaling in Helicobacter pylori infection
ENSBGRG00000001867	783.7230003	0.38089127	7.778221095	7.36E-15	4.54E-12	1.70008531	2.434059441	2.182821806	26.82725234	9.363515866	11.69507478	HSPA6	heat shock protein family A (Hsp70) member 6 [Source:HGNC Symbol%3BAcc:HGNC:5239]	GO:0005524,GO:0005634,GO:0005737,GO:0005829,GO:0006986,GO:0016887,GO:0031072,GO:0032991,GO:0034605,GO:0034620,GO:0042026,GO:0042623,GO:0044183,GO:0051082,GO:0051085,GO:0051787	ATP binding|nucleus|cytoplasm|cytosol|response to unfolded protein|ATPase activity|heat shock protein binding|protein-containing complex|cellular response to heat|cellular response to unfolded protein|protein refolding|ATPase activity, coupled|protein binding involved in protein folding|unfolded protein binding|chaperone cofactor-dependent protein refolding|misfolded protein binding	ko03040,ko04010,ko04141,ko04144,ko04213,ko04612,ko04915,ko05134,ko05145,ko05162	Spliceosome|MAPK signaling pathway|Protein processing in endoplasmic reticulum|Endocytosis|Longevity regulating pathway - multiple species|Antigen processing and presentation|Estrogen signaling pathway|Legionellosis|Toxoplasmosis|Measles
ENSBGRG00000001868	62.56922382	0.687934553	-3.243332998	0.0011814	0.018446297	0.211989242	0.223103918	0.080646888	0.027445963	0.010578189	0.072599223	DIO1	iodothyronine deiodinase 1 [Source:HGNC Symbol%3BAcc:HGNC:2883]
ENSBGRG00000001870	14.61552814	1.951775063	-3.791349354	0.000149831	0.003879208	0.004813448	0.093505034	0.001297083	0	0	0	AHSG	alpha 2-HS glycoprotein [Source:HGNC Symbol%3BAcc:HGNC:349]	GO:0004869,GO:0005615,GO:0006953,GO:0030502,GO:0050727,GO:0050766	cysteine-type endopeptidase inhibitor activity|extracellular space|acute-phase response|negative regulation of bone mineralization|regulation of inflammatory response|positive regulation of phagocytosis
ENSBGRG00000002006	31.06475487	1.2652477	-3.070480277	0.002137148	0.028676308	0.022656542	0.208496649	0.017908801	0.001368879	0.015375528	0	ADH6	alcohol dehydrogenase 6 (class V) [Source:HGNC Symbol%3BAcc:HGNC:255]	GO:0004022,GO:0005737,GO:0008270	alcohol dehydrogenase (NAD) activity|cytoplasm|zinc ion binding	ko05168	Herpes simplex virus 1 infection
ENSBGRG00000002007	9932.586298	0.317586193	-7.696434183	1.40E-14	8.33E-12	5.626955182	4.594040675	2.096625283	0.73617649	0.644201749	0.882521405	ELOVL6	ELOVL fatty acid elongase 6 [Source:HGNC Symbol%3BAcc:HGNC:15829]	GO:0003964,GO:0004519,GO:0006310,GO:0046872	RNA-directed DNA polymerase activity|endonuclease activity|DNA recombination|metal ion binding
ENSBGRG00000002059	341.2067377	0.300354484	3.670628867	0.000241954	0.005526867	0.031995677	0.0548148	0.059523016	0.069592949	0.125656222	0.115905461	TFEC	transcription factor EC [Source:HGNC Symbol%3BAcc:HGNC:11754]	GO:0003964,GO:0006310,GO:0009036,GO:0032197,GO:0032199,GO:0046872,GO:0090305	RNA-directed DNA polymerase activity|DNA recombination|type II site-specific deoxyribonuclease activity|transposition, RNA-mediated|reverse transcription involved in RNA-mediated transposition|metal ion binding|nucleic acid phosphodiester bond hydrolysis
ENSBGRG00000002076	712.5113798	0.445738795	-4.810336397	1.51E-06	9.60E-05	0.591612003	0.490908453	0.256225897	0.158505846	0.096123266	0.043283985	ENPEP	glutamyl aminopeptidase [Source:HGNC Symbol%3BAcc:HGNC:3355]	GO:0002003,GO:0003081,GO:0004177,GO:0005737,GO:0005886,GO:0006508,GO:0008270,GO:0008283,GO:0016021,GO:0016477,GO:0042277,GO:0043171,GO:0070006	angiotensin maturation|regulation of systemic arterial blood pressure by renin-angiotensin|aminopeptidase activity|cytoplasm|plasma membrane|proteolysis|zinc ion binding|cell proliferation|integral component of membrane|cell migration|peptide binding|peptide catabolic process|metalloaminopeptidase activity	ko04614	Renin-angiotensin system
ENSBGRG00000002210	25.15058291	0.65236868	2.900913151	0.00372077	0.042189084	0.006163378	0.003033844	0.005110306	0.025350711	0.014880708	0.011760905	PTGFR	prostaglandin F receptor [Source:HGNC Symbol%3BAcc:HGNC:9600]	GO:0004958,GO:0005622,GO:0005886,GO:0006954,GO:0007189,GO:0007204,GO:0016021	prostaglandin F receptor activity|intracellular|plasma membrane|inflammatory response|adenylate cyclase-activating G protein-coupled receptor signaling pathway|positive regulation of cytosolic calcium ion concentration|integral component of membrane	ko04020,ko04072,ko04080	Calcium signaling pathway|Phospholipase D signaling pathway|Neuroactive ligand-receptor interaction
ENSBGRG00000002249	157.0157777	0.290212849	-4.439596161	9.01E-06	0.000402175	0.186018651	0.21470941	0.191392347	0.096212707	0.058178243	0.084898253	DZIP1L	DAZ interacting zinc finger protein 1 like [Source:HGNC Symbol%3BAcc:HGNC:26551]	GO:0003676,GO:0005737,GO:0005814,GO:0032880,GO:0036064,GO:0046872,GO:0060271	nucleic acid binding|cytoplasm|centriole|regulation of protein localization|ciliary basal body|metal ion binding|cilium assembly
ENSBGRG00000002269	1601.924722	0.29101745	-4.555628594	5.22E-06	0.000265278	5.055238431	5.765525207	4.084851645	2.636483496	1.198698405	2.019791697	MYORG	myogenesis regulating glycosidase (putative) [Source:HGNC Symbol%3BAcc:HGNC:19918]	GO:0004553,GO:0005789,GO:0005975,GO:0016021,GO:0016139,GO:0031965,GO:0043568,GO:0048741,GO:0051897	hydrolase activity, hydrolyzing O-glycosyl compounds|endoplasmic reticulum membrane|carbohydrate metabolic process|integral component of membrane|glycoside catabolic process|nuclear membrane|positive regulation of insulin-like growth factor receptor signaling pathway|skeletal muscle fiber development|positive regulation of protein kinase B signaling
ENSBGRG00000002333	19926.30393	0.223022819	-4.683807464	2.82E-06	0.000158399	70.31744601	56.19685347	56.13192246	37.10252045	22.76302029	27.45464061	MGST1	microsomal glutathione S-transferase 1 [Source:HGNC Symbol%3BAcc:HGNC:7061]	GO:0004364,GO:0005739,GO:0005741,GO:0005783,GO:0005789,GO:0006749,GO:0016021,GO:0055114,GO:0070207	glutathione transferase activity|mitochondrion|mitochondrial outer membrane|endoplasmic reticulum|endoplasmic reticulum membrane|glutathione metabolic process|integral component of membrane|oxidation-reduction process|protein homotrimerization	ko05168	Herpes simplex virus 1 infection
ENSBGRG00000002335	191.8519977	0.290815795	4.807662819	1.53E-06	9.70E-05	0.081937014	0.138457281	0.152550105	0.285780508	0.296983107	0.38715613	PLA1A	phospholipase A1 member A [Source:HGNC Symbol%3BAcc:HGNC:17661]	GO:0002080,GO:0005576,GO:0008970,GO:0016042	acrosomal membrane|extracellular region|phospholipase A1 activity|lipid catabolic process	ko00564,ko04014	Glycerophospholipid metabolism|Ras signaling pathway
ENSBGRG00000002378	1362.754184	0.313929607	5.646297898	1.64E-08	2.21E-06	2.717655581	4.903146518	6.417000923	16.8867951	10.49248108	19.62872595	MAFF	MAF bZIP transcription factor F [Source:HGNC Symbol%3BAcc:HGNC:6780]	GO:0000978,GO:0001077,GO:0001701,GO:0003700,GO:0005634,GO:0005654,GO:0005739,GO:0035914,GO:0043565,GO:0045604,GO:0045944	RNA polymerase II proximal promoter sequence-specific DNA binding|proximal promoter DNA-binding transcription activator activity, RNA polymerase II-specific|in utero embryonic development|DNA-binding transcription factor activity|nucleus|nucleoplasm|mitochondrion|skeletal muscle cell differentiation|sequence-specific DNA binding|regulation of epidermal cell differentiation|positive regulation of …
ENSBGRG00000002408	87.26698919	0.781756383	-4.273108514	1.93E-05	0.000751442	0.209200671	0.215032656	0.019420516	0.02358592	0.012736629	0.007094374	FRZB	frizzled related protein [Source:HGNC Symbol%3BAcc:HGNC:3959]	GO:0005615,GO:0005737,GO:0008285,GO:0010721,GO:0014033,GO:0017147,GO:0030178,GO:0030308,GO:0035567,GO:0043065,GO:0045600,GO:0060029,GO:0060070,GO:0061037,GO:0061053,GO:0070367,GO:0090090,GO:0090103	extracellular space|cytoplasm|negative regulation of cell proliferation|negative regulation of cell development|neural crest cell differentiation|Wnt-protein binding|negative regulation of Wnt signaling pathway|negative regulation of cell growth|non-canonical Wnt signaling pathway|positive regulation of apoptotic process|positive regulation of fat cell differentiation|convergent extension involve…
ENSBGRG00000002480	936.7565606	0.238196318	-4.320926159	1.55E-05	0.000629855	5.558096711	5.521931676	8.070774474	2.559886133	4.092006294	2.61641253	C8orf74	chromosome 8 open reading frame 74 [Source:HGNC Symbol%3BAcc:HGNC:32296]	GO:0000122,GO:0000981,GO:0001706,GO:0003700,GO:0003705,GO:0005634,GO:0005654,GO:0005737,GO:0006355,GO:0008285,GO:0030154,GO:0043280,GO:0043565,GO:0044212,GO:0044798,GO:0045892,GO:0045893,GO:0060828	negative regulation of transcription by RNA polymerase II|DNA-binding transcription factor activity, RNA polymerase II-specific|endoderm formation|DNA-binding transcription factor activity|transcription factor activity, RNA polymerase II distal enhancer sequence-specific binding|nucleus|nucleoplasm|cytoplasm|regulation of transcription, DNA-templated|negative regulation of cell proliferation|cell…
ENSBGRG00000002485	544.1097149	0.37890253	-4.215080189	2.50E-05	0.000933309	4.068968775	3.601582874	1.588137689	1.382860319	0.825253374	0.822543623	PANX2	pannexin 2 [Source:HGNC Symbol%3BAcc:HGNC:8600]	GO:0002931,GO:0005243,GO:0005737,GO:0005886,GO:0005921,GO:0006812,GO:0007267,GO:0015267,GO:0016021,GO:0034214,GO:0046982,GO:0050716,GO:0055077,GO:0055085	response to ischemia|gap junction channel activity|cytoplasm|plasma membrane|gap junction|cation transport|cell-cell signaling|channel activity|integral component of membrane|protein hexamerization|protein heterodimerization activity|positive regulation of interleukin-1 secretion|gap junction hemi-channel activity|transmembrane transport
ENSBGRG00000002494	88.29385179	0.441770198	-3.828141454	0.000129115	0.003455133	0.016071872	0.02316179	0.033424341	0.010624339	0.006095054	0.005192978	IGF2BP2	insulin like growth factor 2 mRNA binding protein 2 [Source:HGNC Symbol%3BAcc:HGNC:28867]	GO:0003730,GO:0005634,GO:0005737,GO:0005856,GO:0006417,GO:0048027,GO:0051028	mRNA 3'-UTR binding|nucleus|cytoplasm|cytoskeleton|regulation of translation|mRNA 5'-UTR binding|mRNA transport
ENSBGRG00000002536	180.9891571	0.454671048	2.845838655	0.004429463	0.0475699	0.028160412	0.024884878	0.016188596	0.029349421	0.042401752	0.099378613	EPB41L4B	erythrocyte membrane protein band 4.1 like 4B [Source:HGNC Symbol%3BAcc:HGNC:19818]	GO:0005200,GO:0005737,GO:0005829,GO:0005856,GO:0005886,GO:0005923,GO:0008092,GO:0010628,GO:0031032,GO:0042060,GO:0045177,GO:0045785,GO:0051549	structural constituent of cytoskeleton|cytoplasm|cytosol|cytoskeleton|plasma membrane|bicellular tight junction|cytoskeletal protein binding|positive regulation of gene expression|actomyosin structure organization|wound healing|apical part of cell|positive regulation of cell adhesion|positive regulation of keratinocyte migration	ko05168	Herpes simplex virus 1 infection
ENSBGRG00000002583	54.57552875	0.557275955	2.898406113	0.003750646	0.042444235	0.00307786	0.011606268	0.014929074	0.030683455	0.033289365	0.024541363	MELK	maternal embryonic leucine zipper kinase [Source:HGNC Symbol%3BAcc:HGNC:16870]
ENSBGRG00000002713	163.1926578	0.272062042	-3.868530787	0.000109493	0.0030091	0.053482654	0.059210221	0.054751137	0.027279763	0.020062682	0.032620283	KLHL3	kelch like family member 3 [Source:HGNC Symbol%3BAcc:HGNC:6354]	GO:0003964,GO:0006310,GO:0009036,GO:0032197,GO:0032199,GO:0046872,GO:0090305	RNA-directed DNA polymerase activity|DNA recombination|type II site-specific deoxyribonuclease activity|transposition, RNA-mediated|reverse transcription involved in RNA-mediated transposition|metal ion binding|nucleic acid phosphodiester bond hydrolysis
ENSBGRG00000002811	354831.5684	0.248388079	-4.515391054	6.32E-06	0.000303744	285.566823	199.8382539	161.2536579	108.3201879	108.6525214	78.11118285	FN1	fibronectin 1 [Source:HGNC Symbol%3BAcc:HGNC:3778]	GO:0001525,GO:0005576,GO:0005615,GO:0006953,GO:0007155,GO:0008201,GO:0008360,GO:0097718	angiogenesis|extracellular region|extracellular space|acute-phase response|cell adhesion|heparin binding|regulation of cell shape|disordered domain specific binding	ko04151,ko04510,ko04512,ko04810,ko04933,ko05100,ko05135,ko05146,ko05165,ko05200,ko05205,ko05222	PI3K-Akt signaling pathway|Focal adhesion|ECM-receptor interaction|Regulation of actin cytoskeleton|AGE-RAGE signaling pathway in diabetic complications|Bacterial invasion of epithelial cells|Yersinia infection|Amoebiasis|Human papillomavirus infection|Pathways in cancer|Proteoglycans in cancer|Small cell lung cancer
ENSBGRG00000002913	1063.665573	0.299617651	-4.111510407	3.93E-05	0.001352208	1.088108467	0.936459253	0.622802041	0.411031088	0.241327088	0.468311031	EHHADH	enoyl-CoA hydratase and 3-hydroxyacyl CoA dehydrogenase [Source:HGNC Symbol%3BAcc:HGNC:3247]	GO:0003857,GO:0004165,GO:0004300,GO:0005777,GO:0006475,GO:0006635	3-hydroxyacyl-CoA dehydrogenase activity|dodecenoyl-CoA delta-isomerase activity|enoyl-CoA hydratase activity|peroxisome|internal protein amino acid acetylation|fatty acid beta-oxidation	ko00071,ko00280,ko00310,ko00380,ko00410,ko00640,ko00650,ko03320,ko04146	Fatty acid degradation|Valine, leucine and isoleucine degradation|Lysine degradation|Tryptophan metabolism|beta-Alanine metabolism|Propanoate metabolism|Butanoate metabolism|PPAR signaling pathway|Peroxisome
ENSBGRG00000002916	16442.09788	0.286216033	-3.686382077	0.000227465	0.005272603	157.6948136	146.0914453	85.85262661	80.10272667	45.08285884	60.29789159	GPD1	glycerol-3-phosphate dehydrogenase 1 [Source:HGNC Symbol%3BAcc:HGNC:4455]	GO:0004367,GO:0004368,GO:0005829,GO:0005975,GO:0006072,GO:0006094,GO:0006116,GO:0006127,GO:0009331,GO:0042803,GO:0045821,GO:0046168,GO:0047952,GO:0051287,GO:0071320,GO:0071356	glycerol-3-phosphate dehydrogenase [NAD+] activity|glycerol-3-phosphate dehydrogenase (quinone) activity|cytosol|carbohydrate metabolic process|glycerol-3-phosphate metabolic process|gluconeogenesis|NADH oxidation|glycerophosphate shuttle|glycerol-3-phosphate dehydrogenase complex|protein homodimerization activity|positive regulation of glycolytic process|glycerol-3-phosphate catabolic process|gl…
ENSBGRG00000002939	360.6043008	0.349689932	-2.886129237	0.00390012	0.0436778	0.421281107	0.330754533	0.217778613	0.179211728	0.098459157	0.20185014	THEM4	thioesterase superfamily member 4 [Source:HGNC Symbol%3BAcc:HGNC:17947]	GO:0005634,GO:0005737	nucleus|cytoplasm
ENSBGRG00000003064	72.82382184	0.654007511	4.444695985	8.80E-06	0.000395707	0.025484898	0.075068573	0.036626305	0.302820373	0.598117048	0.117908613	NTS	neurotensin [Source:HGNC Symbol%3BAcc:HGNC:8038]	GO:0005184,GO:0005576,GO:0030133,GO:0043679,GO:0050880	neuropeptide hormone activity|extracellular region|transport vesicle|axon terminus|regulation of blood vessel size	ko04080	Neuroactive ligand-receptor interaction
ENSBGRG00000003195	1194.678271	0.232864197	4.80270526	1.57E-06	9.87E-05	0.51523198	0.629809993	0.666796874	0.845569366	1.449945141	1.617157091	CD53	CD53 molecule [Source:HGNC Symbol%3BAcc:HGNC:1686]	GO:0005634,GO:0005737	nucleus|cytoplasm
ENSBGRG00000003224	2693.667734	0.321062839	4.458275103	8.26E-06	0.000375473	0.335949661	0.842694227	0.595066803	1.067759518	1.499343159	2.180495508	SCIN	scinderin [Source:HGNC Symbol%3BAcc:HGNC:21695]	GO:0001786,GO:0002102,GO:0003779,GO:0005509,GO:0005546,GO:0005737,GO:0005938,GO:0008285,GO:0017156,GO:0030054,GO:0032330,GO:0042995,GO:0043065,GO:0045010,GO:0045654,GO:0051014,GO:0051015,GO:0051047,GO:0051693	phosphatidylserine binding|podosome|actin binding|calcium ion binding|phosphatidylinositol-4,5-bisphosphate binding|cytoplasm|cell cortex|negative regulation of cell proliferation|calcium ion regulated exocytosis|cell junction|regulation of chondrocyte differentiation|cell projection|positive regulation of apoptotic process|actin nucleation|positive regulation of megakaryocyte differentiation|act…	ko05168	Herpes simplex virus 1 infection
ENSBGRG00000003263	153.4255412	0.385014296	-4.973924355	6.56E-07	5.04E-05	0.411621178	0.448648094	0.501272295	0.078913216	0.196411395	0.082402334	FBXO40	F-box protein 40 [Source:HGNC Symbol%3BAcc:HGNC:29816]	GO:0000209,GO:0004842,GO:0005737,GO:0005829,GO:0008270,GO:0042692,GO:0043687,GO:0061630	protein polyubiquitination|ubiquitin-protein transferase activity|cytoplasm|cytosol|zinc ion binding|muscle cell differentiation|post-translational protein modification|ubiquitin protein ligase activity
ENSBGRG00000003278	392.2154108	0.460173286	-3.77166125	0.000162164	0.004130406	0.811663056	0.584488754	0.217687677	0.230740725	0.113672236	0.136525282	ZMAT3	zinc finger matrin-type 3 [Source:HGNC Symbol%3BAcc:HGNC:29983]	GO:0001508,GO:0005513,GO:0005886,GO:0005887,GO:0006813,GO:0008076,GO:0008200,GO:0015269,GO:0015459,GO:0019228,GO:0019229	action potential|detection of calcium ion|plasma membrane|integral component of plasma membrane|potassium ion transport|voltage-gated potassium channel complex|ion channel inhibitor activity|calcium-activated potassium channel activity|potassium channel regulator activity|neuronal action potential|regulation of vasoconstriction
ENSBGRG00000003303	1054.05426	0.258934219	4.042927363	5.28E-05	0.001700738	0.937950985	1.978015515	1.778948139	2.934944172	2.979139939	3.646934375	PDLIM4	PDZ and LIM domain 4 [Source:HGNC Symbol%3BAcc:HGNC:16501]	GO:0001725,GO:0005634,GO:0005737,GO:0005856,GO:0019903,GO:0030027,GO:0030054,GO:0031532,GO:0031901,GO:0031905,GO:0034777,GO:0042803,GO:0043197,GO:0045211,GO:0046872,GO:0048471,GO:0051393,GO:0055038,GO:0098976	stress fiber|nucleus|cytoplasm|cytoskeleton|protein phosphatase binding|lamellipodium|cell junction|actin cytoskeleton reorganization|early endosome membrane|early endosome lumen|recycling endosome lumen|protein homodimerization activity|dendritic spine|postsynaptic membrane|metal ion binding|perinuclear region of cytoplasm|alpha-actinin binding|recycling endosome membrane|excitatory chemical syn…
ENSBGRG00000003419	46.54280372	0.639089253	3.028468147	0.00245797	0.031535425	0.020185902	0.069198901	0.048955574	0.166933587	0.079196564	0.277196115	FAM180A	family with sequence similarity 180 member A [Source:HGNC Symbol%3BAcc:HGNC:33773]	GO:0005576	extracellular region
ENSBGRG00000003471	122.9687463	0.281589929	3.674646423	0.000238179	0.005462302	0.073265749	0.062015037	0.071172184	0.13197891	0.119698032	0.167482539	NOD1	nucleotide binding oligomerization domain containing 1 [Source:HGNC Symbol%3BAcc:HGNC:16390]	GO:0001836,GO:0003839,GO:0005829,GO:0042803	release of cytochrome c from mitochondria|gamma-glutamylcyclotransferase activity|cytosol|protein homodimerization activity	ko04742	Taste transduction
ENSBGRG00000003489	664.9831766	0.338381712	-3.02366642	0.002497316	0.031945301	4.145334141	3.706797823	1.56792623	1.335384421	1.639950215	1.665998793	GBP2	guanylate binding protein 2 [Source:HGNC Symbol%3BAcc:HGNC:4183]			ko04621	NOD-like receptor signaling pathway
ENSBGRG00000003550	143.2666872	0.324995402	-4.867466468	1.13E-06	7.72E-05	0.155549426	0.134681827	0.092010743	0.03495633	0.050956941	0.04145456	CRHR2	corticotropin releasing hormone receptor 2 [Source:HGNC Symbol%3BAcc:HGNC:2358]	GO:0005179,GO:0005791,GO:0005794,GO:0005886,GO:0007015,GO:0007166,GO:0007186,GO:0007205,GO:0009986,GO:0010460,GO:0010628,GO:0010629,GO:0010700,GO:0014064,GO:0015056,GO:0016021,GO:0016525,GO:0017046,GO:0019233,GO:0030424,GO:0030425,GO:0030855,GO:0032755,GO:0032811,GO:0032874,GO:0033685,GO:0035482,GO:0042423,GO:0043025,GO:0043196,GO:0043204,GO:0043404,GO:0043679,GO:0043950,GO:0045777,GO:0046882,GO:…	hormone activity|rough endoplasmic reticulum|Golgi apparatus|plasma membrane|actin filament organization|cell surface receptor signaling pathway|G protein-coupled receptor signaling pathway|protein kinase C-activating G protein-coupled receptor signaling pathway|cell surface|positive regulation of heart rate|positive regulation of gene expression|negative regulation of gene expression|negative re…
ENSBGRG00000003553	6.294810812	1.647272937	3.044896692	0.002327602	0.030448109	0.002924736	0	0	0.026506314	0.019848289	0.054414322	AP1M2	adaptor related protein complex 1 subunit mu 2 [Source:HGNC Symbol%3BAcc:HGNC:558]	GO:0005794,GO:0006886,GO:0016192,GO:0030131,GO:0030665	Golgi apparatus|intracellular protein transport|vesicle-mediated transport|clathrin adaptor complex|clathrin-coated vesicle membrane
ENSBGRG00000003621	4818.225948	0.290256849	-4.665847729	3.07E-06	0.000170662	13.60172902	12.63128686	11.09919942	3.368510388	7.629020725	3.556770153	PTCH2	patched 2 [Source:HGNC Symbol%3BAcc:HGNC:9586]			ko04340,ko05200,ko05217	Hedgehog signaling pathway|Pathways in cancer|Basal cell carcinoma
ENSBGRG00000003658	26.20241373	0.958631058	-2.887558672	0.003882442	0.043536292	0.031290524	0.02596398	0.004151078	0.000436277	0.005308713	0.003411904	SIM1	SIM bHLH transcription factor 1 [Source:HGNC Symbol%3BAcc:HGNC:10882]	GO:0000981,GO:0001657,GO:0003677,GO:0005634,GO:0006355,GO:0006357,GO:0007399,GO:0030154,GO:0046982	DNA-binding transcription factor activity, RNA polymerase II-specific|ureteric bud development|DNA binding|nucleus|regulation of transcription, DNA-templated|regulation of transcription by RNA polymerase II|nervous system development|cell differentiation|protein heterodimerization activity
ENSBGRG00000003718	18.05165778	3.909362165	-5.577109411	2.45E-08	3.11E-06	0	1.167695408	0	0	0	0	APOC3	apolipoprotein C3 [Source:HGNC Symbol%3BAcc:HGNC:610]	GO:0005543,GO:0007186,GO:0010897,GO:0010903,GO:0010916,GO:0010987,GO:0010989,GO:0019433,GO:0032489,GO:0033344,GO:0033700,GO:0034361,GO:0034363,GO:0034366,GO:0034375,GO:0034382,GO:0042157,GO:0042627,GO:0042632,GO:0045717,GO:0048261,GO:0051005,GO:0055102,GO:0060621,GO:0070328,GO:0070653	phospholipid binding|G protein-coupled receptor signaling pathway|negative regulation of triglyceride catabolic process|negative regulation of very-low-density lipoprotein particle remodeling|negative regulation of very-low-density lipoprotein particle clearance|negative regulation of high-density lipoprotein particle clearance|negative regulation of low-density lipoprotein particle clearance|tri…
ENSBGRG00000003819	305.9640919	0.22623269	-5.161858535	2.45E-07	2.21E-05	0.324820638	0.318200348	0.352804847	0.17542257	0.137419356	0.123646953	HOXC12	homeobox C12 [Source:HGNC Symbol%3BAcc:HGNC:5124]	GO:0000977,GO:0001228,GO:0001501,GO:0009952,GO:0009954,GO:0016604,GO:0021520,GO:0030326,GO:0050905,GO:0120163	RNA polymerase II regulatory region sequence-specific DNA binding|DNA-binding transcription activator activity, RNA polymerase II-specific|skeletal system development|anterior/posterior pattern specification|proximal/distal pattern formation|nuclear body|spinal cord motor neuron cell fate specification|embryonic limb morphogenesis|neuromuscular process|negative regulation of cold-induced thermoge…
ENSBGRG00000003823	177.9594404	0.376426663	6.882306211	5.89E-12	1.99E-09	0.022654839	0.039415865	0.043324488	0.219887256	0.272151196	0.130784999	P4HA3	prolyl 4-hydroxylase subunit alpha 3 [Source:HGNC Symbol%3BAcc:HGNC:30135]	GO:0004656,GO:0005506,GO:0005783,GO:0005788,GO:0016702,GO:0018401,GO:0031418	procollagen-proline 4-dioxygenase activity|iron ion binding|endoplasmic reticulum|endoplasmic reticulum lumen|oxidoreductase activity, acting on single donors with incorporation of molecular oxygen, incorporation of two atoms of oxygen|peptidyl-proline hydroxylation to 4-hydroxy-L-proline|L-ascorbic acid binding	ko00330	Arginine and proline metabolism
ENSBGRG00000003831	70.47941927	0.522975176	-2.856652387	0.004281344	0.046441291	0.018754004	0.009958684	0.011593676	0.007748354	0.003392341	0.002932065	PTPRQ	protein tyrosine phosphatase receptor type Q [Source:HGNC Symbol%3BAcc:HGNC:9679]	GO:0003964,GO:0004519,GO:0006310,GO:0046872	RNA-directed DNA polymerase activity|endonuclease activity|DNA recombination|metal ion binding
ENSBGRG00000003884	51.38531764	0.430458816	-3.254564471	0.001135664	0.017995724	0.533488222	0.50269672	0.698891942	0.282655711	0.194946728	0.167242478	GHSR	growth hormone secretagogue receptor [Source:HGNC Symbol%3BAcc:HGNC:4267]	GO:0001616,GO:0005886,GO:0008154,GO:0008343,GO:0009755,GO:0009986,GO:0016021,GO:0016520,GO:0030252,GO:0032094,GO:0032100,GO:0032691,GO:0032869,GO:0040018,GO:0042536,GO:0043005,GO:0043568,GO:0045121,GO:0045409,GO:0046697,GO:0050728,GO:0051963	growth hormone secretagogue receptor activity|plasma membrane|actin polymerization or depolymerization|adult feeding behavior|hormone-mediated signaling pathway|cell surface|integral component of membrane|growth hormone-releasing hormone receptor activity|growth hormone secretion|response to food|positive regulation of appetite|negative regulation of interleukin-1 beta production|cellular respons…	ko04024,ko04080,ko04935	cAMP signaling pathway|Neuroactive ligand-receptor interaction|Growth hormone synthesis, secretion and action
ENSBGRG00000003909	9.290324293	1.457420329	3.208401409	0.001334751	0.020272479	0	0.006346431	0.007483095	0.213919997	0.047113591	0.079957721	AARD	alanine and arginine rich domain containing protein [Source:HGNC Symbol%3BAcc:HGNC:33842]	GO:0030324	lung development
ENSBGRG00000003972	128.7358497	0.398271208	-3.64817082	0.000264114	0.005946525	0.117908391	0.138987891	0.158028127	0.077331512	0.034217708	0.036423718	HOXC4	homeobox C4 [Source:HGNC Symbol%3BAcc:HGNC:5126]	GO:0000980,GO:0001077,GO:0003705,GO:0005634,GO:0005654,GO:0009952,GO:0030054,GO:0048706	RNA polymerase II distal enhancer sequence-specific DNA binding|proximal promoter DNA-binding transcription activator activity, RNA polymerase II-specific|transcription factor activity, RNA polymerase II distal enhancer sequence-specific binding|nucleus|nucleoplasm|anterior/posterior pattern specification|cell junction|embryonic skeletal system development
ENSBGRG00000003987	630.9173107	0.183320705	5.939079756	2.87E-09	4.90E-07	0.095008839	0.134552895	0.115412612	0.20883799	0.255602669	0.262672285	CNKSR3	CNKSR family member 3 [Source:HGNC Symbol%3BAcc:HGNC:23034]	GO:0005634,GO:0005737	nucleus|cytoplasm
ENSBGRG00000003993	208.2011677	0.291331874	-4.921949776	8.57E-07	6.21E-05	3.762403781	3.095477712	2.340562217	0.867061802	1.285768883	1.247601626	HOXC5	homeobox C5 [Source:HGNC Symbol%3BAcc:HGNC:5127]	GO:0000980,GO:0001077,GO:0003705,GO:0005634,GO:0005654,GO:0009952,GO:0030054,GO:0048706	RNA polymerase II distal enhancer sequence-specific DNA binding|proximal promoter DNA-binding transcription activator activity, RNA polymerase II-specific|transcription factor activity, RNA polymerase II distal enhancer sequence-specific binding|nucleus|nucleoplasm|anterior/posterior pattern specification|cell junction|embryonic skeletal system development
ENSBGRG00000003995	219.4578303	0.380217506	3.039097166	0.002372883	0.030671645	0.13519646	0.234247111	0.238922717	0.253600182	0.413404314	0.681056289	RAB15	RAB15%2C member RAS oncogene family [Source:HGNC Symbol%3BAcc:HGNC:20150]	GO:0003924,GO:0005525,GO:0005768,GO:0005886,GO:0006886,GO:0006904,GO:0008021,GO:0009306,GO:0017157,GO:0032482,GO:0072659	GTPase activity|GTP binding|endosome|plasma membrane|intracellular protein transport|vesicle docking involved in exocytosis|synaptic vesicle|protein secretion|regulation of exocytosis|Rab protein signal transduction|protein localization to plasma membrane	ko04742	Taste transduction
ENSBGRG00000004039	167.7700348	0.350279279	-4.012713166	6.00E-05	0.001884671	0.080858848	0.074233395	0.083059252	0.036953569	0.034882298	0.016531518	LMX1B	LIM homeobox transcription factor 1 beta [Source:HGNC Symbol%3BAcc:HGNC:6654]	GO:0000977,GO:0000981,GO:0000983,GO:0001701,GO:0003700,GO:0005634,GO:0006355,GO:0007275,GO:0009953,GO:0030182,GO:0045944,GO:0046872,GO:0071542	RNA polymerase II regulatory region sequence-specific DNA binding|DNA-binding transcription factor activity, RNA polymerase II-specific|transcription factor activity, RNA polymerase II core promoter sequence-specific DNA binding|in utero embryonic development|DNA-binding transcription factor activity|nucleus|regulation of transcription, DNA-templated|multicellular organism development|dorsal/vent…
ENSBGRG00000004061	37.73528945	0.578413487	3.18881152	0.00142859	0.021330587	0.031243641	0.013529144	0.031904504	0.126674631	0.07811645	0.06410147	KIF2C	kinesin family member 2C [Source:HGNC Symbol%3BAcc:HGNC:6393]	GO:0000775,GO:0000776,GO:0000777,GO:0003777,GO:0005524,GO:0005634,GO:0005737,GO:0005813,GO:0005871,GO:0005874,GO:0007018,GO:0007019,GO:0007080,GO:0008017,GO:0015630,GO:0016887,GO:0030951,GO:0035371,GO:0051010,GO:0051301,GO:0051310,GO:0051315,GO:0051983	chromosome, centromeric region|kinetochore|condensed chromosome kinetochore|microtubule motor activity|ATP binding|nucleus|cytoplasm|centrosome|kinesin complex|microtubule|microtubule-based movement|microtubule depolymerization|mitotic metaphase plate congression|microtubule binding|microtubule cytoskeleton|ATPase activity|establishment or maintenance of microtubule cytoskeleton polarity|microtub…
ENSBGRG00000004172	9.780730947	1.485661595	-3.302430719	0.000958508	0.015824539	0.179003065	0.425454955	1.35061003	0.032445402	0.030369448	0	IMMT	inner membrane mitochondrial protein [Source:HGNC Symbol%3BAcc:HGNC:6047]	GO:0005654,GO:0005739,GO:0005743,GO:0005829,GO:0005840,GO:0005886,GO:0006417,GO:0019843,GO:0032543,GO:0043024	nucleoplasm|mitochondrion|mitochondrial inner membrane|cytosol|ribosome|plasma membrane|regulation of translation|rRNA binding|mitochondrial translation|ribosomal small subunit binding
ENSBGRG00000004186	129.7795036	0.308806289	4.468055281	7.89E-06	0.000363496	0.30549645	0.19475482	0.320623801	0.775952022	0.658106721	0.66951098	TMEM176B	transmembrane protein 176B [Source:HGNC Symbol%3BAcc:HGNC:29596]	GO:0009887,GO:0016021,GO:0030154,GO:0031965,GO:2001199	animal organ morphogenesis|integral component of membrane|cell differentiation|nuclear membrane|negative regulation of dendritic cell differentiation
ENSBGRG00000004194	399.6901126	0.209644787	-5.240336735	1.60E-07	1.57E-05	1.848511806	2.372498905	2.921639617	1.065321584	1.149665839	1.070006525	COA8	cytochrome c oxidase assembly factor 8 [Source:HGNC Symbol%3BAcc:HGNC:20492]	GO:0000400,GO:0000722,GO:0000724,GO:0005524,GO:0005634,GO:0005654,GO:0005657,GO:0005737,GO:0005759,GO:0005829,GO:0008094,GO:0008821,GO:0010824,GO:0033065,GO:0036297,GO:0045003,GO:0048471,GO:0071140,GO:0090267,GO:0090656	four-way junction DNA binding|telomere maintenance via recombination|double-strand break repair via homologous recombination|ATP binding|nucleus|nucleoplasm|replication fork|cytoplasm|mitochondrial matrix|cytosol|DNA-dependent ATPase activity|crossover junction endodeoxyribonuclease activity|regulation of centrosome duplication|Rad51C-XRCC3 complex|interstrand cross-link repair|double-strand brea…	ko03440	Homologous recombination
ENSBGRG00000004231	63.69614915	0.475013165	3.441102685	0.000579349	0.010851162	0.012663847	0.031422518	0.036075371	0.07132135	0.106659331	0.066515519	TMEM144	transmembrane protein 144 [Source:HGNC Symbol%3BAcc:HGNC:25633]	GO:0002181,GO:0003735,GO:0005634,GO:0005654,GO:0005737,GO:0005829,GO:0016567,GO:0019941,GO:0022627,GO:0031386,GO:0031625,GO:0046872	cytoplasmic translation|structural constituent of ribosome|nucleus|nucleoplasm|cytoplasm|cytosol|protein ubiquitination|modification-dependent protein catabolic process|cytosolic small ribosomal subunit|protein tag|ubiquitin protein ligase binding|metal ion binding	ko03010	Ribosome
ENSBGRG00000004252	39.39859222	0.573547028	-2.923200354	0.003464535	0.040221383	1.585674365	2.374797823	1.781901486	0.214031097	0.744107935	0.836915203	CXXC4	CXXC finger protein 4 [Source:HGNC Symbol%3BAcc:HGNC:24593]	GO:0003964,GO:0006310,GO:0009036,GO:0032197,GO:0032199,GO:0046872,GO:0090305	RNA-directed DNA polymerase activity|DNA recombination|type II site-specific deoxyribonuclease activity|transposition, RNA-mediated|reverse transcription involved in RNA-mediated transposition|metal ion binding|nucleic acid phosphodiester bond hydrolysis
ENSBGRG00000004265	68.46228873	2.648253361	-3.27031975	0.00107426	0.017273177	0.000282988	0.053937847	0.000610055	0	0.000120028	0	CPS1	carbamoyl-phosphate synthase 1 [Source:HGNC Symbol%3BAcc:HGNC:2323]	GO:0003964,GO:0006310,GO:0009036,GO:0032197,GO:0032199,GO:0046872,GO:0090305	RNA-directed DNA polymerase activity|DNA recombination|type II site-specific deoxyribonuclease activity|transposition, RNA-mediated|reverse transcription involved in RNA-mediated transposition|metal ion binding|nucleic acid phosphodiester bond hydrolysis
ENSBGRG00000004297	774.0969776	0.313254605	-5.026268702	5.00E-07	4.07E-05	18.38490045	16.94109917	8.186125209	5.162153012	4.015210212	5.378011369	LYNX1	Ly6/neurotoxin 1 [Source:HGNC Symbol%3BAcc:HGNC:29604]	GO:0005783,GO:0005886,GO:0007271,GO:0008200,GO:0030425,GO:0030548,GO:0030550,GO:0031225,GO:0033130,GO:0099601	endoplasmic reticulum|plasma membrane|synaptic transmission, cholinergic|ion channel inhibitor activity|dendrite|acetylcholine receptor regulator activity|acetylcholine receptor inhibitor activity|anchored component of membrane|acetylcholine receptor binding|regulation of neurotransmitter receptor activity
ENSBGRG00000004313	1203.645365	0.221527201	7.039042388	1.94E-12	7.77E-10	0.86215915	1.33635068	0.948953418	3.540064392	2.90690334	2.690348721	NOCT	nocturnin [Source:HGNC Symbol%3BAcc:HGNC:14254]	GO:0000290,GO:0000932,GO:0003729,GO:0004535,GO:0005634,GO:0005737,GO:0006397,GO:0009991,GO:0010629,GO:0032496,GO:0032922,GO:0033962,GO:0042752,GO:0045600,GO:0045668,GO:0045995,GO:0046872,GO:0048255,GO:0048471	deadenylation-dependent decapping of nuclear-transcribed mRNA|P-body|mRNA binding|poly(A)-specific ribonuclease activity|nucleus|cytoplasm|mRNA processing|response to extracellular stimulus|negative regulation of gene expression|response to lipopolysaccharide|circadian regulation of gene expression|cytoplasmic mRNA processing body assembly|regulation of circadian rhythm|positive regulation of fat…
ENSBGRG00000004354	187.2790233	1.451747763	-6.340443336	2.29E-10	5.50E-08	0.071116469	0.051489946	0.000255092	0.00010724	0	0.000104834	TNFSF13B	TNF superfamily member 13b [Source:HGNC Symbol%3BAcc:HGNC:11929]	GO:0003964,GO:0006310,GO:0009036,GO:0032197,GO:0032199,GO:0046872,GO:0090305	RNA-directed DNA polymerase activity|DNA recombination|type II site-specific deoxyribonuclease activity|transposition, RNA-mediated|reverse transcription involved in RNA-mediated transposition|metal ion binding|nucleic acid phosphodiester bond hydrolysis
ENSBGRG00000004368	455.2840718	0.382499255	-5.788213485	7.11E-09	1.02E-06	0.404003656	0.332896896	0.329455579	0.075879342	0.03337289	0.119308482	SARDH	sarcosine dehydrogenase [Source:HGNC Symbol%3BAcc:HGNC:10536]	GO:0005737,GO:0005739,GO:0005759,GO:0008480,GO:0016491,GO:0042426,GO:1901053	cytoplasm|mitochondrion|mitochondrial matrix|sarcosine dehydrogenase activity|oxidoreductase activity|choline catabolic process|sarcosine catabolic process
ENSBGRG00000004382	9.561208826	1.227873814	-3.457739592	0.000544728	0.010348627	0.134925931	0.129510354	0.079988872	0.012228076	0	0.005976855	LYNX1	Ly6/neurotoxin 1 [Source:HGNC Symbol%3BAcc:HGNC:29604]	GO:0001669,GO:0005576,GO:0005886,GO:0031225,GO:0045121	acrosomal vesicle|extracellular region|plasma membrane|anchored component of membrane|membrane raft
ENSBGRG00000004414	1542.459202	0.288613046	4.782045087	1.74E-06	0.000105884	5.035355328	9.829351648	7.230164568	20.15658791	23.57014408	12.82754103	RGS2	regulator of G protein signaling 2 [Source:HGNC Symbol%3BAcc:HGNC:9998]			ko04022,ko04740,ko04921	cGMP-PKG signaling pathway|Olfactory transduction|Oxytocin signaling pathway
ENSBGRG00000004479	124.6053119	1.311875165	-3.388703406	0.000702239	0.01263226	0.275489479	0.238925171	0.005921986	0.012803629	0.003994805	0.006953528	SLC15A2	solute carrier family 15 member 2 [Source:HGNC Symbol%3BAcc:HGNC:10921]	GO:0003964,GO:0006310,GO:0009036,GO:0032197,GO:0032199,GO:0046872,GO:0090305	RNA-directed DNA polymerase activity|DNA recombination|type II site-specific deoxyribonuclease activity|transposition, RNA-mediated|reverse transcription involved in RNA-mediated transposition|metal ion binding|nucleic acid phosphodiester bond hydrolysis
ENSBGRG00000004490	958.8791271	0.210414972	-6.670739282	2.55E-11	7.58E-09	0.095186181	0.083869115	0.061798166	0.030518679	0.030546858	0.029398388	ENOX1	ecto-NOX disulfide-thiol exchanger 1 [Source:HGNC Symbol%3BAcc:HGNC:25474]	GO:0003964,GO:0006310,GO:0009036,GO:0032197,GO:0032199,GO:0046872,GO:0090305	RNA-directed DNA polymerase activity|DNA recombination|type II site-specific deoxyribonuclease activity|transposition, RNA-mediated|reverse transcription involved in RNA-mediated transposition|metal ion binding|nucleic acid phosphodiester bond hydrolysis
ENSBGRG00000004500	2114.694754	0.592789746	4.311976486	1.62E-05	0.000649803	0.43528603	0.961145205	0.864585389	2.406748052	3.161091646	7.66588121	RGS1	regulator of G protein signaling 1 [Source:HGNC Symbol%3BAcc:HGNC:9991]	GO:0003964,GO:0006310,GO:0009036,GO:0032197,GO:0032199,GO:0046872,GO:0090305	RNA-directed DNA polymerase activity|DNA recombination|type II site-specific deoxyribonuclease activity|transposition, RNA-mediated|reverse transcription involved in RNA-mediated transposition|metal ion binding|nucleic acid phosphodiester bond hydrolysis
ENSBGRG00000004623	8668.883692	0.2230956	5.112806423	3.17E-07	2.77E-05	29.19232201	27.26094334	40.11156431	51.80767105	92.62382017	66.55611368	UCP2	uncoupling protein 2 [Source:HGNC Symbol%3BAcc:HGNC:12518]	GO:0001666,GO:0005743,GO:0009409,GO:0016021,GO:0017077,GO:0051881,GO:0120162,GO:1990542,GO:1990845	response to hypoxia|mitochondrial inner membrane|response to cold|integral component of membrane|oxidative phosphorylation uncoupler activity|regulation of mitochondrial membrane potential|positive regulation of cold-induced thermogenesis|mitochondrial transmembrane transport|adaptive thermogenesis
ENSBGRG00000004627	228.8922464	0.381211196	4.36271571	1.28E-05	0.000533254	1.546904858	1.89060437	1.794247846	7.360131888	2.710040728	6.196927074	TLN2	talin 2 [Source:HGNC Symbol%3BAcc:HGNC:15447]	GO:0005634	nucleus
ENSBGRG00000004725	1093.819917	0.201523583	-6.52685723	6.72E-11	1.84E-08	40.00960863	39.41269176	47.71086073	20.3180657	13.72713496	16.19531734	APLNR	apelin receptor [Source:HGNC Symbol%3BAcc:HGNC:339]	GO:0001570,GO:0004930,GO:0005886,GO:0007186,GO:0007369,GO:0007507,GO:0007512,GO:0016021,GO:0043951,GO:0045766,GO:0051281,GO:0060976,GO:1903589,GO:1904325	vasculogenesis|G protein-coupled receptor activity|plasma membrane|G protein-coupled receptor signaling pathway|gastrulation|heart development|adult heart development|integral component of membrane|negative regulation of cAMP-mediated signaling|positive regulation of angiogenesis|positive regulation of release of sequestered calcium ion into cytosol|coronary vasculature development|positive regul…	ko04080,ko04371	Neuroactive ligand-receptor interaction|Apelin signaling pathway
ENSBGRG00000004748	1240.499133	0.344901196	-4.620411044	3.83E-06	0.000202874	0.975946591	1.502624031	0.593103929	0.441975764	0.244051375	0.318086593	THBS4	thrombospondin 4 [Source:HGNC Symbol%3BAcc:HGNC:11788]	GO:0005634,GO:0005737	nucleus|cytoplasm
ENSBGRG00000004749	22.73300719	0.573584819	-3.391434932	0.000695277	0.012533125	0.04783569	0.047477448	0.044195364	0.009909156	0.013912708	0.012108526	MYL1	myosin light chain 1 [Source:HGNC Symbol%3BAcc:HGNC:7582]	GO:0003964,GO:0004519,GO:0006310,GO:0046872	RNA-directed DNA polymerase activity|endonuclease activity|DNA recombination|metal ion binding
ENSBGRG00000004776	211.358873	0.318183214	-7.537061678	4.81E-14	2.59E-11	6.59082064	6.040969918	4.830057261	1.485382273	0.813498626	0.973185258	LY6E	lymphocyte antigen 6 family member E [Source:HGNC Symbol%3BAcc:HGNC:6727]	GO:0005576,GO:0005886,GO:0007166,GO:0016020,GO:0030550,GO:0031225	extracellular region|plasma membrane|cell surface receptor signaling pathway|membrane|acetylcholine receptor inhibitor activity|anchored component of membrane
ENSBGRG00000004837	45.71801037	0.887945577	3.336240294	0.000849197	0.014551898	0.006874744	0.002417146	0.006270141	0.092018913	0.013009411	0.011244281	IL1R2	interleukin 1 receptor type 2 [Source:HGNC Symbol%3BAcc:HGNC:5994]			ko04060,ko04640,ko05146,ko05166,ko05202,ko05215,ko05418	Cytokine-cytokine receptor interaction|Hematopoietic cell lineage|Amoebiasis|Human T-cell leukemia virus 1 infection|Transcriptional misregulation in cancer|Prostate cancer|Fluid shear stress and atherosclerosis
ENSBGRG00000004954	188.6091928	0.244504204	-4.269527224	1.96E-05	0.000761889	0.048580925	0.051041919	0.058762011	0.019324485	0.026665884	0.030186481	EML5	EMAP like 5 [Source:HGNC Symbol%3BAcc:HGNC:18197]	GO:0003964,GO:0006310,GO:0009036,GO:0032197,GO:0032199,GO:0046872,GO:0090305	RNA-directed DNA polymerase activity|DNA recombination|type II site-specific deoxyribonuclease activity|transposition, RNA-mediated|reverse transcription involved in RNA-mediated transposition|metal ion binding|nucleic acid phosphodiester bond hydrolysis
ENSBGRG00000004988	44.81827617	0.548743275	4.483450453	7.34E-06	0.00034095	0.007641799	0.021955333	0.012943798	0.053426169	0.074085636	0.106389202	IL1RL2	interleukin 1 receptor like 2 [Source:HGNC Symbol%3BAcc:HGNC:5999]	GO:0004896,GO:0004909,GO:0006954,GO:0016021,GO:0032755,GO:0045087,GO:0045582,GO:0050727	cytokine receptor activity|interleukin-1, type I, activating receptor activity|inflammatory response|integral component of membrane|positive regulation of interleukin-6 production|innate immune response|positive regulation of T cell differentiation|regulation of inflammatory response	ko04060	Cytokine-cytokine receptor interaction
ENSBGRG00000005016	1719.821405	0.355409396	7.380662831	1.58E-13	8.00E-11	1.162620461	2.418820659	3.300370145	9.037862775	12.36631027	20.49382652	S100A12	S100 calcium binding protein A12 [Source:HGNC Symbol%3BAcc:HGNC:10489]	GO:0005509,GO:0005576,GO:0005856,GO:0005886,GO:0006954,GO:0008144,GO:0042629,GO:0043303,GO:0045087	calcium ion binding|extracellular region|cytoskeleton|plasma membrane|inflammatory response|drug binding|mast cell granule|mast cell degranulation|innate immune response
ENSBGRG00000005142	90.35900677	0.500928612	-6.648301689	2.96E-11	8.68E-09	0.990612529	1.653928925	0.541297034	0.105987082	0.087534453	0.121892953	SOST	sclerostin [Source:HGNC Symbol%3BAcc:HGNC:13771]	GO:0005615,GO:0008201,GO:0016055,GO:0030279	extracellular space|heparin binding|Wnt signaling pathway|negative regulation of ossification	ko04310,ko04928	Wnt signaling pathway|Parathyroid hormone synthesis, secretion and action
ENSBGRG00000005186	179.7142418	0.49777218	2.843754399	0.00445854	0.047698596	0.041137098	0.137209907	0.133022888	0.124944259	0.368769615	0.329977264	GALNT6	polypeptide N-acetylgalactosaminyltransferase 6 [Source:HGNC Symbol%3BAcc:HGNC:4128]	GO:0000139,GO:0004653,GO:0005794,GO:0006486,GO:0016021,GO:0030246,GO:0046872	Golgi membrane|polypeptide N-acetylgalactosaminyltransferase activity|Golgi apparatus|protein glycosylation|integral component of membrane|carbohydrate binding|metal ion binding	ko00512,ko00514	Mucin type O-glycan biosynthesis|Other types of O-glycan biosynthesis
ENSBGRG00000005193	21.5833421	0.663959303	2.942314993	0.003257684	0.038653356	0.041551112	0.044314843	0.089574442	0.269874933	0.152739439	0.239278285	UBXN10	UBX domain protein 10 [Source:HGNC Symbol%3BAcc:HGNC:26354]	GO:0005929,GO:0060271	cilium|cilium assembly
ENSBGRG00000005205	120.034558	0.435951747	-4.146065921	3.38E-05	0.001187196	0.551778257	0.47423235	0.208417432	0.106851696	0.096014407	0.150414083	PLEKHB1	pleckstrin homology domain containing B1 [Source:HGNC Symbol%3BAcc:HGNC:19079]	GO:0005737,GO:0007275,GO:0007602,GO:0016021,GO:0045595	cytoplasm|multicellular organism development|phototransduction|integral component of membrane|regulation of cell differentiation	ko04742	Taste transduction
ENSBGRG00000005289	31.36390627	0.571095412	-3.155798217	0.001600595	0.023266569	2.0763673	1.297049518	1.380149451	0.250902857	0.469698695	0.643842296	SLC25A3	solute carrier family 25 member 3 [Source:HGNC Symbol%3BAcc:HGNC:10989]			ko05168	Herpes simplex virus 1 infection
ENSBGRG00000005349	160872.6296	0.825388619	-3.993681539	6.51E-05	0.002010937	656.4242494	597.4473645	196.2858114	91.87856856	31.909256	20.69788874	FASN	fatty acid synthase [Source:HGNC Symbol%3BAcc:HGNC:3594]	GO:0004313,GO:0004314,GO:0004315,GO:0004316,GO:0004320,GO:0005737,GO:0006633,GO:0016295,GO:0016296,GO:0031177,GO:0042470,GO:0047117,GO:0047451,GO:0102131,GO:0102132	[acyl-carrier-protein] S-acetyltransferase activity|[acyl-carrier-protein] S-malonyltransferase activity|3-oxoacyl-[acyl-carrier-protein] synthase activity|3-oxoacyl-[acyl-carrier-protein] reductase (NADPH) activity|oleoyl-[acyl-carrier-protein] hydrolase activity|cytoplasm|fatty acid biosynthetic process|myristoyl-[acyl-carrier-protein] hydrolase activity|palmitoyl-[acyl-carrier-protein] hydrola…	ko00061,ko04152,ko04910	Fatty acid biosynthesis|AMPK signaling pathway|Insulin signaling pathway
ENSBGRG00000005431	382.8271134	0.247905524	5.263859688	1.41E-07	1.40E-05	0.382810324	0.667631131	0.652590663	1.237642472	1.308155303	1.609155174	SLC31A2	solute carrier family 31 member 2 [Source:HGNC Symbol%3BAcc:HGNC:11017]	GO:0005770,GO:0006878,GO:0016020,GO:0016021,GO:0035434,GO:0055037,GO:1902311	late endosome|cellular copper ion homeostasis|membrane|integral component of membrane|copper ion transmembrane transport|recycling endosome|regulation of copper ion transmembrane transport
ENSBGRG00000005458	526.1674401	0.445510019	-3.764569909	0.000166836	0.004224473	3.868318534	3.451072558	1.040389839	1.161839152	0.619622796	0.815509655	SGCA	sarcoglycan alpha [Source:HGNC Symbol%3BAcc:HGNC:10805]
ENSBGRG00000005470	515.1485242	0.241888761	4.378857002	1.19E-05	0.000503729	1.074440225	1.70838456	2.063759624	2.893543624	3.606888523	3.451187204	FHL3	four and a half LIM domains 3 [Source:HGNC Symbol%3BAcc:HGNC:3704]	GO:0001725,GO:0003779,GO:0005634,GO:0005925,GO:0007517,GO:0030018,GO:0030036,GO:0046872	stress fiber|actin binding|nucleus|focal adhesion|muscle organ development|Z disc|actin cytoskeleton organization|metal ion binding
ENSBGRG00000005662	65.06324323	0.387326296	-4.364861232	1.27E-05	0.000529733	3.594239765	2.792837969	3.719201775	1.07493864	1.250078662	0.76423261	CD47	CD47 molecule [Source:HGNC Symbol%3BAcc:HGNC:1682]			ko05168	Herpes simplex virus 1 infection
ENSBGRG00000005694	28.64356682	1.640963665	3.473569823	0.000513584	0.009938608	0.004438689	0	0.002392193	0.008045396	0.344526233	0.00196622	CLEC4F	C-type lectin domain family 4 member F [Source:HGNC Symbol%3BAcc:HGNC:25357]			ko04742	Taste transduction
ENSBGRG00000005744	13644.697	0.357012824	3.15977948	0.001578886	0.022976286	168.5082247	168.4730842	66.30610771	259.3506979	201.8015324	421.7549855	NNAT	neuronatin [Source:HGNC Symbol%3BAcc:HGNC:7860]	GO:0005737,GO:0007420,GO:0032024	cytoplasm|brain development|positive regulation of insulin secretion
ENSBGRG00000005804	248.130716	0.302898671	-3.422411406	0.000620683	0.011439251	0.086541325	0.071982878	0.07863838	0.037619388	0.024755376	0.052376954	ADD2	adducin 2 [Source:HGNC Symbol%3BAcc:HGNC:244]	GO:0003964,GO:0006310,GO:0009036,GO:0032197,GO:0032199,GO:0046872,GO:0090305	RNA-directed DNA polymerase activity|DNA recombination|type II site-specific deoxyribonuclease activity|transposition, RNA-mediated|reverse transcription involved in RNA-mediated transposition|metal ion binding|nucleic acid phosphodiester bond hydrolysis
ENSBGRG00000005820	130.1883442	0.41720371	-3.386042426	0.000709084	0.012689301	0.192815083	0.153829392	0.119975759	0.088960873	0.040147502	0.043482412	SMIM31	small integral membrane protein 31 [Source:HGNC Symbol%3BAcc:HGNC:49638]	GO:0005634,GO:0005737	nucleus|cytoplasm
ENSBGRG00000005839	103.1482506	0.415560527	-4.115532565	3.86E-05	0.001333821	1.946785387	1.612165588	1.542945663	0.757625714	0.291431742	0.486987341	SMIM31	small integral membrane protein 31 [Source:HGNC Symbol%3BAcc:HGNC:49638]	GO:0007283,GO:0016021,GO:0030154	spermatogenesis|integral component of membrane|cell differentiation
ENSBGRG00000005875	1549.426308	0.201625171	5.328479325	9.90E-08	1.05E-05	0.945688302	1.629112685	1.395364527	2.539433998	2.733496492	2.983911829	LHFPL2	LHFPL tetraspan subfamily member 2 [Source:HGNC Symbol%3BAcc:HGNC:6588]	GO:0002576,GO:0005886,GO:0007338,GO:0016021,GO:0031092,GO:0046545,GO:0046546,GO:1905516	platelet degranulation|plasma membrane|single fertilization|integral component of membrane|platelet alpha granule membrane|development of primary female sexual characteristics|development of primary male sexual characteristics|positive regulation of fertilization
ENSBGRG00000005891	195.4080455	0.244056124	-4.637357042	3.53E-06	0.000189847	5.431417586	7.777056751	7.915429033	2.863021859	3.149984102	3.510754319	NOVA1	NOVA alternative splicing regulator 1 [Source:HGNC Symbol%3BAcc:HGNC:7886]
ENSBGRG00000005901	98.96473097	0.291962067	-3.881108255	0.000103982	0.0029009	0.192400076	0.18487021	0.161971988	0.071274698	0.08101026	0.092071172	LYRM7	LYR motif containing 7 [Source:HGNC Symbol%3BAcc:HGNC:28072]	GO:0003964,GO:0006310,GO:0009036,GO:0032197,GO:0032199,GO:0046872,GO:0090305	RNA-directed DNA polymerase activity|DNA recombination|type II site-specific deoxyribonuclease activity|transposition, RNA-mediated|reverse transcription involved in RNA-mediated transposition|metal ion binding|nucleic acid phosphodiester bond hydrolysis	ko05168	Herpes simplex virus 1 infection
ENSBGRG00000005909	791.5451339	0.232213816	7.373661042	1.66E-13	8.19E-11	0.658733294	0.606852334	0.511887254	2.108773104	1.426599393	2.236387618	TNFAIP6	TNF alpha induced protein 6 [Source:HGNC Symbol%3BAcc:HGNC:11898]	GO:0005540,GO:0005576,GO:0005615,GO:0006954,GO:0007155,GO:0007165,GO:0007267,GO:0030335,GO:0030728,GO:0043312,GO:0050728,GO:1904724,GO:1904813	hyaluronic acid binding|extracellular region|extracellular space|inflammatory response|cell adhesion|signal transduction|cell-cell signaling|positive regulation of cell migration|ovulation|neutrophil degranulation|negative regulation of inflammatory response|tertiary granule lumen|ficolin-1-rich granule lumen
ENSBGRG00000005916	232.6453605	0.254555046	-5.160160716	2.47E-07	2.22E-05	2.082334279	2.095628166	1.605125717	0.851190612	0.634238145	0.821143549	MTERF3	mitochondrial transcription termination factor 3 [Source:HGNC Symbol%3BAcc:HGNC:24258]	GO:0005750,GO:0006122,GO:0009060,GO:0034551	mitochondrial respiratory chain complex III|mitochondrial electron transport, ubiquinol to cytochrome c|aerobic respiration|mitochondrial respiratory chain complex III assembly	ko00190,ko04260,ko04714,ko04932,ko05010,ko05012,ko05016	Oxidative phosphorylation|Cardiac muscle contraction|Thermogenesis|Non-alcoholic fatty liver disease (NAFLD)|Alzheimer disease|Parkinson disease|Huntington disease
ENSBGRG00000005930	1816.169976	0.323370379	5.668805936	1.44E-08	1.96E-06	1.723343149	4.322153507	4.09048539	7.881993996	13.31239598	14.53613941	CAPG	capping actin protein%2C gelsolin like [Source:HGNC Symbol%3BAcc:HGNC:1474]	GO:0005576,GO:0005654,GO:0005730,GO:0005814,GO:0019904,GO:0042470,GO:0051015,GO:0051016,GO:0072686,GO:0090543	extracellular region|nucleoplasm|nucleolus|centriole|protein domain specific binding|melanosome|actin filament binding|barbed-end actin filament capping|mitotic spindle|Flemming body
ENSBGRG00000005944	33.31259499	0.548113319	-3.091334794	0.001992588	0.027201587	0.002775866	0.00618533	0.003553069	0.001415089	0.001250961	0.001152782	ASTN1	astrotactin 1 [Source:HGNC Symbol%3BAcc:HGNC:773]	GO:0003964,GO:0006310,GO:0009036,GO:0032197,GO:0032199,GO:0046872,GO:0090305	RNA-directed DNA polymerase activity|DNA recombination|type II site-specific deoxyribonuclease activity|transposition, RNA-mediated|reverse transcription involved in RNA-mediated transposition|metal ion binding|nucleic acid phosphodiester bond hydrolysis
ENSBGRG00000005979	38.89619684	0.672094311	3.534199094	0.000409013	0.008232218	0.004583853	0.015713817	0.020998634	0.034272619	0.068047965	0.109648248	FMO3	flavin containing dimethylaniline monoxygenase 3 [Source:HGNC Symbol%3BAcc:HGNC:3771]	GO:0005634,GO:0005737	nucleus|cytoplasm
ENSBGRG00000006010	285.0580702	0.264808002	3.907411015	9.33E-05	0.002636713	0.281821072	0.427513299	0.374209459	0.520071897	0.845396878	0.839497942	ATG16L2	autophagy related 16 like 2 [Source:HGNC Symbol%3BAcc:HGNC:25464]	GO:0000045,GO:0000421,GO:0005654,GO:0015031,GO:0039689	autophagosome assembly|autophagosome membrane|nucleoplasm|protein transport|negative stranded viral RNA replication	ko04140	Autophagy - animal
ENSBGRG00000006031	50.63789538	0.43515028	-3.660950814	0.000251281	0.00568725	1.708569176	1.677592866	1.136812958	0.363215053	0.590483721	0.541942019	LYRM7	LYR motif containing 7 [Source:HGNC Symbol%3BAcc:HGNC:28072]	GO:0005634,GO:0005737	nucleus|cytoplasm
ENSBGRG00000006106	83.21550962	0.373003923	-2.996639353	0.002729734	0.034011388	0.030541897	0.051398226	0.0299278	0.014468845	0.016781649	0.019986372	CCDC170	coiled-coil domain containing 170 [Source:HGNC Symbol%3BAcc:HGNC:21177]	GO:0003964,GO:0006310,GO:0009036,GO:0032197,GO:0032199,GO:0046872,GO:0090305	RNA-directed DNA polymerase activity|DNA recombination|type II site-specific deoxyribonuclease activity|transposition, RNA-mediated|reverse transcription involved in RNA-mediated transposition|metal ion binding|nucleic acid phosphodiester bond hydrolysis
ENSBGRG00000006143	146.6299106	0.325160958	-4.993719666	5.92E-07	4.69E-05	0.024227214	0.034706636	0.033916474	0.010041153	0.006767057	0.01295693	NEB	nebulin [Source:HGNC Symbol%3BAcc:HGNC:7720]	GO:0005829,GO:0007517,GO:0007525,GO:0008307,GO:0015629,GO:0030018,GO:0030049,GO:0030832,GO:0051015,GO:0070062,GO:0071691	cytosol|muscle organ development|somatic muscle development|structural constituent of muscle|actin cytoskeleton|Z disc|muscle filament sliding|regulation of actin filament length|actin filament binding|extracellular exosome|cardiac muscle thin filament assembly
ENSBGRG00000006153	494.9538195	0.905906362	3.697653295	0.000217602	0.00510566	0.104567334	0.16017907	0.453891491	0.581410481	4.404026331	2.258437758	FCN1	ficolin 1 [Source:HGNC Symbol%3BAcc:HGNC:3623]	GO:0001867,GO:0005576,GO:0005581,GO:0030246,GO:0046872	complement activation, lectin pathway|extracellular region|collagen trimer|carbohydrate binding|metal ion binding
ENSBGRG00000006197	60.26501689	0.484839804	4.526123699	6.01E-06	0.000293893	0.893888905	1.18033194	0.9635073	2.610367928	6.908779472	4.355655417	S100A3	S100 calcium binding protein A3 [Source:HGNC Symbol%3BAcc:HGNC:10493]	GO:0005509,GO:0005730,GO:0005829,GO:0008270	calcium ion binding|nucleolus|cytosol|zinc ion binding
ENSBGRG00000006411	685.1820077	0.720830164	2.930452749	0.003384685	0.039600352	0.495444709	2.778891071	2.923594714	5.730609942	10.08678763	10.55681369	QRSL1	glutaminyl-tRNA amidotransferase subunit QRSL1 [Source:HGNC Symbol%3BAcc:HGNC:21020]	GO:0001666,GO:0001775,GO:0001959,GO:0002237,GO:0002768,GO:0005622,GO:0007204,GO:0009986,GO:0016020,GO:0016055,GO:0016477,GO:0019901,GO:0030296,GO:0030856,GO:0031295,GO:0031362,GO:0032597,GO:0032600,GO:0032913,GO:0042104,GO:0042325,GO:0042632,GO:0043406,GO:0043408,GO:0043627,GO:0045121,GO:0045730,GO:0072112,GO:0072139,GO:0097193,GO:0098609,GO:2000768	response to hypoxia|cell activation|regulation of cytokine-mediated signaling pathway|response to molecule of bacterial origin|immune response-regulating cell surface receptor signaling pathway|intracellular|positive regulation of cytosolic calcium ion concentration|cell surface|membrane|Wnt signaling pathway|cell migration|protein kinase binding|protein tyrosine kinase activator activity|regulat…
ENSBGRG00000006433	44.02483652	0.793438871	-3.215040098	0.001304263	0.019896924	0.013074574	0.00902512	0.006039795	0.0022973	0.000113174	0.002363953	BMPER	BMP binding endothelial regulator [Source:HGNC Symbol%3BAcc:HGNC:24154]	GO:0003964,GO:0006310,GO:0009036,GO:0032197,GO:0032199,GO:0046872,GO:0090305	RNA-directed DNA polymerase activity|DNA recombination|type II site-specific deoxyribonuclease activity|transposition, RNA-mediated|reverse transcription involved in RNA-mediated transposition|metal ion binding|nucleic acid phosphodiester bond hydrolysis
ENSBGRG00000006444	75.56750114	0.408555454	-3.030734639	0.002439596	0.031322955	0.28611419	0.385724148	0.193137833	0.099529194	0.112773868	0.153625296	G6PC	glucose-6-phosphatase catalytic subunit [Source:HGNC Symbol%3BAcc:HGNC:4056]	GO:0005507,GO:0005615,GO:0005769,GO:0005783,GO:0005794,GO:0005886,GO:0008131,GO:0009308,GO:0046677,GO:0048038,GO:0052593,GO:0052594,GO:0052595,GO:0052596,GO:1902283	copper ion binding|extracellular space|early endosome|endoplasmic reticulum|Golgi apparatus|plasma membrane|primary amine oxidase activity|amine metabolic process|response to antibiotic|quinone binding|tryptamine:oxygen oxidoreductase (deaminating) activity|aminoacetone:oxygen oxidoreductase(deaminating) activity|aliphatic-amine oxidase activity|phenethylamine:oxygen oxidoreductase (deaminating) …	ko00260,ko00350,ko00360,ko00410	Glycine, serine and threonine metabolism|Tyrosine metabolism|Phenylalanine metabolism|beta-Alanine metabolism
ENSBGRG00000006461	468.3644748	0.290267117	3.577939502	0.000346314	0.007329031	1.85590378	2.89833006	2.732091146	3.099184755	6.34114083	5.846153359	DOK2	docking protein 2 [Source:HGNC Symbol%3BAcc:HGNC:2991]	GO:0005068,GO:0005622,GO:0007265	transmembrane receptor protein tyrosine kinase adaptor activity|intracellular|Ras protein signal transduction	ko04013	MAPK signaling pathway - fly
ENSBGRG00000006465	241.9810468	0.368578763	-3.466346877	0.000527582	0.010134389	0.160246207	0.189499948	0.099920329	0.063748351	0.082588968	0.037555884	AOC2	amine oxidase copper containing 2 [Source:HGNC Symbol%3BAcc:HGNC:549]	GO:0005507,GO:0005615,GO:0005769,GO:0005783,GO:0005794,GO:0005886,GO:0008131,GO:0009308,GO:0046677,GO:0048038,GO:0052593,GO:0052594,GO:0052595,GO:0052596,GO:1902283	copper ion binding|extracellular space|early endosome|endoplasmic reticulum|Golgi apparatus|plasma membrane|primary amine oxidase activity|amine metabolic process|response to antibiotic|quinone binding|tryptamine:oxygen oxidoreductase (deaminating) activity|aminoacetone:oxygen oxidoreductase(deaminating) activity|aliphatic-amine oxidase activity|phenethylamine:oxygen oxidoreductase (deaminating) …	ko00260,ko00350,ko00360,ko00410	Glycine, serine and threonine metabolism|Tyrosine metabolism|Phenylalanine metabolism|beta-Alanine metabolism
ENSBGRG00000006543	7.432057316	1.331438335	-2.899118557	0.003742134	0.042375676	0.011616996	0.011799704	0.027826129	0.002339613	0.001094959	0	GBX1	gastrulation brain homeobox 1 [Source:HGNC Symbol%3BAcc:HGNC:4185]	GO:0000981,GO:0005634,GO:0007628,GO:0019230,GO:0021522,GO:0043565,GO:0048663,GO:0097374	DNA-binding transcription factor activity, RNA polymerase II-specific|nucleus|adult walking behavior|proprioception|spinal cord motor neuron differentiation|sequence-specific DNA binding|neuron fate commitment|sensory neuron axon guidance
ENSBGRG00000006572	80.61845287	0.551201763	-4.205686687	2.60E-05	0.000966658	0.393814511	0.470409731	0.124515838	0.080898797	0.046769873	0.069779682	ASB10	ankyrin repeat and SOCS box containing 10 [Source:HGNC Symbol%3BAcc:HGNC:17185]	GO:0005634,GO:0005737,GO:0005829,GO:0016567,GO:0035556,GO:0043687	nucleus|cytoplasm|cytosol|protein ubiquitination|intracellular signal transduction|post-translational protein modification
ENSBGRG00000006576	211.6151826	0.382572235	-3.225884186	0.001255842	0.019363508	0.276344905	0.260917089	0.15204573	0.053079606	0.131556086	0.109623886	IL2RB	interleukin 2 receptor subunit beta [Source:HGNC Symbol%3BAcc:HGNC:6009]	GO:0004911,GO:0009897,GO:0016021,GO:0019976,GO:0043066	interleukin-2 receptor activity|external side of plasma membrane|integral component of membrane|interleukin-2 binding|negative regulation of apoptotic process	ko04060,ko04061,ko04144,ko04151,ko04630,ko04658,ko04659,ko05162,ko05166,ko05200,ko05202	Cytokine-cytokine receptor interaction|Viral protein interaction with cytokine and cytokine receptor|Endocytosis|PI3K-Akt signaling pathway|Jak-STAT signaling pathway|Th1 and Th2 cell differentiation|Th17 cell differentiation|Measles|Human T-cell leukemia virus 1 infection|Pathways in cancer|Transcriptional misregulation in cancer
ENSBGRG00000006631	96.65334265	0.55885771	-3.737843385	0.000185605	0.004572356	0.991822601	1.090052817	0.366366112	0.085847096	0.179615593	0.315937554	CD52	CD52 molecule [Source:HGNC Symbol%3BAcc:HGNC:1804]	GO:0000122,GO:0000978,GO:0000981,GO:0002250,GO:0003677,GO:0005634,GO:0010468,GO:0010628,GO:0032689,GO:0032823,GO:0032826,GO:0033082,GO:0045087,GO:0046872,GO:0050852,GO:0051136,GO:1904637,GO:1990841	negative regulation of transcription by RNA polymerase II|RNA polymerase II proximal promoter sequence-specific DNA binding|DNA-binding transcription factor activity, RNA polymerase II-specific|adaptive immune response|DNA binding|nucleus|regulation of gene expression|positive regulation of gene expression|negative regulation of interferon-gamma production|regulation of natural killer cell differ…
ENSBGRG00000006649	72.27578079	0.567772872	-5.61778688	1.93E-08	2.53E-06	0.227843919	0.312426937	0.182074601	0.039161996	0.03165771	0.006960601	IQCA1L	IQ motif containing with AAA domain 1 like [Source:HGNC Symbol%3BAcc:HGNC:22831]	GO:0005524	ATP binding
ENSBGRG00000006748	251.2252608	0.25035965	4.633564061	3.59E-06	0.000192164	0.01064106	0.018132959	0.016814969	0.029586762	0.035493525	0.035604472	SORCS2	sortilin related VPS10 domain containing receptor 2 [Source:HGNC Symbol%3BAcc:HGNC:16698]	GO:0005634,GO:0005737	nucleus|cytoplasm	ko04142	Lysosome
ENSBGRG00000006787	3178.920851	0.167019658	6.524431581	6.83E-11	1.84E-08	2.670339667	3.411089237	3.619641315	6.617112495	7.802787438	5.941258345	FOSL2	FOS like 2%2C AP-1 transcription factor subunit [Source:HGNC Symbol%3BAcc:HGNC:3798]	GO:0000977,GO:0000978,GO:0000981,GO:0001228,GO:0003334,GO:0003682,GO:0003700,GO:0005634,GO:0005654,GO:0006357,GO:0008219,GO:0045944,GO:0048146	RNA polymerase II regulatory region sequence-specific DNA binding|RNA polymerase II proximal promoter sequence-specific DNA binding|DNA-binding transcription factor activity, RNA polymerase II-specific|DNA-binding transcription activator activity, RNA polymerase II-specific|keratinocyte development|chromatin binding|DNA-binding transcription factor activity|nucleus|nucleoplasm|regulation of trans…	ko04380	Osteoclast differentiation
ENSBGRG00000006820	134.7865221	0.352790395	2.950246783	0.003175202	0.038126723	0.815044463	1.18266167	1.241086985	2.966360727	1.865675523	1.684865995	CDCP1	CUB domain containing protein 1 [Source:HGNC Symbol%3BAcc:HGNC:24357]	GO:0016021,GO:0042277	integral component of membrane|peptide binding
ENSBGRG00000006912	938.3333692	0.242128897	4.655727334	3.23E-06	0.000176702	0.050838401	0.060076368	0.061703246	0.160134748	0.0907222	0.119191434	SPON1	spondin 1 [Source:HGNC Symbol%3BAcc:HGNC:11252]	GO:0005634,GO:0005737	nucleus|cytoplasm
ENSBGRG00000007013	444.1576682	0.268837178	-3.873041113	0.000107486	0.002969873	7.42903695	8.129140346	5.347332014	4.203780081	2.819596292	3.010672651	AJM1	apical junction component 1 homolog [Source:HGNC Symbol%3BAcc:HGNC:37284]	GO:0005912,GO:0005929,GO:0016324,GO:0045216	adherens junction|cilium|apical plasma membrane|cell-cell junction organization
ENSBGRG00000007081	102.6750719	0.655803846	3.351662099	0.00080328	0.014011961	0.002009027	0.004329038	0.001082747	0.003056245	0.017894578	0.013476305	MYO3B	myosin IIIB [Source:HGNC Symbol%3BAcc:HGNC:15576]	GO:0003964,GO:0046872	RNA-directed DNA polymerase activity|metal ion binding
ENSBGRG00000007107	183.8798912	0.525546583	2.96058952	0.003070509	0.037262555	0.207071364	0.207673477	0.112682799	0.947433755	0.259222592	0.308131574	GPRIN2	G protein regulated inducer of neurite outgrowth 2 [Source:HGNC Symbol%3BAcc:HGNC:23730]	GO:0005509,GO:0005544,GO:0005622,GO:0007032,GO:0007596,GO:0016197,GO:1900004,GO:1900138	calcium ion binding|calcium-dependent phospholipid binding|intracellular|endosome organization|blood coagulation|endosomal transport|negative regulation of serine-type endopeptidase activity|negative regulation of phospholipase A2 activity
ENSBGRG00000007157	5988.956349	0.190205273	-5.368534409	7.94E-08	8.51E-06	7.869586724	7.504554183	5.623314049	3.503361766	2.950104665	3.818622966	CCDC69	coiled-coil domain containing 69 [Source:HGNC Symbol%3BAcc:HGNC:24487]	GO:0005634,GO:0005737,GO:0008017,GO:0030496,GO:0051233,GO:0051255	nucleus|cytoplasm|microtubule binding|midbody|spindle midzone|spindle midzone assembly
ENSBGRG00000007158	255.8032898	0.319303294	-3.245679979	0.001171705	0.018361315	1.727082655	2.062750799	2.681834188	0.713645064	0.875676418	1.541826984	SOX8	SRY-box transcription factor 8 [Source:HGNC Symbol%3BAcc:HGNC:11203]	GO:0000979,GO:0000981,GO:0001228,GO:0001649,GO:0001701,GO:0001755,GO:0002009,GO:0003677,GO:0003700,GO:0005634,GO:0005737,GO:0007165,GO:0007283,GO:0007417,GO:0007422,GO:0008134,GO:0008584,GO:0010628,GO:0010817,GO:0014015,GO:0033690,GO:0035914,GO:0043066,GO:0043565,GO:0044798,GO:0045165,GO:0045444,GO:0045662,GO:0045892,GO:0045893,GO:0045944,GO:0046533,GO:0046982,GO:0048469,GO:0048484,GO:0048709,GO:…	RNA polymerase II core promoter sequence-specific DNA binding|DNA-binding transcription factor activity, RNA polymerase II-specific|DNA-binding transcription activator activity, RNA polymerase II-specific|osteoblast differentiation|in utero embryonic development|neural crest cell migration|morphogenesis of an epithelium|DNA binding|DNA-binding transcription factor activity|nucleus|cytoplasm|signa…
ENSBGRG00000007193	167.6962434	0.419674485	-4.54005349	5.62E-06	0.000280696	0.096632474	0.082244835	0.06967842	0.034124495	0.019786527	0.011218014	PFKFB1	6-phosphofructo-2-kinase/fructose-2%2C6-biphosphatase 1 [Source:HGNC Symbol%3BAcc:HGNC:8872]	GO:0003964,GO:0004519,GO:0006310,GO:0046872	RNA-directed DNA polymerase activity|endonuclease activity|DNA recombination|metal ion binding
ENSBGRG00000007250	36.6409826	0.801054378	3.545679517	0.000391602	0.007995537	0.000203079	0.001299517	0.001094474	0.011226818	0.002842461	0.003868209	DNAH8	dynein axonemal heavy chain 8 [Source:HGNC Symbol%3BAcc:HGNC:2952]	GO:0003964,GO:0006310,GO:0009036,GO:0032197,GO:0032199,GO:0046872,GO:0090305	RNA-directed DNA polymerase activity|DNA recombination|type II site-specific deoxyribonuclease activity|transposition, RNA-mediated|reverse transcription involved in RNA-mediated transposition|metal ion binding|nucleic acid phosphodiester bond hydrolysis
ENSBGRG00000007270	334.7004903	0.286255771	5.866123818	4.46E-09	7.00E-07	0.13227993	0.151155425	0.169586446	0.290624814	0.584013925	0.569095737	NLRC4	NLR family CARD domain containing 4 [Source:HGNC Symbol%3BAcc:HGNC:16412]	GO:0002218,GO:0005524,GO:0005829,GO:0006915,GO:0006954,GO:0016045,GO:0042742,GO:0042981,GO:0045087,GO:0050702,GO:0051260,GO:0070269,GO:0072557	activation of innate immune response|ATP binding|cytosol|apoptotic process|inflammatory response|detection of bacterium|defense response to bacterium|regulation of apoptotic process|innate immune response|interleukin-1 beta secretion|protein homooligomerization|pyroptosis|IPAF inflammasome complex	ko04621,ko05131,ko05132,ko05134	NOD-like receptor signaling pathway|Shigellosis|Salmonella infection|Legionellosis
ENSBGRG00000007332	8.012345047	1.984378725	3.207617817	0.001338392	0.020309926	0	0	0	0.733431402	0.06538136	0.034141673	TLR7	toll like receptor 7 [Source:HGNC Symbol%3BAcc:HGNC:15631]	GO:0000981,GO:0003677,GO:0003700,GO:0005634,GO:0006355,GO:0046872	DNA-binding transcription factor activity, RNA polymerase II-specific|DNA binding|DNA-binding transcription factor activity|nucleus|regulation of transcription, DNA-templated|metal ion binding
ENSBGRG00000007336	79.4335064	0.689006968	-4.091905642	4.28E-05	0.001446558	0.325681194	0.132912073	0.106567564	0.006588361	0.022200544	0.052812387	ATP12A	ATPase H+/K+ transporting non-gastric alpha2 subunit [Source:HGNC Symbol%3BAcc:HGNC:13816]	GO:0005391,GO:0005524,GO:0005886,GO:0005889,GO:0006883,GO:0006885,GO:0008900,GO:0010107,GO:0015991,GO:0016323,GO:0030007,GO:0036376,GO:0046872	sodium:potassium-exchanging ATPase activity|ATP binding|plasma membrane|potassium:proton exchanging ATPase complex|cellular sodium ion homeostasis|regulation of pH|potassium:proton exchanging ATPase activity|potassium ion import|ATP hydrolysis coupled proton transport|basolateral plasma membrane|cellular potassium ion homeostasis|sodium ion export across plasma membrane|metal ion binding	ko00190	Oxidative phosphorylation
ENSBGRG00000007400	17.14100676	1.189655213	3.068969844	0.002147983	0.028799312	0.007451331	0	0	0.027976702	0.021671727	0.045267275	SLC36A2	solute carrier family 36 member 2 [Source:HGNC Symbol%3BAcc:HGNC:18762]	GO:0003333,GO:0005280,GO:0005737,GO:0005886,GO:0010155,GO:0015078,GO:0015171,GO:0015180,GO:0015187,GO:0015193,GO:0015808,GO:0015816,GO:0015824,GO:0015828,GO:0016021,GO:0032973,GO:0035524,GO:0070881,GO:1900925,GO:1902600	amino acid transmembrane transport|amino acid:proton symporter activity|cytoplasm|plasma membrane|regulation of proton transport|proton transmembrane transporter activity|amino acid transmembrane transporter activity|L-alanine transmembrane transporter activity|glycine transmembrane transporter activity|L-proline transmembrane transporter activity|L-alanine transport|glycine transport|proline tra…	ko04974	Protein digestion and absorption
ENSBGRG00000007446	153.0166906	0.351673082	4.84326496	1.28E-06	8.48E-05	0.255281462	0.309940265	0.245067445	1.117018776	0.920353459	0.558346335	NGF	nerve growth factor [Source:HGNC Symbol%3BAcc:HGNC:7808]	GO:0005163,GO:0005615,GO:0007169,GO:0007422,GO:0007613,GO:0008021,GO:0008083,GO:0008191,GO:0008625,GO:0010628,GO:0021675,GO:0030424,GO:0030425,GO:0031410,GO:0038180,GO:0043524,GO:0045664,GO:0048672,GO:0048812,GO:0050804	nerve growth factor receptor binding|extracellular space|transmembrane receptor protein tyrosine kinase signaling pathway|peripheral nervous system development|memory|synaptic vesicle|growth factor activity|metalloendopeptidase inhibitor activity|extrinsic apoptotic signaling pathway via death domain receptors|positive regulation of gene expression|nerve development|axon|dendrite|cytoplasmic vesi…	ko04010,ko04014,ko04015,ko04060,ko04151,ko04210,ko04722,ko04750	MAPK signaling pathway|Ras signaling pathway|Rap1 signaling pathway|Cytokine-cytokine receptor interaction|PI3K-Akt signaling pathway|Apoptosis|Neurotrophin signaling pathway|Inflammatory mediator regulation of TRP channels
ENSBGRG00000007481	192.313253	0.385095412	4.488767856	7.16E-06	0.000333447	0.114540876	0.237338355	0.296307882	0.445213152	0.796747654	0.881722701	LRRC71	leucine rich repeat containing 71 [Source:HGNC Symbol%3BAcc:HGNC:26556]
ENSBGRG00000007528	5.990402991	1.870021457	-3.268835173	0.001079912	0.017331783	0.033269541	0.041275481	0.005122951	0	0	0	SHOX	short stature homeobox [Source:HGNC Symbol%3BAcc:HGNC:10853]	GO:0000981,GO:0001228,GO:0001501,GO:0003700,GO:0005654,GO:0006366,GO:0043231,GO:0043565,GO:0045944	DNA-binding transcription factor activity, RNA polymerase II-specific|DNA-binding transcription activator activity, RNA polymerase II-specific|skeletal system development|DNA-binding transcription factor activity|nucleoplasm|transcription by RNA polymerase II|intracellular membrane-bounded organelle|sequence-specific DNA binding|positive regulation of transcription by RNA polymerase II
ENSBGRG00000007529	11.01094811	1.937943755	3.521469555	0.000429162	0.008538246	0	0	0	1.129601276	0.018880822	0.177469712	TLR7	toll like receptor 7 [Source:HGNC Symbol%3BAcc:HGNC:15631]	GO:0000981,GO:0003677,GO:0003700,GO:0005634,GO:0006355,GO:0046872	DNA-binding transcription factor activity, RNA polymerase II-specific|DNA binding|DNA-binding transcription factor activity|nucleus|regulation of transcription, DNA-templated|metal ion binding
ENSBGRG00000007563	1950.030275	0.280929909	3.570295853	0.000356578	0.007436896	10.90829799	10.03678405	11.6813285	14.94560534	33.42232794	16.63116839	GJA4	gap junction protein alpha 4 [Source:HGNC Symbol%3BAcc:HGNC:4278]	GO:0005922,GO:0007154,GO:0016021	connexin complex|cell communication|integral component of membrane
ENSBGRG00000007653	32.66931036	0.688240305	-3.31929898	0.000902438	0.015100963	0.114702876	0.098864409	0.035324638	0.010395299	0.027800506	0.013065501	ALAS2	5'-aminolevulinate synthase 2 [Source:HGNC Symbol%3BAcc:HGNC:397]	GO:0001666,GO:0003870,GO:0005743,GO:0005759,GO:0006782,GO:0006879,GO:0030170,GO:0030218,GO:0042541	response to hypoxia|5-aminolevulinate synthase activity|mitochondrial inner membrane|mitochondrial matrix|protoporphyrinogen IX biosynthetic process|cellular iron ion homeostasis|pyridoxal phosphate binding|erythrocyte differentiation|hemoglobin biosynthetic process
ENSBGRG00000007731	85.0631998	0.31970633	3.387590114	0.000705096	0.012656761	0.211435341	0.307273023	0.321400928	0.530639309	0.579468669	0.648416445	POLR2L	RNA polymerase II subunit L [Source:HGNC Symbol%3BAcc:HGNC:9199]	GO:0000188,GO:0004725,GO:0005634,GO:0005737,GO:0005829,GO:0006470,GO:0008138,GO:0016311,GO:0016791,GO:0017017	inactivation of MAPK activity|protein tyrosine phosphatase activity|nucleus|cytoplasm|cytosol|protein dephosphorylation|protein tyrosine/serine/threonine phosphatase activity|dephosphorylation|phosphatase activity|MAP kinase tyrosine/serine/threonine phosphatase activity	ko04010,ko04361	MAPK signaling pathway|Axon regeneration
ENSBGRG00000007814	10551.08443	0.209032791	-5.710859004	1.12E-08	1.58E-06	8.051474717	7.120910339	4.830225158	2.773294036	2.836054897	3.098302849	ACO2	aconitase 2 [Source:HGNC Symbol%3BAcc:HGNC:118]	GO:0003994,GO:0005739,GO:0005829,GO:0006099,GO:0046872,GO:0051539	aconitate hydratase activity|mitochondrion|cytosol|tricarboxylic acid cycle|metal ion binding|4 iron, 4 sulfur cluster binding
ENSBGRG00000007867	16.65399917	1.978550947	-3.341577632	0.000833037	0.014386006	0.002480988	0.226800755	0.002674214	0.002248472	0	0	HPD	4-hydroxyphenylpyruvate dioxygenase [Source:HGNC Symbol%3BAcc:HGNC:5147]	GO:0000139,GO:0003868,GO:0005789,GO:0006559,GO:0006572,GO:0046872	Golgi membrane|4-hydroxyphenylpyruvate dioxygenase activity|endoplasmic reticulum membrane|L-phenylalanine catabolic process|tyrosine catabolic process|metal ion binding	ko04742	Taste transduction
ENSBGRG00000007944	168.0986587	0.309336195	4.369684842	1.24E-05	0.000520269	0.079224552	0.155193234	0.146391029	0.287198703	0.296425227	0.376010783	NCF4	neutrophil cytosolic factor 4 [Source:HGNC Symbol%3BAcc:HGNC:7662]	GO:0005829,GO:0006801,GO:0006909,GO:0006955,GO:0010008,GO:0016020,GO:0016176,GO:0032010,GO:0032266,GO:0035091,GO:0043020,GO:0045730,GO:0046983,GO:0048010,GO:0055114	cytosol|superoxide metabolic process|phagocytosis|immune response|endosome membrane|membrane|superoxide-generating NADPH oxidase activator activity|phagolysosome|phosphatidylinositol-3-phosphate binding|phosphatidylinositol binding|NADPH oxidase complex|respiratory burst|protein dimerization activity|vascular endothelial growth factor receptor signaling pathway|oxidation-reduction process	ko04145,ko04380,ko04670,ko05140	Phagosome|Osteoclast differentiation|Leukocyte transendothelial migration|Leishmaniasis
ENSBGRG00000007947	147.8667317	0.311511768	-3.690510008	0.000223805	0.00522282	0.279256918	0.281245159	0.35202417	0.125827636	0.182018706	0.097844404	SLC10A1	solute carrier family 10 member 1 [Source:HGNC Symbol%3BAcc:HGNC:10905]	GO:0001618,GO:0005886,GO:0005887,GO:0008508,GO:0015721,GO:0016323	virus receptor activity|plasma membrane|integral component of plasma membrane|bile acid:sodium symporter activity|bile acid and bile salt transport|basolateral plasma membrane	ko04976,ko05161	Bile secretion|Hepatitis B
ENSBGRG00000007951	971.2883163	0.354928268	2.982541631	0.002858658	0.035086112	1.427748265	2.144229226	3.220384943	6.890747019	3.239346741	3.590598472	NR4A2	nuclear receptor subfamily 4 group A member 2 [Source:HGNC Symbol%3BAcc:HGNC:7981]	GO:0000122,GO:0000977,GO:0000978,GO:0001077,GO:0001666,GO:0001764,GO:0001975,GO:0003707,GO:0004879,GO:0005634,GO:0005667,GO:0005737,GO:0006351,GO:0008270,GO:0008344,GO:0009791,GO:0016607,GO:0021952,GO:0021953,GO:0021986,GO:0031668,GO:0034599,GO:0035259,GO:0042053,GO:0042416,GO:0042551,GO:0043085,GO:0043524,GO:0043565,GO:0043576,GO:0045444,GO:0045944,GO:0046982,GO:0051866,GO:0071376,GO:0071542,GO:…	negative regulation of transcription by RNA polymerase II|RNA polymerase II regulatory region sequence-specific DNA binding|RNA polymerase II proximal promoter sequence-specific DNA binding|proximal promoter DNA-binding transcription activator activity, RNA polymerase II-specific|response to hypoxia|neuron migration|response to amphetamine|steroid hormone receptor activity|nuclear receptor activi…	ko04925,ko04928	Aldosterone synthesis and secretion|Parathyroid hormone synthesis, secretion and action
ENSBGRG00000008025	154.5499321	0.421506366	3.799573492	0.000144945	0.003775356	0.389922896	0.504970703	0.518359031	0.965904134	2.392564515	0.892414183	DLX5	distal-less homeobox 5 [Source:HGNC Symbol%3BAcc:HGNC:2918]	GO:0000790,GO:0000978,GO:0001077,GO:0001649,GO:0001958,GO:0003677,GO:0005634,GO:0005654,GO:0005737,GO:0006355,GO:0007409,GO:0007411,GO:0008283,GO:0010628,GO:0021889,GO:0030326,GO:0030509,GO:0030855,GO:0042472,GO:0043583,GO:0044212,GO:0045669,GO:0045893,GO:0045944,GO:0048646,GO:0050679,GO:0060021,GO:0060166,GO:0060322,GO:0060325,GO:0060349,GO:0071773,GO:0071837,GO:0090263,GO:0097376,GO:1901522	nuclear chromatin|RNA polymerase II proximal promoter sequence-specific DNA binding|proximal promoter DNA-binding transcription activator activity, RNA polymerase II-specific|osteoblast differentiation|endochondral ossification|DNA binding|nucleus|nucleoplasm|cytoplasm|regulation of transcription, DNA-templated|axonogenesis|axon guidance|cell proliferation|positive regulation of gene expression|o…	ko04550	Signaling pathways regulating pluripotency of stem cells
ENSBGRG00000008103	135.8012971	0.323768127	-4.418577175	9.94E-06	0.00043436	0.398549509	0.337838807	0.624857574	0.166369847	0.182362183	0.147657225	PLCXD1	phosphatidylinositol specific phospholipase C X domain containing 1 [Source:HGNC Symbol%3BAcc:HGNC:23148]	GO:0005737,GO:0006629,GO:0008081	cytoplasm|lipid metabolic process|phosphoric diester hydrolase activity
ENSBGRG00000008132	3087.288207	0.155925073	9.007226522	2.11E-19	2.43E-16	6.753583774	8.475843167	9.954389378	19.6856929	22.82727868	23.32099784	CSRNP1	cysteine and serine rich nuclear protein 1 [Source:HGNC Symbol%3BAcc:HGNC:14300]	GO:0000981,GO:0001228,GO:0003700,GO:0005634,GO:0006915,GO:0009791,GO:0043565,GO:0045944,GO:0048008,GO:0048705,GO:0060021,GO:0060325	DNA-binding transcription factor activity, RNA polymerase II-specific|DNA-binding transcription activator activity, RNA polymerase II-specific|DNA-binding transcription factor activity|nucleus|apoptotic process|post-embryonic development|sequence-specific DNA binding|positive regulation of transcription by RNA polymerase II|platelet-derived growth factor receptor signaling pathway|skeletal system…
ENSBGRG00000008195	9.093497155	2.306723871	2.83897082	0.00452593	0.048156671	0	0	0	0.029975551	0	0.001723705	GALNTL5	polypeptide N-acetylgalactosaminyltransferase like 5 [Source:HGNC Symbol%3BAcc:HGNC:21725]			ko05168	Herpes simplex virus 1 infection
ENSBGRG00000008323	1031.642161	0.304041042	4.034337486	5.48E-05	0.001757605	0.3503755	0.421724995	0.509059137	0.597369347	1.51335263	0.865925141	ASS1	argininosuccinate synthase 1 [Source:HGNC Symbol%3BAcc:HGNC:758]	GO:0000050,GO:0000052,GO:0000053,GO:0004055,GO:0005524,GO:0005737,GO:0005739,GO:0005829,GO:0006526,GO:0006531,GO:0007623,GO:0016597,GO:0042802,GO:0043209,GO:0045429,GO:0071499,GO:1903038	urea cycle|citrulline metabolic process|argininosuccinate metabolic process|argininosuccinate synthase activity|ATP binding|cytoplasm|mitochondrion|cytosol|arginine biosynthetic process|aspartate metabolic process|circadian rhythm|amino acid binding|identical protein binding|myelin sheath|positive regulation of nitric oxide biosynthetic process|cellular response to laminar fluid shear stress|nega…
ENSBGRG00000008350	1105.352278	0.215751465	5.119387245	3.07E-07	2.70E-05	0.191831946	0.221086099	0.216326154	0.536765736	0.456503036	0.336820561	ABL2	ABL proto-oncogene 2%2C non-receptor tyrosine kinase [Source:HGNC Symbol%3BAcc:HGNC:77]			ko04012,ko04014,ko05416	ErbB signaling pathway|Ras signaling pathway|Viral myocarditis
ENSBGRG00000008351	44.48323807	0.544775405	-4.336893499	1.45E-05	0.000592768	0.083572947	0.126899394	0.088555015	0.007702428	0.027636814	0.022588817	MYH7	myosin heavy chain 7 [Source:HGNC Symbol%3BAcc:HGNC:7577]	GO:0003774,GO:0005516,GO:0005524,GO:0030016,GO:0030017,GO:0032982,GO:0051015	motor activity|calmodulin binding|ATP binding|myofibril|sarcomere|myosin filament|actin filament binding	ko04022,ko04260,ko04261,ko04919,ko05410,ko05414,ko05416	cGMP-PKG signaling pathway|Cardiac muscle contraction|Adrenergic signaling in cardiomyocytes|Thyroid hormone signaling pathway|Hypertrophic cardiomyopathy (HCM)|Dilated cardiomyopathy (DCM)|Viral myocarditis
ENSBGRG00000008424	8130.590759	0.190404877	5.401335108	6.61E-08	7.18E-06	4.165733347	4.578576605	6.555303501	9.168512264	9.422241058	12.22037302	CD163	CD163 molecule [Source:HGNC Symbol%3BAcc:HGNC:1631]	GO:0005044,GO:0005576,GO:0006953,GO:0009897,GO:0016021	scavenger receptor activity|extracellular region|acute-phase response|external side of plasma membrane|integral component of membrane
ENSBGRG00000008440	332.9781268	0.364734703	3.12000637	0.001808471	0.025267387	0.513317613	0.638182432	1.29249975	1.261648981	2.393201857	1.637178172	HCRTR1	hypocretin receptor 1 [Source:HGNC Symbol%3BAcc:HGNC:4848]	GO:0004930,GO:0005887,GO:0007186,GO:0007218,GO:0007631,GO:0016499,GO:0051480,GO:0070374	G protein-coupled receptor activity|integral component of plasma membrane|G protein-coupled receptor signaling pathway|neuropeptide signaling pathway|feeding behavior|orexin receptor activity|regulation of cytosolic calcium ion concentration|positive regulation of ERK1 and ERK2 cascade	ko04080	Neuroactive ligand-receptor interaction
ENSBGRG00000008446	99.23609777	0.354311908	3.174554513	0.001500667	0.02211179	0.024068836	0.046755617	0.035672147	0.072528622	0.091368094	0.065570347	LRRC10	leucine rich repeat containing 10 [Source:HGNC Symbol%3BAcc:HGNC:20264]	GO:0003964,GO:0006310,GO:0009036,GO:0032197,GO:0032199,GO:0046872,GO:0090305	RNA-directed DNA polymerase activity|DNA recombination|type II site-specific deoxyribonuclease activity|transposition, RNA-mediated|reverse transcription involved in RNA-mediated transposition|metal ion binding|nucleic acid phosphodiester bond hydrolysis
ENSBGRG00000008549	137.2128327	0.485533997	-2.939046264	0.003292239	0.038819079	0.107782238	0.094262624	0.035676279	0.036918785	0.017278306	0.033834773	SVOP	SV2 related protein [Source:HGNC Symbol%3BAcc:HGNC:25417]	GO:0005634,GO:0005737	nucleus|cytoplasm
ENSBGRG00000008584	3253.683249	0.335199183	4.267054633	1.98E-05	0.000768648	0.693236445	1.483279709	1.808717548	2.093025803	3.999537053	4.535733881	INPPL1	inositol polyphosphate phosphatase like 1 [Source:HGNC Symbol%3BAcc:HGNC:6080]	GO:0005542,GO:0005576,GO:0005768,GO:0015884,GO:0016324,GO:0030136,GO:0031362,GO:0038023,GO:0061714,GO:1904447	folic acid binding|extracellular region|endosome|folic acid transport|apical plasma membrane|clathrin-coated vesicle|anchored component of external side of plasma membrane|signaling receptor activity|folic acid receptor activity|folate import across plasma membrane
ENSBGRG00000008633	29924.17242	0.277261069	-8.989609518	2.48E-19	2.68E-16	46.02021477	32.58151819	21.63922904	5.6526047	4.833626788	7.314771236	ACSS2	acyl-CoA synthetase short chain family member 2 [Source:HGNC Symbol%3BAcc:HGNC:15814]	GO:0003987,GO:0005524,GO:0005654,GO:0005737,GO:0005759,GO:0005829,GO:0006069,GO:0008610,GO:0016208,GO:0019413,GO:0019427,GO:0019542,GO:0043231	acetate-CoA ligase activity|ATP binding|nucleoplasm|cytoplasm|mitochondrial matrix|cytosol|ethanol oxidation|lipid biosynthetic process|AMP binding|acetate biosynthetic process|acetyl-CoA biosynthetic process from acetate|propionate biosynthetic process|intracellular membrane-bounded organelle
ENSBGRG00000008639	5593.093861	0.226527268	4.528277427	5.95E-06	0.000292572	3.092093202	4.299711453	5.175772956	10.05200288	8.318554815	6.680209875	PLAT	plasminogen activator%2C tissue type [Source:HGNC Symbol%3BAcc:HGNC:9051]	GO:0001666,GO:0004252,GO:0005102,GO:0005615,GO:0006508,GO:0009986,GO:0014909,GO:0030141,GO:0031639,GO:0045177,GO:0045861,GO:0048008,GO:0051219,GO:0097655,GO:0098685,GO:0098978,GO:0099183	response to hypoxia|serine-type endopeptidase activity|signaling receptor binding|extracellular space|proteolysis|cell surface|smooth muscle cell migration|secretory granule|plasminogen activation|apical part of cell|negative regulation of proteolysis|platelet-derived growth factor receptor signaling pathway|phosphoprotein binding|serpin family protein binding|Schaffer collateral - CA1 synapse|gl…	ko04371,ko04610,ko05202,ko05215,ko05418	Apelin signaling pathway|Complement and coagulation cascades|Transcriptional misregulation in cancer|Prostate cancer|Fluid shear stress and atherosclerosis
ENSBGRG00000008646	86.01713126	0.448609306	4.234696502	2.29E-05	0.000872449	0.519146813	0.562465872	0.911907038	1.550883319	2.022528054	3.798731256	CAB39	calcium binding protein 39 [Source:HGNC Symbol%3BAcc:HGNC:20292]	GO:0005634	nucleus
ENSBGRG00000008651	27.15234578	0.582536829	3.152428536	0.001619185	0.023408695	0.000460819	0.00049147	0.000331139	0.00174013	0.001009851	0.001803152	TMEM47	transmembrane protein 47 [Source:HGNC Symbol%3BAcc:HGNC:18515]	GO:0003964,GO:0006310,GO:0009036,GO:0032197,GO:0032199,GO:0046872,GO:0090305	RNA-directed DNA polymerase activity|DNA recombination|type II site-specific deoxyribonuclease activity|transposition, RNA-mediated|reverse transcription involved in RNA-mediated transposition|metal ion binding|nucleic acid phosphodiester bond hydrolysis
ENSBGRG00000008670	2973.255204	0.326472008	-3.213635031	0.001310662	0.019976888	5.287439236	3.830759415	1.960708264	2.101821928	1.666089397	1.559131437	THBS2	thrombospondin 2 [Source:HGNC Symbol%3BAcc:HGNC:11786]	GO:0005509,GO:0005604,GO:0007155,GO:0008201,GO:0016525,GO:0031091,GO:0051965	calcium ion binding|basement membrane|cell adhesion|heparin binding|negative regulation of angiogenesis|platelet alpha granule|positive regulation of synapse assembly	ko04145,ko04151,ko04510,ko04512,ko05144,ko05165	Phagosome|PI3K-Akt signaling pathway|Focal adhesion|ECM-receptor interaction|Malaria|Human papillomavirus infection
ENSBGRG00000008720	61.62186251	0.46690386	3.007383597	0.00263507	0.033094565	0.013330155	0.011141327	0.011905198	0.029684402	0.01841571	0.047576617	FAM81A	family with sequence similarity 81 member A [Source:HGNC Symbol%3BAcc:HGNC:28379]	GO:0003964,GO:0006310,GO:0009036,GO:0032197,GO:0032199,GO:0046872,GO:0090305	RNA-directed DNA polymerase activity|DNA recombination|type II site-specific deoxyribonuclease activity|transposition, RNA-mediated|reverse transcription involved in RNA-mediated transposition|metal ion binding|nucleic acid phosphodiester bond hydrolysis
ENSBGRG00000008787	4785.936694	0.179701066	6.914055646	4.71E-12	1.66E-09	1.379045456	1.654101816	1.824484892	4.436224868	3.261345798	3.595419082	GEM	GTP binding protein overexpressed in skeletal muscle [Source:HGNC Symbol%3BAcc:HGNC:4234]	GO:0003964,GO:0006310,GO:0009036,GO:0032197,GO:0032199,GO:0046872,GO:0090305	RNA-directed DNA polymerase activity|DNA recombination|type II site-specific deoxyribonuclease activity|transposition, RNA-mediated|reverse transcription involved in RNA-mediated transposition|metal ion binding|nucleic acid phosphodiester bond hydrolysis
ENSBGRG00000008791	105.5592783	0.332184309	-3.174819689	0.001499296	0.02211046	0.155331228	0.224331072	0.146324354	0.082808047	0.098548101	0.069385759	STYXL1	serine/threonine/tyrosine interacting like 1 [Source:HGNC Symbol%3BAcc:HGNC:18165]	GO:0005634,GO:0005737	nucleus|cytoplasm
ENSBGRG00000008799	48368.42606	0.14588475	10.80618781	3.22E-27	1.11E-23	59.04230245	70.98192677	80.26988165	182.8466981	235.041805	201.9574069	PDK4	pyruvate dehydrogenase kinase 4 [Source:HGNC Symbol%3BAcc:HGNC:8812]	GO:0004672,GO:0004740,GO:0005524,GO:0005739,GO:0005759,GO:0006006,GO:0006885,GO:0008286,GO:0009267,GO:0010510,GO:0010565,GO:0010906,GO:0042304,GO:0042593,GO:0042594,GO:0045124,GO:0046320,GO:0071398,GO:0072593,GO:2000811	protein kinase activity|pyruvate dehydrogenase (acetyl-transferring) kinase activity|ATP binding|mitochondrion|mitochondrial matrix|glucose metabolic process|regulation of pH|insulin receptor signaling pathway|cellular response to starvation|regulation of acetyl-CoA biosynthetic process from pyruvate|regulation of cellular ketone metabolic process|regulation of glucose metabolic process|regulatio…
ENSBGRG00000008833	61.02315269	0.740528243	3.133723449	0.001726034	0.024431119	0.067548194	0.03899969	0.0996334	0.128879198	0.135712264	0.765373981	CLEC4E	C-type lectin domain family 4 member E [Source:HGNC Symbol%3BAcc:HGNC:14555]
ENSBGRG00000008872	1177.772199	0.277823281	-4.387267755	1.15E-05	0.000489431	32.84450528	25.65402854	27.01771329	16.06648947	7.753255566	12.38232335	IER3	immediate early response 3 [Source:HGNC Symbol%3BAcc:HGNC:5392]	GO:0005634,GO:0016021,GO:0043066,GO:2001020	nucleus|integral component of membrane|negative regulation of apoptotic process|regulation of response to DNA damage stimulus
ENSBGRG00000008878	7472.806907	0.790913596	-3.549965792	0.000385281	0.00793018	3.196744395	2.515258091	0.517878678	0.420730864	0.273741549	0.189081817	ADAMTS16	ADAM metallopeptidase with thrombospondin type 1 motif 16 [Source:HGNC Symbol%3BAcc:HGNC:17108]	GO:0003964,GO:0006310,GO:0009036,GO:0032197,GO:0032199,GO:0046872,GO:0090305	RNA-directed DNA polymerase activity|DNA recombination|type II site-specific deoxyribonuclease activity|transposition, RNA-mediated|reverse transcription involved in RNA-mediated transposition|metal ion binding|nucleic acid phosphodiester bond hydrolysis
ENSBGRG00000008883	240.2107196	0.496918795	3.597728034	0.000321009	0.006946748	0.02880628	0.086427571	0.113053074	0.149276046	0.196742714	0.43319939	CLEC4D	C-type lectin domain family 4 member D [Source:HGNC Symbol%3BAcc:HGNC:14554]	GO:0003964,GO:0004519,GO:0006310,GO:0046872	RNA-directed DNA polymerase activity|endonuclease activity|DNA recombination|metal ion binding
ENSBGRG00000008906	243.1837526	0.220797623	-4.596357241	4.30E-06	0.00022431	0.60864669	0.558078285	0.523254125	0.243305999	0.258935621	0.32907578	AP3M2	adaptor related protein complex 3 subunit mu 2 [Source:HGNC Symbol%3BAcc:HGNC:570]	GO:0005794,GO:0006886,GO:0008089,GO:0030119,GO:0030131,GO:0030659,GO:0048490,GO:1904115	Golgi apparatus|intracellular protein transport|anterograde axonal transport|AP-type membrane coat adaptor complex|clathrin adaptor complex|cytoplasmic vesicle membrane|anterograde synaptic vesicle transport|axon cytoplasm
ENSBGRG00000008937	916.904506	0.335106074	-7.026739462	2.11E-12	8.11E-10	2.577823591	3.144214354	2.001739407	0.763115079	0.366224296	0.350869485	EXTL1	exostosin like glycosyltransferase 1 [Source:HGNC Symbol%3BAcc:HGNC:3515]			ko00534	Glycosaminoglycan biosynthesis - heparan sulfate / heparin
ENSBGRG00000008966	13.51755458	0.799597829	-2.832000724	0.004625774	0.048887698	0.110339883	0.208039714	0.118933441	0.018749793	0.035100252	0.036658194	LCN2	lipocalin 2 [Source:HGNC Symbol%3BAcc:HGNC:6526]	GO:0002020,GO:0005506,GO:0005576,GO:0005615,GO:0005829,GO:0006811,GO:0006879,GO:0009615,GO:0009635,GO:0010046,GO:0010628,GO:0015891,GO:0019221,GO:0019730,GO:0031346,GO:0031669,GO:0035580,GO:0036094,GO:0042742,GO:0042803,GO:0043312,GO:0045087,GO:0070062,GO:0070207,GO:0070301,GO:0071222,GO:0071347,GO:0071356,GO:0097192,GO:0097577,GO:0120162,GO:1903981	protease binding|iron ion binding|extracellular region|extracellular space|cytosol|ion transport|cellular iron ion homeostasis|response to virus|response to herbicide|response to mycotoxin|positive regulation of gene expression|siderophore transport|cytokine-mediated signaling pathway|antimicrobial humoral response|positive regulation of cell projection organization|cellular response to nutrient …	ko04657	IL-17 signaling pathway
ENSBGRG00000009029	622.3818635	0.27825012	-5.798705438	6.68E-09	9.86E-07	0.22773916	0.290506687	0.141155467	0.069627426	0.065384056	0.079335701	EGLN3	egl-9 family hypoxia inducible factor 3 [Source:HGNC Symbol%3BAcc:HGNC:14661]	GO:0005634,GO:0005737	nucleus|cytoplasm
ENSBGRG00000009149	1221.897424	0.319121951	3.948116997	7.88E-05	0.002301607	0.516641011	0.658956844	0.494119051	0.776653508	1.096354445	2.12874297	VSIG4	V-set and immunoglobulin domain containing 4 [Source:HGNC Symbol%3BAcc:HGNC:17032]	GO:0003964,GO:0006310,GO:0009036,GO:0032197,GO:0032199,GO:0046872,GO:0090305	RNA-directed DNA polymerase activity|DNA recombination|type II site-specific deoxyribonuclease activity|transposition, RNA-mediated|reverse transcription involved in RNA-mediated transposition|metal ion binding|nucleic acid phosphodiester bond hydrolysis
ENSBGRG00000009168	1000.932021	0.326449747	-3.138977794	0.001695383	0.024129684	6.857549994	6.601604793	4.906831242	2.458676092	1.807331348	4.751124131	TENT5B	terminal nucleotidyltransferase 5B [Source:HGNC Symbol%3BAcc:HGNC:28273]	GO:1990817	RNA adenylyltransferase activity
ENSBGRG00000009234	100.9607429	0.291450059	-3.734143686	0.000188355	0.004620542	2.534988089	2.208744871	2.967236868	1.0769112	1.159208308	1.351026779	MBTPS2	membrane bound transcription factor peptidase%2C site 2 [Source:HGNC Symbol%3BAcc:HGNC:15455]	GO:0000790,GO:0000978,GO:0000980,GO:0000981,GO:0000987,GO:0001078,GO:0001103,GO:0001228,GO:0003677,GO:0005634,GO:0005667,GO:0006357,GO:0031519,GO:0043565,GO:0045944,GO:0046872	nuclear chromatin|RNA polymerase II proximal promoter sequence-specific DNA binding|RNA polymerase II distal enhancer sequence-specific DNA binding|DNA-binding transcription factor activity, RNA polymerase II-specific|proximal promoter sequence-specific DNA binding|proximal promoter DNA-binding transcription repressor activity, RNA polymerase II-specific|RNA polymerase II repressing transcription…
ENSBGRG00000009248	152.6833094	0.372645255	2.844337251	0.004450391	0.047676061	0.02141351	0.050395892	0.056966488	0.071020076	0.100100489	0.0932415	IL12RB2	interleukin 12 receptor subunit beta 2 [Source:HGNC Symbol%3BAcc:HGNC:5972]	GO:0004896,GO:0009897,GO:0016517,GO:0019955,GO:0019972,GO:0042022,GO:0043235	cytokine receptor activity|external side of plasma membrane|interleukin-12 receptor activity|cytokine binding|interleukin-12 binding|interleukin-12 receptor complex|receptor complex	ko04060,ko04630,ko04658,ko05200,ko05321	Cytokine-cytokine receptor interaction|Jak-STAT signaling pathway|Th1 and Th2 cell differentiation|Pathways in cancer|Inflammatory bowel disease (IBD)
ENSBGRG00000009297	25.70506355	0.599657714	-2.916682019	0.003537762	0.040813768	1.028662221	1.001024729	1.716816176	0.210509561	0.478527013	0.411572559	SMOC2	SPARC related modular calcium binding 2 [Source:HGNC Symbol%3BAcc:HGNC:20323]
ENSBGRG00000009353	4712.776134	0.231212883	-7.955761509	1.78E-15	1.18E-12	6.843246333	4.964454707	4.057001423	1.242739489	1.393142561	1.794133594	PCK1	phosphoenolpyruvate carboxykinase 1 [Source:HGNC Symbol%3BAcc:HGNC:8724]	GO:0004613,GO:0005525,GO:0005739,GO:0005829,GO:0006090,GO:0006094,GO:0006475,GO:0019543,GO:0030145,GO:0032869,GO:0033993,GO:0042594,GO:0046327,GO:0070365,GO:0071333,GO:0071549	phosphoenolpyruvate carboxykinase (GTP) activity|GTP binding|mitochondrion|cytosol|pyruvate metabolic process|gluconeogenesis|internal protein amino acid acetylation|propionate catabolic process|manganese ion binding|cellular response to insulin stimulus|response to lipid|response to starvation|glycerol biosynthetic process from pyruvate|hepatocyte differentiation|cellular response to glucose sti…
ENSBGRG00000009380	769.3990786	0.176632685	-5.918082476	3.26E-09	5.41E-07	2.700649657	2.331799391	3.279809439	1.240431906	1.453730634	1.285255648	CCL24	C-C motif chemokine ligand 24 [Source:HGNC Symbol%3BAcc:HGNC:10623]	GO:0003964,GO:0006310,GO:0009036,GO:0032197,GO:0032199,GO:0046872,GO:0090305	RNA-directed DNA polymerase activity|DNA recombination|type II site-specific deoxyribonuclease activity|transposition, RNA-mediated|reverse transcription involved in RNA-mediated transposition|metal ion binding|nucleic acid phosphodiester bond hydrolysis	ko04060,ko04061,ko04062	Cytokine-cytokine receptor interaction|Viral protein interaction with cytokine and cytokine receptor|Chemokine signaling pathway
ENSBGRG00000009390	279.1248	0.337771328	-3.993539183	6.51E-05	0.002010937	0.175367123	0.188291811	0.102983053	0.079091073	0.056487797	0.045437171	MAP3K9	mitogen-activated protein kinase kinase kinase 9 [Source:HGNC Symbol%3BAcc:HGNC:6861]	GO:0000165,GO:0004674,GO:0004706,GO:0004708,GO:0005524,GO:0005622,GO:0006468,GO:0006915,GO:0007257,GO:0042803,GO:0043065,GO:0046777	MAPK cascade|protein serine/threonine kinase activity|JUN kinase kinase kinase activity|MAP kinase kinase activity|ATP binding|intracellular|protein phosphorylation|apoptotic process|activation of JUN kinase activity|protein homodimerization activity|positive regulation of apoptotic process|protein autophosphorylation	ko04013,ko04361	MAPK signaling pathway - fly|Axon regeneration
ENSBGRG00000009456	3063.721157	0.293902551	4.765897395	1.88E-06	0.000113526	0.529138139	0.909401261	0.995647272	1.245811375	2.33220133	2.802379555	MSR1	macrophage scavenger receptor 1 [Source:HGNC Symbol%3BAcc:HGNC:7376]	GO:0001540,GO:0005044,GO:0005581,GO:0005886,GO:0006911,GO:0010629,GO:0010744,GO:0010886,GO:0016021,GO:0019899,GO:0030169,GO:0030301,GO:0030544,GO:0034362,GO:0034381,GO:0042802,GO:0042953,GO:0051879,GO:0070207,GO:0097242	amyloid-beta binding|scavenger receptor activity|collagen trimer|plasma membrane|phagocytosis, engulfment|negative regulation of gene expression|positive regulation of macrophage derived foam cell differentiation|positive regulation of cholesterol storage|integral component of membrane|enzyme binding|low-density lipoprotein particle binding|cholesterol transport|Hsp70 protein binding|low-density …
ENSBGRG00000009460	53.44594147	0.449326906	3.321476525	0.000895425	0.015067511	0.03944421	0.024038744	0.041099021	0.069111878	0.093688813	0.129298138	MYO1E	myosin IE [Source:HGNC Symbol%3BAcc:HGNC:7599]	GO:0003964,GO:0004519,GO:0006310,GO:0046872	RNA-directed DNA polymerase activity|endonuclease activity|DNA recombination|metal ion binding	ko05168	Herpes simplex virus 1 infection
ENSBGRG00000009557	328.4071282	1.194239347	9.818004744	9.42E-23	1.48E-19	0	0	0	0.190055936	0.192246379	0.20502115	SRY	sex determining region Y [Source:HGNC Symbol%3BAcc:HGNC:11311]	GO:0003964,GO:0006310,GO:0009036,GO:0032197,GO:0032199,GO:0046872,GO:0090305	RNA-directed DNA polymerase activity|DNA recombination|type II site-specific deoxyribonuclease activity|transposition, RNA-mediated|reverse transcription involved in RNA-mediated transposition|metal ion binding|nucleic acid phosphodiester bond hydrolysis
ENSBGRG00000009568	30.90790587	0.90998469	5.070736623	3.96E-07	3.35E-05	0.000922912	0.001687369	0.000497395	0.036384152	0.031707483	0.007767678	LAMC3	laminin subunit gamma 3 [Source:HGNC Symbol%3BAcc:HGNC:6494]	GO:0000904,GO:0005198,GO:0005576,GO:0005604,GO:0007155,GO:0007601,GO:0014002,GO:0016020,GO:0030198,GO:0031012,GO:0060041	cell morphogenesis involved in differentiation|structural molecule activity|extracellular region|basement membrane|cell adhesion|visual perception|astrocyte development|membrane|extracellular matrix organization|extracellular matrix|retina development in camera-type eye	ko04151,ko04510,ko04512,ko05145,ko05146,ko05165,ko05200,ko05222	PI3K-Akt signaling pathway|Focal adhesion|ECM-receptor interaction|Toxoplasmosis|Amoebiasis|Human papillomavirus infection|Pathways in cancer|Small cell lung cancer
ENSBGRG00000009609	7211.425711	0.758589694	3.188590351	0.001429683	0.021330587	6.463467461	40.81183617	26.20807955	76.81711351	92.20141813	220.3766723	IL18BP	interleukin 18 binding protein [Source:HGNC Symbol%3BAcc:HGNC:5987]	GO:0005615,GO:0032496,GO:0042007,GO:0042088,GO:0070301,GO:0071356	extracellular space|response to lipopolysaccharide|interleukin-18 binding|T-helper 1 type immune response|cellular response to hydrogen peroxide|cellular response to tumor necrosis factor
ENSBGRG00000009625	532.9505032	0.258838683	4.133407697	3.57E-05	0.001244426	0.089166083	0.133702493	0.08919614	0.172374204	0.19345098	0.28614861	ISM1	isthmin 1 [Source:HGNC Symbol%3BAcc:HGNC:16213]	GO:0003964,GO:0006310,GO:0009036,GO:0032197,GO:0032199,GO:0046872,GO:0090305	RNA-directed DNA polymerase activity|DNA recombination|type II site-specific deoxyribonuclease activity|transposition, RNA-mediated|reverse transcription involved in RNA-mediated transposition|metal ion binding|nucleic acid phosphodiester bond hydrolysis
ENSBGRG00000009726	8.554567749	2.271947446	2.84359426	0.004460781	0.047698596	0	0	0	0.03920479	0	0.004165776	PIWIL1	piwi like RNA-mediated gene silencing 1 [Source:HGNC Symbol%3BAcc:HGNC:9007]			ko00310	Lysine degradation
ENSBGRG00000009732	29.15357334	0.608968531	-2.845616382	0.004432556	0.047573528	0.885410283	1.070499563	1.693234155	0.284733288	0.218057896	0.581993297	NDN	necdin%2C MAGE family member [Source:HGNC Symbol%3BAcc:HGNC:7675]	GO:0003964,GO:0006310,GO:0009036,GO:0032197,GO:0032199,GO:0046872,GO:0090305	RNA-directed DNA polymerase activity|DNA recombination|type II site-specific deoxyribonuclease activity|transposition, RNA-mediated|reverse transcription involved in RNA-mediated transposition|metal ion binding|nucleic acid phosphodiester bond hydrolysis
ENSBGRG00000009741	4614.583299	0.307441002	-6.328772892	2.47E-10	5.77E-08	2.276457775	1.859588779	1.10593287	0.464240047	0.584496011	0.304881076	SLC16A7	solute carrier family 16 member 7 [Source:HGNC Symbol%3BAcc:HGNC:10928]	GO:0000275,GO:0005524,GO:0005753,GO:0005886,GO:0006754,GO:0006979,GO:0015986,GO:0022900,GO:0043531,GO:0046034,GO:0046933	mitochondrial proton-transporting ATP synthase complex, catalytic core F(1)|ATP binding|mitochondrial proton-transporting ATP synthase complex|plasma membrane|ATP biosynthetic process|response to oxidative stress|ATP synthesis coupled proton transport|electron transport chain|ADP binding|ATP metabolic process|proton-transporting ATP synthase activity, rotational mechanism	ko00190,ko04714,ko05010,ko05012,ko05016	Oxidative phosphorylation|Thermogenesis|Alzheimer disease|Parkinson disease|Huntington disease
ENSBGRG00000009846	33.41172475	0.538977147	-3.333466453	0.00085771	0.014621714	0.075874685	0.070902572	0.101775649	0.018337002	0.035757804	0.01643177	ATP2A1	ATPase sarcoplasmic/endoplasmic reticulum Ca2+ transporting 1 [Source:HGNC Symbol%3BAcc:HGNC:811]	GO:0005388,GO:0005524,GO:0006874,GO:0008553,GO:0016021,GO:0033017,GO:0046872,GO:0070588	calcium-transporting ATPase activity|ATP binding|cellular calcium ion homeostasis|proton-exporting ATPase activity, phosphorylative mechanism|integral component of membrane|sarcoplasmic reticulum membrane|metal ion binding|calcium ion transmembrane transport	ko04020,ko04022,ko04024,ko04260,ko04261,ko04919,ko04972,ko05010,ko05410,ko05412,ko05414	Calcium signaling pathway|cGMP-PKG signaling pathway|cAMP signaling pathway|Cardiac muscle contraction|Adrenergic signaling in cardiomyocytes|Thyroid hormone signaling pathway|Pancreatic secretion|Alzheimer disease|Hypertrophic cardiomyopathy (HCM)|Arrhythmogenic right ventricular cardiomyopathy (ARVC)|Dilated cardiomyopathy (DCM)
ENSBGRG00000009863	98.92943316	0.428299089	3.040123053	0.002364815	0.030613187	0.017498195	0.015694248	0.020284472	0.020645679	0.057133916	0.05381985	SLC4A5	solute carrier family 4 member 5 [Source:HGNC Symbol%3BAcc:HGNC:18168]	GO:0005634,GO:0005737	nucleus|cytoplasm
ENSBGRG00000009934	352.7624019	0.268511157	3.794684187	0.000147832	0.003838951	0.316428861	0.246532653	0.224798222	0.367156779	0.586670722	0.642443315	FGD2	FYVE%2C RhoGEF and PH domain containing 2 [Source:HGNC Symbol%3BAcc:HGNC:3664]	GO:0001726,GO:0005085,GO:0005089,GO:0005634,GO:0005737,GO:0005794,GO:0005829,GO:0005856,GO:0007010,GO:0007186,GO:0008360,GO:0030027,GO:0030036,GO:0031267,GO:0031901,GO:0032587,GO:0035023,GO:0043065,GO:0043087,GO:0043507,GO:0046847,GO:0046872,GO:0051056,GO:1901981	ruffle|guanyl-nucleotide exchange factor activity|Rho guanyl-nucleotide exchange factor activity|nucleus|cytoplasm|Golgi apparatus|cytosol|cytoskeleton|cytoskeleton organization|G protein-coupled receptor signaling pathway|regulation of cell shape|lamellipodium|actin cytoskeleton organization|small GTPase binding|early endosome membrane|ruffle membrane|regulation of Rho protein signal transductio…
ENSBGRG00000009973	100.1619193	0.368067505	3.591680189	0.000328553	0.007047784	0.552004476	0.697289735	0.367815723	1.164266949	1.157884549	1.716107531	CDC20	cell division cycle 20 [Source:HGNC Symbol%3BAcc:HGNC:1723]	GO:0000922,GO:0005654,GO:0005680,GO:0005815,GO:0005829,GO:0007064,GO:0008022,GO:0010997,GO:0016567,GO:0019899,GO:0031145,GO:0031915,GO:0040020,GO:0051301,GO:0090129,GO:0090307,GO:0097027,GO:1904146,GO:1904668	spindle pole|nucleoplasm|anaphase-promoting complex|microtubule organizing center|cytosol|mitotic sister chromatid cohesion|protein C-terminus binding|anaphase-promoting complex binding|protein ubiquitination|enzyme binding|anaphase-promoting complex-dependent catabolic process|positive regulation of synaptic plasticity|regulation of meiotic nuclear division|cell division|positive regulation of s…	ko04110,ko04114,ko04120,ko05166,ko05203	Cell cycle|Oocyte meiosis|Ubiquitin mediated proteolysis|Human T-cell leukemia virus 1 infection|Viral carcinogenesis
ENSBGRG00000010067	120.4495668	0.353772152	3.202864401	0.00136068	0.02055782	0.239495413	0.22635745	0.406911158	0.584931489	0.79887644	0.496285461	GDF11	growth differentiation factor 11 [Source:HGNC Symbol%3BAcc:HGNC:4216]	GO:0001501,GO:0001656,GO:0001657,GO:0005125,GO:0005160,GO:0005615,GO:0005654,GO:0007399,GO:0007498,GO:0008083,GO:0008285,GO:0010862,GO:0021512,GO:0031016,GO:0032991,GO:0042981,GO:0043231,GO:0043408,GO:0045665,GO:0048468,GO:0048469,GO:0048593,GO:0060021,GO:0060395	skeletal system development|metanephros development|ureteric bud development|cytokine activity|transforming growth factor beta receptor binding|extracellular space|nucleoplasm|nervous system development|mesoderm development|growth factor activity|negative regulation of cell proliferation|positive regulation of pathway-restricted SMAD protein phosphorylation|spinal cord anterior/posterior patterni…	ko04060	Cytokine-cytokine receptor interaction
ENSBGRG00000010208	21.8839188	0.617301001	-2.932162741	0.003366103	0.039463159	1.326412713	0.829637162	1.20397237	0.253074132	0.26649191	0.432942672	PTCH1	patched 1 [Source:HGNC Symbol%3BAcc:HGNC:9585]	GO:0005634,GO:0005737	nucleus|cytoplasm
ENSBGRG00000010216	151.5889048	0.299937078	-3.998789018	6.37E-05	0.001973918	4.398874346	3.493209101	5.411981062	2.255054689	1.865769553	1.574612272	JAG1	jagged canonical Notch ligand 1 [Source:HGNC Symbol%3BAcc:HGNC:6188]	GO:0005634,GO:0005737	nucleus|cytoplasm
ENSBGRG00000010232	37.28285486	0.55538261	3.253486887	0.00113998	0.018020406	0.035494326	0.024335483	0.02295523	0.123846104	0.055702809	0.106916597	DDO	D-aspartate oxidase [Source:HGNC Symbol%3BAcc:HGNC:2727]	GO:0005777,GO:0008445,GO:0046416,GO:0071949	peroxisome|D-aspartate oxidase activity|D-amino acid metabolic process|FAD binding	ko00250,ko04146	Alanine, aspartate and glutamate metabolism|Peroxisome
ENSBGRG00000010269	194.3491749	0.258446145	-4.756071519	1.97E-06	0.000118363	0.913882027	0.806059116	1.035079992	0.427057931	0.302828407	0.430126656	PPP1R9A	protein phosphatase 1 regulatory subunit 9A [Source:HGNC Symbol%3BAcc:HGNC:14946]
ENSBGRG00000010316	1124.545262	0.264642882	3.809188728	0.000139424	0.003648102	17.41943081	26.21871142	28.6408891	30.43293521	54.66261631	59.1987806	XCR1	X-C motif chemokine receptor 1 [Source:HGNC Symbol%3BAcc:HGNC:1625]			ko04060,ko04061,ko04062,ko05163,ko05167	Cytokine-cytokine receptor interaction|Viral protein interaction with cytokine and cytokine receptor|Chemokine signaling pathway|Human cytomegalovirus infection|Kaposi sarcoma-associated herpesvirus infection
ENSBGRG00000010458	165.0507477	0.353885246	-6.055416597	1.40E-09	2.49E-07	0.286402804	0.316321067	0.205423195	0.066578923	0.07676979	0.037730474	KCP	kielin cysteine rich BMP regulator [Source:HGNC Symbol%3BAcc:HGNC:17585]	GO:0005576	extracellular region
ENSBGRG00000010476	277.345314	0.304606851	-3.920177466	8.85E-05	0.002525664	0.047097785	0.042193576	0.024254811	0.016124995	0.018289492	0.015021395	GRIA3	glutamate ionotropic receptor AMPA type subunit 3 [Source:HGNC Symbol%3BAcc:HGNC:4573]	GO:0001540,GO:0001919,GO:0004970,GO:0004971,GO:0005886,GO:0008328,GO:0010226,GO:0014069,GO:0030054,GO:0030165,GO:0030425,GO:0032279,GO:0032281,GO:0032991,GO:0043025,GO:0043083,GO:0043195,GO:0043197,GO:0043198,GO:0043204,GO:0060992,GO:0098978,GO:0099055,GO:0099056,GO:0099061	amyloid-beta binding|regulation of receptor recycling|ionotropic glutamate receptor activity|AMPA glutamate receptor activity|plasma membrane|ionotropic glutamate receptor complex|response to lithium ion|postsynaptic density|cell junction|PDZ domain binding|dendrite|asymmetric synapse|AMPA glutamate receptor complex|protein-containing complex|neuronal cell body|synaptic cleft|terminal bouton|dend…
ENSBGRG00000010497	8.523427639	2.239880473	2.881966903	0.003952012	0.044087405	0	0	0	0.393258363	0	0.061160062	DEFB134	defensin beta 134 [Source:HGNC Symbol%3BAcc:HGNC:32399]	GO:0004222,GO:0005178,GO:0007275,GO:0007283,GO:0008237,GO:0016021,GO:0030154,GO:0046872	metalloendopeptidase activity|integrin binding|multicellular organism development|spermatogenesis|metallopeptidase activity|integral component of membrane|cell differentiation|metal ion binding
ENSBGRG00000010498	263.8918074	0.423977307	4.552896391	5.29E-06	0.000267036	0.100476157	0.283369386	0.285731621	0.463047717	0.941193578	1.125016469	KCNN4	potassium calcium-activated channel subfamily N member 4 [Source:HGNC Symbol%3BAcc:HGNC:6293]	GO:0002376,GO:0005267,GO:0005516,GO:0005886,GO:0006813,GO:0006816,GO:0006884,GO:0006952,GO:0008076,GO:0015269,GO:0016286,GO:0019903,GO:0022894,GO:0030322,GO:0031982,GO:0043005,GO:0043025,GO:0045332,GO:0046541,GO:0050714,GO:0050862,GO:0071805	immune system process|potassium channel activity|calmodulin binding|plasma membrane|potassium ion transport|calcium ion transport|cell volume homeostasis|defense response|voltage-gated potassium channel complex|calcium-activated potassium channel activity|small conductance calcium-activated potassium channel activity|protein phosphatase binding|Intermediate conductance calcium-activated potassium…	ko04911,ko04929,ko04970,ko04974	Insulin secretion|GnRH secretion|Salivary secretion|Protein digestion and absorption
ENSBGRG00000010533	37.2734711	0.786476572	3.726030561	0.000194519	0.004719114	0.000605944	0.00083089	0.0062048	0.018122135	0.020817769	0.016910271	CPNE5	copine 5 [Source:HGNC Symbol%3BAcc:HGNC:2318]	GO:0005544,GO:0005886,GO:0043005,GO:0043204,GO:0070062,GO:0071277,GO:1903861	calcium-dependent phospholipid binding|plasma membrane|neuron projection|perikaryon|extracellular exosome|cellular response to calcium ion|positive regulation of dendrite extension	ko05168	Herpes simplex virus 1 infection
ENSBGRG00000010543	2385.537633	0.262451357	4.115129719	3.87E-05	0.001333821	0.141550888	0.241875395	0.237151654	0.284059256	0.463515703	0.554362116	WDFY4	WDFY family member 4 [Source:HGNC Symbol%3BAcc:HGNC:29323]	GO:0016021	integral component of membrane
ENSBGRG00000010547	178.2581057	0.58318463	3.484683956	0.000492719	0.009603565	0.377912411	0.365792257	1.497592698	1.41027226	2.611791161	5.012302795	NMB	neuromedin B [Source:HGNC Symbol%3BAcc:HGNC:7842]	GO:0005576,GO:0007218	extracellular region|neuropeptide signaling pathway	ko04080	Neuroactive ligand-receptor interaction
ENSBGRG00000010667	696.6715459	0.378474366	3.013871807	0.002579368	0.032656232	0.0165861	0.020840048	0.05051449	0.043240013	0.078851261	0.068594664	TMEM132C	transmembrane protein 132C [Source:HGNC Symbol%3BAcc:HGNC:25436]	GO:0003964,GO:0006310,GO:0009036,GO:0032197,GO:0032199,GO:0046872,GO:0090305	RNA-directed DNA polymerase activity|DNA recombination|type II site-specific deoxyribonuclease activity|transposition, RNA-mediated|reverse transcription involved in RNA-mediated transposition|metal ion binding|nucleic acid phosphodiester bond hydrolysis
ENSBGRG00000010764	346.0362896	0.252578138	-4.944392961	7.64E-07	5.69E-05	1.139991857	1.146542795	0.726849054	0.429982551	0.413650741	0.416442882	RGN	regucalcin [Source:HGNC Symbol%3BAcc:HGNC:9989]	GO:0004341,GO:0005509,GO:0005634,GO:0005737,GO:0006874,GO:0008270,GO:0019853,GO:0030234,GO:0032781,GO:0050848	gluconolactonase activity|calcium ion binding|nucleus|cytoplasm|cellular calcium ion homeostasis|zinc ion binding|L-ascorbic acid biosynthetic process|enzyme regulator activity|positive regulation of ATPase activity|regulation of calcium-mediated signaling
ENSBGRG00000010766	3563.415163	0.211743286	-4.920448203	8.63E-07	6.21E-05	13.68669563	13.05451855	11.37082423	7.214407683	4.53290324	6.541482027	INSIG1	insulin induced gene 1 [Source:HGNC Symbol%3BAcc:HGNC:6083]	GO:0006641,GO:0006695,GO:0010894,GO:0032933,GO:0032937,GO:0036316,GO:0042472,GO:0042474,GO:0042632,GO:0045599,GO:0045717,GO:0060021,GO:0060363,GO:0070862,GO:1901303	triglyceride metabolic process|cholesterol biosynthetic process|negative regulation of steroid biosynthetic process|SREBP signaling pathway|SREBP-SCAP-Insig complex|SREBP-SCAP complex retention in endoplasmic reticulum|inner ear morphogenesis|middle ear morphogenesis|cholesterol homeostasis|negative regulation of fat cell differentiation|negative regulation of fatty acid biosynthetic process|roof…
ENSBGRG00000010811	15415.82991	0.24516341	5.309453198	1.10E-07	1.14E-05	2.673336352	2.814298759	3.965093083	9.541419923	5.253526456	8.042930736	PFKFB3	6-phosphofructo-2-kinase/fructose-2%2C6-biphosphatase 3 [Source:HGNC Symbol%3BAcc:HGNC:8874]	GO:0003964,GO:0006310,GO:0009036,GO:0032197,GO:0032199,GO:0046872,GO:0090305	RNA-directed DNA polymerase activity|DNA recombination|type II site-specific deoxyribonuclease activity|transposition, RNA-mediated|reverse transcription involved in RNA-mediated transposition|metal ion binding|nucleic acid phosphodiester bond hydrolysis
ENSBGRG00000010869	1060.74522	0.265302869	5.999231376	1.98E-09	3.49E-07	0.70066229	1.3032537	1.322251073	2.57003376	4.18682343	3.142908933	ACTG2	actin gamma 2%2C smooth muscle [Source:HGNC Symbol%3BAcc:HGNC:145]	GO:0005739,GO:0005743,GO:0016021,GO:0032981	mitochondrion|mitochondrial inner membrane|integral component of membrane|mitochondrial respiratory chain complex I assembly
ENSBGRG00000010875	474.953322	0.197331392	5.46579411	4.61E-08	5.41E-06	0.174248744	0.174460843	0.203643327	0.317571882	0.365474619	0.473869008	BLVRA	biliverdin reductase A [Source:HGNC Symbol%3BAcc:HGNC:1062]
ENSBGRG00000010896	376.9300637	0.34284763	-3.704855186	0.000211512	0.0050169	0.150481435	0.162661494	0.212772171	0.09007904	0.036851187	0.087134219	MCF2L	MCF.2 cell line derived transforming sequence like [Source:HGNC Symbol%3BAcc:HGNC:14576]	GO:0005085,GO:0005089,GO:0005615,GO:0005737,GO:0005829,GO:0005886,GO:0007186,GO:0012505,GO:0031234,GO:0035023,GO:0035025,GO:0035091,GO:0035556,GO:0043065,GO:0051056	guanyl-nucleotide exchange factor activity|Rho guanyl-nucleotide exchange factor activity|extracellular space|cytoplasm|cytosol|plasma membrane|G protein-coupled receptor signaling pathway|endomembrane system|extrinsic component of cytoplasmic side of plasma membrane|regulation of Rho protein signal transduction|positive regulation of Rho protein signal transduction|phosphatidylinositol binding|i…
ENSBGRG00000010902	184.051845	0.370968547	2.994498211	0.002748967	0.034201661	0.061313647	0.111342901	0.10181265	0.110383828	0.21296807	0.266464483	NPL	N-acetylneuraminate pyruvate lyase [Source:HGNC Symbol%3BAcc:HGNC:16781]	GO:0005737,GO:0005975,GO:0008747,GO:0019262,GO:0042802	cytoplasm|carbohydrate metabolic process|N-acetylneuraminate lyase activity|N-acetylneuraminate catabolic process|identical protein binding	ko04742	Taste transduction
ENSBGRG00000011003	13.40974672	1.859590956	3.294888223	0.000984608	0.016193525	0.021855401	0	0	1.386498857	0.018539808	0.154901653	GK2	glycerol kinase 2 [Source:HGNC Symbol%3BAcc:HGNC:4291]	GO:0004370,GO:0005524,GO:0005737,GO:0005739,GO:0005741,GO:0006071,GO:0006641,GO:0016310,GO:0019563,GO:0046167,GO:0070062	glycerol kinase activity|ATP binding|cytoplasm|mitochondrion|mitochondrial outer membrane|glycerol metabolic process|triglyceride metabolic process|phosphorylation|glycerol catabolic process|glycerol-3-phosphate biosynthetic process|extracellular exosome	ko00561,ko03320	Glycerolipid metabolism|PPAR signaling pathway
ENSBGRG00000011058	512.9057248	0.359095474	2.972716581	0.002951769	0.035947881	0.509437	0.746053665	1.141937069	0.971622322	1.530808485	2.476721747	IRGC	immunity related GTPase cinema [Source:HGNC Symbol%3BAcc:HGNC:28835]	GO:0001934,GO:0005102,GO:0005886,GO:0005887,GO:0009986,GO:0019904,GO:0030377,GO:0031225,GO:0035375,GO:0043388,GO:0045177,GO:0045742,GO:0090200,GO:2001243,GO:2001268	positive regulation of protein phosphorylation|signaling receptor binding|plasma membrane|integral component of plasma membrane|cell surface|protein domain specific binding|urokinase plasminogen activator receptor activity|anchored component of membrane|zymogen binding|positive regulation of DNA binding|apical part of cell|positive regulation of epidermal growth factor receptor signaling pathway|…	ko04610,ko05205	Complement and coagulation cascades|Proteoglycans in cancer
ENSBGRG00000011112	9.055573874	1.776188327	-3.221542261	0.001275027	0.019571941	0.004520138	0.005030391	0.000211834	0	0	0.000174113	C4BPB	complement component 4 binding protein beta [Source:HGNC Symbol%3BAcc:HGNC:1328]	GO:0003964,GO:0006310,GO:0009036,GO:0032197,GO:0032199,GO:0046872,GO:0090305	RNA-directed DNA polymerase activity|DNA recombination|type II site-specific deoxyribonuclease activity|transposition, RNA-mediated|reverse transcription involved in RNA-mediated transposition|metal ion binding|nucleic acid phosphodiester bond hydrolysis
ENSBGRG00000011138	2203.582446	0.213427557	6.588443184	4.44E-11	1.24E-08	17.17605371	24.71512444	21.69613636	40.10221757	68.47274484	58.76251642	CDKN1A	cyclin dependent kinase inhibitor 1A [Source:HGNC Symbol%3BAcc:HGNC:1784]	GO:0000082,GO:0000086,GO:0000307,GO:0004861,GO:0005730,GO:0005737,GO:0006977,GO:0007050,GO:0007265,GO:0016604,GO:0019901,GO:0019912,GO:0030308,GO:0031625,GO:0034198,GO:0044877,GO:0046872,GO:0048146,GO:0070557,GO:0071479,GO:0090398,GO:0090399,GO:1904706,GO:2000379	G1/S transition of mitotic cell cycle|G2/M transition of mitotic cell cycle|cyclin-dependent protein kinase holoenzyme complex|cyclin-dependent protein serine/threonine kinase inhibitor activity|nucleolus|cytoplasm|DNA damage response, signal transduction by p53 class mediator resulting in cell cycle arrest|cell cycle arrest|Ras protein signal transduction|nuclear body|protein kinase binding|cycl…	ko01522,ko01524,ko04012,ko04066,ko04068,ko04110,ko04115,ko04151,ko04218,ko04630,ko04921,ko04928,ko04934,ko05160,ko05161,ko05163,ko05165,ko05166,ko05167,ko05169,ko05200,ko05202,ko05203,ko05205,ko05206,ko05210,ko05211,ko05212,ko05213,ko05214,ko05215,ko05216,ko05217,ko05218,ko05219,ko05220,ko05222,ko05223,ko05224,ko05225,ko05226	Endocrine resistance|Platinum drug resistance|ErbB signaling pathway|HIF-1 signaling pathway|FoxO signaling pathway|Cell cycle|p53 signaling pathway|PI3K-Akt signaling pathway|Cellular senescence|Jak-STAT signaling pathway|Oxytocin signaling pathway|Parathyroid hormone synthesis, secretion and action|Cushing syndrome|Hepatitis C|Hepatitis B|Human cytomegalovirus infection|Human papillomavirus inf…
ENSBGRG00000011162	384.7895382	0.359086899	4.334223787	1.46E-05	0.000598273	0.022110387	0.06083319	0.036095677	0.080347408	0.142218667	0.12494871	PDYN	prodynorphin [Source:HGNC Symbol%3BAcc:HGNC:8820]	GO:0003964,GO:0006310,GO:0009036,GO:0032197,GO:0032199,GO:0046872,GO:0090305	RNA-directed DNA polymerase activity|DNA recombination|type II site-specific deoxyribonuclease activity|transposition, RNA-mediated|reverse transcription involved in RNA-mediated transposition|metal ion binding|nucleic acid phosphodiester bond hydrolysis
ENSBGRG00000011167	1330.799226	0.154900638	-7.059797284	1.67E-12	7.02E-10	2.793715671	2.930568498	2.725268671	1.15615524	1.213608661	1.560980526	CYS1	cystin 1 [Source:HGNC Symbol%3BAcc:HGNC:18525]	GO:0005829,GO:0005856,GO:0005929,GO:0060170	cytosol|cytoskeleton|cilium|ciliary membrane
ENSBGRG00000011187	1570.85361	0.286275936	4.492137526	7.05E-06	0.00033179	1.194388324	1.287696701	2.460384313	3.357316221	3.308154104	5.210196127	SRGN	serglycin [Source:HGNC Symbol%3BAcc:HGNC:9361]	GO:0003964,GO:0006310,GO:0009036,GO:0032197,GO:0032199,GO:0046872,GO:0090305	RNA-directed DNA polymerase activity|DNA recombination|type II site-specific deoxyribonuclease activity|transposition, RNA-mediated|reverse transcription involved in RNA-mediated transposition|metal ion binding|nucleic acid phosphodiester bond hydrolysis
ENSBGRG00000011225	1122.30516	0.280310024	-4.018962796	5.85E-05	0.001842076	1.186740407	0.83103049	0.591435736	0.438742064	0.420911193	0.3283582	AACS	acetoacetyl-CoA synthetase [Source:HGNC Symbol%3BAcc:HGNC:21298]	GO:0001889,GO:0005524,GO:0005829,GO:0006631,GO:0007584,GO:0010243,GO:0014070,GO:0014074,GO:0030729,GO:0032024,GO:0034201,GO:0042493,GO:0042594,GO:0045471,GO:0047760,GO:0050872,GO:0060612,GO:0071333,GO:0071394,GO:0071397	liver development|ATP binding|cytosol|fatty acid metabolic process|response to nutrient|response to organonitrogen compound|response to organic cyclic compound|response to purine-containing compound|acetoacetate-CoA ligase activity|positive regulation of insulin secretion|response to oleic acid|response to drug|response to starvation|response to ethanol|butyrate-CoA ligase activity|white fat cell…	ko04742	Taste transduction
ENSBGRG00000011228	39.00216763	0.802060859	-3.930559369	8.47E-05	0.002443274	2.209156908	1.437309995	0.235975944	0.162333736	0.11818111	0.158691393	ANKRD31	ankyrin repeat domain 31 [Source:HGNC Symbol%3BAcc:HGNC:26853]	GO:0003676,GO:0005198,GO:0005886,GO:0008270,GO:0016032	nucleic acid binding|structural molecule activity|plasma membrane|zinc ion binding|viral process
ENSBGRG00000011295	4931.73667	0.188058358	-8.027733577	9.93E-16	7.45E-13	30.9376214	28.23500626	21.80862028	10.16521746	8.496564362	9.536164485	PPP1R1B	protein phosphatase 1 regulatory inhibitor subunit 1B [Source:HGNC Symbol%3BAcc:HGNC:9287]	GO:0001975,GO:0004864,GO:0005634,GO:0005737,GO:0005829,GO:0006351,GO:0007621,GO:0007626,GO:0008542,GO:0032839,GO:0035556,GO:0043025,GO:0043278,GO:0048148,GO:1904115	response to amphetamine|protein phosphatase inhibitor activity|nucleus|cytoplasm|cytosol|transcription, DNA-templated|negative regulation of female receptivity|locomotory behavior|visual learning|dendrite cytoplasm|intracellular signal transduction|neuronal cell body|response to morphine|behavioral response to cocaine|axon cytoplasm	ko04024,ko04728,ko05030,ko05031,ko05034	cAMP signaling pathway|Dopaminergic synapse|Cocaine addiction|Amphetamine addiction|Alcoholism
ENSBGRG00000011308	8.873567181	1.768951893	3.122845729	0.001791116	0.025097634	0	0.024293914	0	0.891132192	0.045087292	0.329619604	FAM166A	family with sequence similarity 166 member A [Source:HGNC Symbol%3BAcc:HGNC:33818]
ENSBGRG00000011371	2868.639112	0.211333727	-5.148304903	2.63E-07	2.34E-05	4.905134292	3.850436235	6.382019312	1.91916615	2.816906442	2.313338115	FGL1	fibrinogen like 1 [Source:HGNC Symbol%3BAcc:HGNC:3695]	GO:0005576	extracellular region	ko04742	Taste transduction
ENSBGRG00000011406	37.86196896	0.852571341	-3.751378705	0.000175865	0.004401463	0.07043266	0.133822627	0.06252082	0.002503206	0.002343043	0.024470407	RBFOX2	RNA binding fox-1 homolog 2 [Source:HGNC Symbol%3BAcc:HGNC:9906]	GO:0005344,GO:0015671,GO:0019825,GO:0020037,GO:0046872	oxygen carrier activity|oxygen transport|oxygen binding|heme binding|metal ion binding
ENSBGRG00000011443	29.81588796	1.287851485	2.905026637	0.003672218	0.041748216	0.008440321	0.009258913	0.001819535	0.220299826	0.001431975	0.031406211	AKAP3	A-kinase anchoring protein 3 [Source:HGNC Symbol%3BAcc:HGNC:373]	GO:0001669,GO:0005737,GO:0010738,GO:0051018	acrosomal vesicle|cytoplasm|regulation of protein kinase A signaling|protein kinase A binding
ENSBGRG00000011492	683.1797578	0.274179821	6.445203509	1.15E-10	2.93E-08	0.753502826	0.824915423	1.100383183	2.800379226	2.054177494	4.153425349	SULT1C4	sulfotransferase family 1C member 4 [Source:HGNC Symbol%3BAcc:HGNC:11457]			ko04742	Taste transduction
ENSBGRG00000011503	686.5258268	0.266926818	6.158275455	7.35E-10	1.44E-07	0.339207804	0.483196097	0.741901689	1.471425303	1.462486069	1.871684097	UCN3	urocortin 3 [Source:HGNC Symbol%3BAcc:HGNC:17781]	GO:0005634,GO:0005737	nucleus|cytoplasm
ENSBGRG00000011513	264.7528068	0.544545943	-3.135037191	0.001718323	0.024342678	0.16556167	0.162220955	0.026650335	0.040560458	0.030000536	0.037986735	DNAH2	dynein axonemal heavy chain 2 [Source:HGNC Symbol%3BAcc:HGNC:2948]	GO:0003964,GO:0006310,GO:0009036,GO:0032197,GO:0032199,GO:0046872,GO:0090305	RNA-directed DNA polymerase activity|DNA recombination|type II site-specific deoxyribonuclease activity|transposition, RNA-mediated|reverse transcription involved in RNA-mediated transposition|metal ion binding|nucleic acid phosphodiester bond hydrolysis	ko05016	Huntington disease
ENSBGRG00000011584	54.50756499	0.603788912	-2.891992322	0.003828073	0.043066445	0.060107762	0.059725872	0.034507244	0.021316109	0.019398012	0.004630629	ACE2	angiotensin I converting enzyme 2 [Source:HGNC Symbol%3BAcc:HGNC:13557]	GO:0003964,GO:0006310,GO:0009036,GO:0032197,GO:0032199,GO:0046872,GO:0090305	RNA-directed DNA polymerase activity|DNA recombination|type II site-specific deoxyribonuclease activity|transposition, RNA-mediated|reverse transcription involved in RNA-mediated transposition|metal ion binding|nucleic acid phosphodiester bond hydrolysis
ENSBGRG00000011601	37.29142171	0.552268903	2.891100627	0.003838952	0.043160715	0.89511341	2.818493371	1.500842269	5.137751556	5.905817668	4.581906011	DERL2	derlin 2 [Source:HGNC Symbol%3BAcc:HGNC:17943]
ENSBGRG00000011667	33.4222806	0.57022754	-5.02016799	5.16E-07	4.18E-05	1.121863875	0.928806618	1.48302719	0.095917309	0.233428612	0.150024283	ELL2	elongation factor for RNA polymerase II 2 [Source:HGNC Symbol%3BAcc:HGNC:17064]	GO:0003964,GO:0006310,GO:0009036,GO:0032197,GO:0032199,GO:0046872,GO:0090305	RNA-directed DNA polymerase activity|DNA recombination|type II site-specific deoxyribonuclease activity|transposition, RNA-mediated|reverse transcription involved in RNA-mediated transposition|metal ion binding|nucleic acid phosphodiester bond hydrolysis
ENSBGRG00000011693	6152.703659	0.252801255	-3.971689325	7.14E-05	0.002150782	25.08492136	21.93949845	15.04653667	12.21534438	7.69466771	10.75618051	LOX	lysyl oxidase [Source:HGNC Symbol%3BAcc:HGNC:6664]	GO:0004720,GO:0005507,GO:0005576,GO:0005615,GO:0018057,GO:0048514	protein-lysine 6-oxidase activity|copper ion binding|extracellular region|extracellular space|peptidyl-lysine oxidation|blood vessel morphogenesis
ENSBGRG00000011751	359.8836343	0.362239057	2.867572327	0.004136342	0.045290401	0.156239958	0.248325113	0.188502509	0.193087152	0.547469964	0.476605828	TTYH2	tweety family member 2 [Source:HGNC Symbol%3BAcc:HGNC:13877]	GO:0005229,GO:0005886,GO:0034707,GO:0072320	intracellular calcium activated chloride channel activity|plasma membrane|chloride channel complex|volume-sensitive chloride channel activity
ENSBGRG00000011809	1180.089976	0.248203745	-6.151638408	7.67E-10	1.49E-07	1.426750613	1.388184164	1.096894282	0.527111353	0.502111745	0.311273816	WSCD1	WSC domain containing 1 [Source:HGNC Symbol%3BAcc:HGNC:29060]	GO:0008146,GO:0016021	sulfotransferase activity|integral component of membrane
ENSBGRG00000011834	3168.174109	0.291882376	5.444742887	5.19E-08	5.97E-06	19.4576415	25.94109322	30.36912655	41.93061048	76.20703162	108.8231326	MPEG1	macrophage expressed 1 [Source:HGNC Symbol%3BAcc:HGNC:29619]	GO:0016021,GO:0042742	integral component of membrane|defense response to bacterium
ENSBGRG00000011872	94003.99257	0.29080325	7.031367531	2.05E-12	8.03E-10	13.38440931	11.32608966	20.67286338	79.80250131	38.7027543	64.69608381	A2M	alpha-2-macroglobulin [Source:HGNC Symbol%3BAcc:HGNC:7]	GO:0005634,GO:0005737	nucleus|cytoplasm	ko05168	Herpes simplex virus 1 infection
ENSBGRG00000011880	873.1620504	0.272736349	-5.565178171	2.62E-08	3.30E-06	1.954257934	1.904838614	1.157885336	0.716430507	0.500022674	0.517335908	MLXIPL	MLX interacting protein like [Source:HGNC Symbol%3BAcc:HGNC:12744]	GO:0000122,GO:0000978,GO:0001078,GO:0003677,GO:0003700,GO:0005634,GO:0005654,GO:0005667,GO:0005737,GO:0005829,GO:0006110,GO:0006357,GO:0008134,GO:0008284,GO:0009749,GO:0010255,GO:0019901,GO:0033137,GO:0035538,GO:0042593,GO:0043565,GO:0045723,GO:0045821,GO:0045892,GO:0045893,GO:0045944,GO:0046889,GO:0046982,GO:0055089,GO:0071157,GO:0071333,GO:0090324,GO:0097009	negative regulation of transcription by RNA polymerase II|RNA polymerase II proximal promoter sequence-specific DNA binding|proximal promoter DNA-binding transcription repressor activity, RNA polymerase II-specific|DNA binding|DNA-binding transcription factor activity|nucleus|nucleoplasm|transcription factor complex|cytoplasm|cytosol|regulation of glycolytic process|regulation of transcription by…	ko04931,ko04932	Insulin resistance|Non-alcoholic fatty liver disease (NAFLD)
ENSBGRG00000011902	81.46075844	0.473419394	-2.872659191	0.00407033	0.044793985	1.632134112	0.758044107	1.986248833	0.53679611	0.379629117	0.769635995	TCF19	transcription factor 19 [Source:HGNC Symbol%3BAcc:HGNC:11629]	GO:0001916,GO:0002474,GO:0002476,GO:0005102,GO:0005886,GO:0006955,GO:0016021,GO:0042605,GO:0042612	positive regulation of T cell mediated cytotoxicity|antigen processing and presentation of peptide antigen via MHC class I|antigen processing and presentation of endogenous peptide antigen via MHC class Ib|signaling receptor binding|plasma membrane|immune response|integral component of membrane|peptide antigen binding|MHC class I protein complex	ko04144,ko04145,ko04218,ko04514,ko04612,ko04650,ko04940,ko05163,ko05165,ko05166,ko05167,ko05168,ko05169,ko05170,ko05203,ko05320,ko05330,ko05332,ko05416	Endocytosis|Phagosome|Cellular senescence|Cell adhesion molecules (CAMs)|Antigen processing and presentation|Natural killer cell mediated cytotoxicity|Type I diabetes mellitus|Human cytomegalovirus infection|Human papillomavirus infection|Human T-cell leukemia virus 1 infection|Kaposi sarcoma-associated herpesvirus infection|Herpes simplex virus 1 infection|Epstein-Barr virus infection|Human immu…
ENSBGRG00000011907	7250.655457	0.207379785	10.49562954	9.05E-26	2.60E-22	25.72209849	34.56866182	26.9289135	93.94733221	161.7339449	136.5640873	PSMA6	proteasome 20S subunit alpha 6 [Source:HGNC Symbol%3BAcc:HGNC:9535]	GO:0000060,GO:0005634,GO:0005737,GO:0005829,GO:0005886,GO:0007249,GO:0007253,GO:0008139,GO:0010745,GO:0010875,GO:0010888,GO:0031625,GO:0031663,GO:0032270,GO:0032495,GO:0032496,GO:0033209,GO:0034142,GO:0035994,GO:0042127,GO:0042802,GO:0042994,GO:0043330,GO:0045638,GO:0045746,GO:0045944,GO:0050729,GO:0051059,GO:0070427,GO:0070431	protein import into nucleus, translocation|nucleus|cytoplasm|cytosol|plasma membrane|I-kappaB kinase/NF-kappaB signaling|cytoplasmic sequestering of NF-kappaB|nuclear localization sequence binding|negative regulation of macrophage derived foam cell differentiation|positive regulation of cholesterol efflux|negative regulation of lipid storage|ubiquitin protein ligase binding|lipopolysaccharide-med…	ko04024,ko04062,ko04064,ko04210,ko04380,ko04620,ko04621,ko04622,ko04623,ko04624,ko04625,ko04657,ko04658,ko04659,ko04660,ko04662,ko04668,ko04722,ko04920,ko04926,ko04931,ko05120,ko05130,ko05131,ko05132,ko05134,ko05135,ko05140,ko05142,ko05145,ko05160,ko05161,ko05162,ko05163,ko05164,ko05166,ko05167,ko05168,ko05169,ko05170,ko05200,ko05203,ko05215,ko05220,ko05222,ko05235	cAMP signaling pathway|Chemokine signaling pathway|NF-kappa B signaling pathway|Apoptosis|Osteoclast differentiation|Toll-like receptor signaling pathway|NOD-like receptor signaling pathway|RIG-I-like receptor signaling pathway|Cytosolic DNA-sensing pathway|Toll and Imd signaling pathway|C-type lectin receptor signaling pathway|IL-17 signaling pathway|Th1 and Th2 cell differentiation|Th17 cell di…
ENSBGRG00000011938	2116.663849	0.188411483	5.961713925	2.50E-09	4.35E-07	144.0728546	155.3495585	127.5364169	294.5545639	373.0960764	253.8744906	TCIM	transcriptional and immune response regulator [Source:HGNC Symbol%3BAcc:HGNC:1357]	GO:0002264,GO:0005112,GO:0005634,GO:0005730,GO:0005737,GO:0005829,GO:0005886,GO:0006915,GO:0010739,GO:0016607,GO:0034605,GO:0043066,GO:0043620,GO:0045746,GO:1900020,GO:1901224,GO:1902806,GO:1903706	endothelial cell activation involved in immune response|Notch binding|nucleus|nucleolus|cytoplasm|cytosol|plasma membrane|apoptotic process|positive regulation of protein kinase A signaling|nuclear speck|cellular response to heat|negative regulation of apoptotic process|regulation of DNA-templated transcription in response to stress|negative regulation of Notch signaling pathway|positive regulati…
ENSBGRG00000011978	215.257927	0.261740668	-4.137335827	3.51E-05	0.001228272	0.339904697	0.277510041	0.352480287	0.178455994	0.152123756	0.12045489	CDK18	cyclin dependent kinase 18 [Source:HGNC Symbol%3BAcc:HGNC:8751]	GO:0004674,GO:0004693,GO:0005524,GO:0005634,GO:0005737,GO:0006468	protein serine/threonine kinase activity|cyclin-dependent protein serine/threonine kinase activity|ATP binding|nucleus|cytoplasm|protein phosphorylation
ENSBGRG00000012015	440.7840161	0.364688842	3.584147329	0.000338181	0.007183334	0.143340625	0.287687025	0.349667776	0.362371683	0.838365561	0.711346509	SLC7A5	solute carrier family 7 member 5 [Source:HGNC Symbol%3BAcc:HGNC:11063]	GO:0005829,GO:0005886,GO:0006520,GO:0007399,GO:0015171,GO:0015175,GO:0015179,GO:0015804,GO:0016020,GO:0016021,GO:0016324,GO:0030154,GO:0042605,GO:0043231,GO:0050900,GO:0070062	cytosol|plasma membrane|cellular amino acid metabolic process|nervous system development|amino acid transmembrane transporter activity|neutral amino acid transmembrane transporter activity|L-amino acid transmembrane transporter activity|neutral amino acid transport|membrane|integral component of membrane|apical plasma membrane|cell differentiation|peptide antigen binding|intracellular membrane-bo…	ko04150,ko05230	mTOR signaling pathway|Central carbon metabolism in cancer
ENSBGRG00000012109	135.999265	0.317868386	-3.500009591	0.000465241	0.009140221	11.51181927	11.6371924	8.797482667	5.575274082	3.513480214	5.558103913	SESN3	sestrin 3 [Source:HGNC Symbol%3BAcc:HGNC:23060]	GO:0003723,GO:0005654,GO:0005730,GO:0006364,GO:0032040	RNA binding|nucleoplasm|nucleolus|rRNA processing|small-subunit processome	ko03008	Ribosome biogenesis in eukaryotes
ENSBGRG00000012113	161.1150177	0.264283332	-3.915774766	9.01E-05	0.002567962	0.367466495	0.43807278	0.516532869	0.163592584	0.236979855	0.23797916	MASP2	mannan binding lectin serine peptidase 2 [Source:HGNC Symbol%3BAcc:HGNC:6902]			ko04610,ko05150	Complement and coagulation cascades|Staphylococcus aureus infection
ENSBGRG00000012149	1547.515503	0.228855063	5.157646863	2.50E-07	2.24E-05	3.972250507	4.878527464	4.125165892	10.10711231	6.792629249	12.19074768	MXRA8	matrix remodeling associated 8 [Source:HGNC Symbol%3BAcc:HGNC:7542]	GO:0009986,GO:0016021,GO:0060857	cell surface|integral component of membrane|establishment of glial blood-brain barrier
ENSBGRG00000012273	112.7149909	0.398805507	-2.832436153	0.004619479	0.048880995	0.816950725	0.755163823	0.413231653	0.198539425	0.375544155	0.33560483	LCK	LCK proto-oncogene%2C Src family tyrosine kinase [Source:HGNC Symbol%3BAcc:HGNC:6524]	GO:0000242,GO:0004713,GO:0004715,GO:0004722,GO:0005524,GO:0005886,GO:0006882,GO:0006919,GO:0030217,GO:0042169,GO:0042493,GO:0045121,GO:0050870,GO:2001244	pericentriolar material|protein tyrosine kinase activity|non-membrane spanning protein tyrosine kinase activity|protein serine/threonine phosphatase activity|ATP binding|plasma membrane|cellular zinc ion homeostasis|activation of cysteine-type endopeptidase activity involved in apoptotic process|T cell differentiation|SH2 domain binding|response to drug|membrane raft|positive regulation of T cell…	ko04064,ko04380,ko04650,ko04658,ko04659,ko04660,ko05135,ko05166,ko05235,ko05340	NF-kappa B signaling pathway|Osteoclast differentiation|Natural killer cell mediated cytotoxicity|Th1 and Th2 cell differentiation|Th17 cell differentiation|T cell receptor signaling pathway|Yersinia infection|Human T-cell leukemia virus 1 infection|PD-L1 expression and PD-1 checkpoint pathway in cancer|Primary immunodeficiency
ENSBGRG00000012281	175.4534636	0.365442731	-4.289730267	1.79E-05	0.00070531	0.867999612	1.053896542	0.556303703	0.270316443	0.369580935	0.190023372	P2RX6	purinergic receptor P2X 6 [Source:HGNC Symbol%3BAcc:HGNC:8538]
ENSBGRG00000012388	15.69513329	1.40325302	-2.853074769	0.004329843	0.046811572	0.261940139	0.366223535	0.008304139	0.006982096	0.032676805	0	KRT13	keratin 13 [Source:HGNC Symbol%3BAcc:HGNC:6415]	GO:0005198,GO:0007010,GO:0009314,GO:0043587,GO:0045095,GO:0045111,GO:0070062,GO:0071300	structural molecule activity|cytoskeleton organization|response to radiation|tongue morphogenesis|keratin filament|intermediate filament cytoskeleton|extracellular exosome|cellular response to retinoic acid	ko04915,ko05150	Estrogen signaling pathway|Staphylococcus aureus infection
ENSBGRG00000012390	571.7752881	0.301303548	3.400795302	0.000671901	0.01222662	1.010394207	0.964368913	0.993078728	1.069578757	2.694116103	2.271177784	FAM78A	family with sequence similarity 78 member A [Source:HGNC Symbol%3BAcc:HGNC:25465]
ENSBGRG00000012405	25.1944113	0.631086271	-3.352394258	0.000801158	0.013989084	0.02481386	0.042238634	0.032280172	0.009305512	0.009435961	0.0037903	NOBOX	NOBOX oogenesis homeobox [Source:HGNC Symbol%3BAcc:HGNC:22448]	GO:0005769,GO:0005794,GO:0007155,GO:0007420,GO:0007612,GO:0008038,GO:0008076,GO:0009986,GO:0016020,GO:0016021,GO:0019226,GO:0019899,GO:0021756,GO:0021761,GO:0021794,GO:0021987,GO:0030424,GO:0030425,GO:0030534,GO:0030673,GO:0031175,GO:0033010,GO:0035176,GO:0042297,GO:0043025,GO:0043204,GO:0044224,GO:0045163,GO:0048812,GO:0071109,GO:0071205,GO:0071625	early endosome|Golgi apparatus|cell adhesion|brain development|learning|neuron recognition|voltage-gated potassium channel complex|cell surface|membrane|integral component of membrane|transmission of nerve impulse|enzyme binding|striatum development|limbic system development|thalamus development|cerebral cortex development|axon|dendrite|adult behavior|axolemma|neuron projection development|parano…	ko05168	Herpes simplex virus 1 infection
ENSBGRG00000012482	209.3371386	0.288739036	3.816007545	0.000135628	0.003592279	0.088261632	0.146777668	0.119425639	0.182104453	0.293911723	0.279505693	CCR6	C-C motif chemokine receptor 6 [Source:HGNC Symbol%3BAcc:HGNC:1607]			ko04060,ko04061,ko04062	Cytokine-cytokine receptor interaction|Viral protein interaction with cytokine and cytokine receptor|Chemokine signaling pathway
ENSBGRG00000012504	1382.222595	0.288449576	4.919032909	8.70E-07	6.23E-05	0.963143297	1.71935736	1.744368417	2.391985689	4.563789437	4.790159872	TRPV2	transient receptor potential cation channel subfamily V member 2 [Source:HGNC Symbol%3BAcc:HGNC:18082]	GO:0005216,GO:0005261,GO:0005262,GO:0005622,GO:0005737,GO:0005886,GO:0005887,GO:0008285,GO:0009266,GO:0009408,GO:0009986,GO:0012505,GO:0030027,GO:0030424,GO:0032584,GO:0042470,GO:0042802,GO:0044295,GO:0044297,GO:0045773,GO:0090280,GO:0120162	ion channel activity|cation channel activity|calcium channel activity|intracellular|cytoplasm|plasma membrane|integral component of plasma membrane|negative regulation of cell proliferation|response to temperature stimulus|response to heat|cell surface|endomembrane system|lamellipodium|axon|growth cone membrane|melanosome|identical protein binding|axonal growth cone|cell body|positive regulation …	ko04621,ko04750	NOD-like receptor signaling pathway|Inflammatory mediator regulation of TRP channels
ENSBGRG00000012510	1034.47069	0.64237319	2.832866722	0.004613262	0.048845135	0.528182995	1.026484304	0.988928644	1.625745933	5.617276018	1.653393797	IRF4	interferon regulatory factor 4 [Source:HGNC Symbol%3BAcc:HGNC:6119]			ko04659	Th17 cell differentiation
ENSBGRG00000012580	2249.061528	0.305254041	-3.704527323	0.000211785	0.0050169	31.71964601	22.10395714	16.26314191	11.2131221	13.53263162	7.073801911	S100G	S100 calcium binding protein G [Source:HGNC Symbol%3BAcc:HGNC:1436]	GO:0005499,GO:0005509,GO:0016323,GO:0016324	vitamin D binding|calcium ion binding|basolateral plasma membrane|apical plasma membrane	ko04978	Mineral absorption
ENSBGRG00000012659	240.9799553	1.168670215	-2.870342712	0.004100271	0.045042993	0.367389548	0.254021786	0.050314257	0.005474646	0.007919469	0.054004623	A2M	alpha-2-macroglobulin [Source:HGNC Symbol%3BAcc:HGNC:7]	GO:0005634,GO:0005737	nucleus|cytoplasm
ENSBGRG00000012674	8.354164541	2.2448177	2.862728765	0.004200099	0.04580602	0	0	0	3.328669171	0	0.529718093	EEFSEC	eukaryotic elongation factor%2C selenocysteine-tRNA specific [Source:HGNC Symbol%3BAcc:HGNC:24614]	GO:0005634,GO:0005829,GO:0044183,GO:0051082,GO:0051087,GO:0061077,GO:0090084	nucleus|cytosol|protein binding involved in protein folding|unfolded protein binding|chaperone binding|chaperone-mediated protein folding|negative regulation of inclusion body assembly
ENSBGRG00000012732	72.06646522	0.37312717	4.56256987	5.05E-06	0.000257411	0.060761447	0.074698948	0.065493706	0.151908748	0.254163151	0.245025519	GPRC5C	G protein-coupled receptor class C group 5 member C [Source:HGNC Symbol%3BAcc:HGNC:13309]	GO:0002376,GO:0005886,GO:0016021,GO:0050715	immune system process|plasma membrane|integral component of membrane|positive regulation of cytokine secretion
ENSBGRG00000012736	236.1949708	0.264868331	3.990074235	6.61E-05	0.002029649	1.276235916	1.814831291	2.063448739	2.688088843	4.119983433	3.800328256	RGS19	regulator of G protein signaling 19 [Source:HGNC Symbol%3BAcc:HGNC:13735]	GO:0006914,GO:0009968,GO:0016020	autophagy|negative regulation of signal transduction|membrane
ENSBGRG00000012782	44.4593791	0.654113074	4.061293758	4.88E-05	0.001606804	0.746392594	0.155072367	0.25598478	2.398291307	3.223362166	1.653158935	MMP16	matrix metallopeptidase 16 [Source:HGNC Symbol%3BAcc:HGNC:7162]	GO:0003964,GO:0004519,GO:0006310,GO:0046872	RNA-directed DNA polymerase activity|endonuclease activity|DNA recombination|metal ion binding
ENSBGRG00000012836	1157.213799	0.165774205	6.283890367	3.30E-10	7.41E-08	6.606105772	7.422941999	8.706767231	14.58368285	17.70084497	13.90943095	GJA5	gap junction protein alpha 5 [Source:HGNC Symbol%3BAcc:HGNC:4279]	GO:0005922,GO:0007154,GO:0016021	connexin complex|cell communication|integral component of membrane
ENSBGRG00000012850	6.189326156	1.623325046	3.076568312	0.002093983	0.028250777	0	0.000624668	0	0.009908597	0.007535625	0.005448529	DPYSL5	dihydropyrimidinase like 5 [Source:HGNC Symbol%3BAcc:HGNC:20637]	GO:0005737,GO:0007411,GO:0008017,GO:0016810,GO:0030182,GO:0032991	cytoplasm|axon guidance|microtubule binding|hydrolase activity, acting on carbon-nitrogen (but not peptide) bonds|neuron differentiation|protein-containing complex
ENSBGRG00000012852	6728.299196	0.28249568	4.73040064	2.24E-06	0.00013054	2.240545271	2.511806544	2.747356126	3.909806492	9.740052079	5.177946484	SEC14L1	SEC14 like lipid binding 1 [Source:HGNC Symbol%3BAcc:HGNC:10698]	GO:0005654,GO:0005737,GO:0005794,GO:0005829,GO:0015871,GO:0039536,GO:0039552,GO:0045087,GO:0098772	nucleoplasm|cytoplasm|Golgi apparatus|cytosol|choline transport|negative regulation of RIG-I signaling pathway|RIG-I binding|innate immune response|molecular function regulator	ko05168	Herpes simplex virus 1 infection
ENSBGRG00000012904	13.06621918	2.170276959	-2.884243484	0.003923553	0.04391175	0	0.125546089	0.00187382	0	0.001474697	0	HMGCS2	3-hydroxy-3-methylglutaryl-CoA synthase 2 [Source:HGNC Symbol%3BAcc:HGNC:5008]	GO:0004421,GO:0005739,GO:0006084,GO:0006695,GO:0010142	hydroxymethylglutaryl-CoA synthase activity|mitochondrion|acetyl-CoA metabolic process|cholesterol biosynthetic process|farnesyl diphosphate biosynthetic process, mevalonate pathway
ENSBGRG00000012905	7831.544307	0.246471997	4.72313483	2.32E-06	0.000133683	0.918771914	0.779457241	1.458024519	1.788087082	2.932932304	2.271909765	MAOB	monoamine oxidase B [Source:HGNC Symbol%3BAcc:HGNC:6834]	GO:0005634,GO:0005737	nucleus|cytoplasm
ENSBGRG00000012912	673.5034799	0.28914038	3.714117191	0.000203914	0.004870534	0.299143377	0.387337174	0.434168871	0.524086894	1.150025785	0.664576103	AEN	apoptosis enhancing nuclease [Source:HGNC Symbol%3BAcc:HGNC:25722]	GO:0003676,GO:0004527,GO:0005654,GO:0005730,GO:0010212,GO:0042771	nucleic acid binding|exonuclease activity|nucleoplasm|nucleolus|response to ionizing radiation|intrinsic apoptotic signaling pathway in response to DNA damage by p53 class mediator
ENSBGRG00000012927	15.78635062	1.199878749	-3.827883555	0.00012925	0.003455133	0.089354664	0.1415856	0.022473229	0.002699347	0	0.007916341	SLAMF8	SLAM family member 8 [Source:HGNC Symbol%3BAcc:HGNC:21391]	GO:0002232,GO:0002336,GO:0009986,GO:0010760,GO:0016021,GO:0033860,GO:0035690,GO:0038023,GO:0042742,GO:0042802,GO:0043549,GO:0045577,GO:0060266,GO:0090027,GO:0090383,GO:1902623,GO:2000509	leukocyte chemotaxis involved in inflammatory response|B-1 B cell lineage commitment|cell surface|negative regulation of macrophage chemotaxis|integral component of membrane|regulation of NAD(P)H oxidase activity|cellular response to drug|signaling receptor activity|defense response to bacterium|identical protein binding|regulation of kinase activity|regulation of B cell differentiation|negative …
ENSBGRG00000012955	87.05367357	0.413999451	-2.87249725	0.004072416	0.044793985	2.309691736	3.177787585	2.51472378	0.655455496	1.741598086	1.095473747	PCM1	pericentriolar material 1 [Source:HGNC Symbol%3BAcc:HGNC:8727]	GO:0003964,GO:0006310,GO:0009036,GO:0032197,GO:0032199,GO:0046872,GO:0090305	RNA-directed DNA polymerase activity|DNA recombination|type II site-specific deoxyribonuclease activity|transposition, RNA-mediated|reverse transcription involved in RNA-mediated transposition|metal ion binding|nucleic acid phosphodiester bond hydrolysis
ENSBGRG00000012958	27.49508337	0.611074527	3.061443573	0.002202725	0.029215714	0.018022181	0.03765729	0.03052625	0.104998842	0.139777002	0.066147675	STAC2	SH3 and cysteine rich domain 2 [Source:HGNC Symbol%3BAcc:HGNC:23990]	GO:0005829,GO:0031234,GO:0035556,GO:0042383,GO:0046872,GO:1901387,GO:1903078	cytosol|extrinsic component of cytoplasmic side of plasma membrane|intracellular signal transduction|sarcolemma|metal ion binding|positive regulation of voltage-gated calcium channel activity|positive regulation of protein localization to plasma membrane
ENSBGRG00000012985	587.7510355	0.272598216	3.962941769	7.40E-05	0.00220044	0.236826722	0.262484074	0.330351229	0.429964344	0.470733249	0.840634146	HVCN1	hydrogen voltage gated channel 1 [Source:HGNC Symbol%3BAcc:HGNC:28240]	GO:0005886,GO:0005887,GO:0009268,GO:0010043,GO:0016021,GO:0022843,GO:0030171,GO:0030667,GO:0034765,GO:0035036,GO:0035579,GO:0042802,GO:0043312,GO:0071294,GO:0071467,GO:1902600	plasma membrane|integral component of plasma membrane|response to pH|response to zinc ion|integral component of membrane|voltage-gated cation channel activity|voltage-gated proton channel activity|secretory granule membrane|regulation of ion transmembrane transport|sperm-egg recognition|specific granule membrane|identical protein binding|neutrophil degranulation|cellular response to zinc ion|cell…	ko05168	Herpes simplex virus 1 infection
ENSBGRG00000013076	54.52766081	0.39338882	-4.046938674	5.19E-05	0.001681638	0.202639801	0.165157442	0.197369201	0.073016883	0.057989736	0.054074678	VSIG8	V-set and immunoglobulin domain containing 8 [Source:HGNC Symbol%3BAcc:HGNC:32063]	GO:0005622,GO:0016021	intracellular|integral component of membrane
ENSBGRG00000013127	867.5599586	0.238082071	4.701670476	2.58E-06	0.000147554	0.251797117	0.347033929	0.400187932	0.498893905	0.825512702	0.826870655	NCF2	neutrophil cytosolic factor 2 [Source:HGNC Symbol%3BAcc:HGNC:7661]	GO:0005737,GO:0006909,GO:0016176,GO:0043020,GO:0045730	cytoplasm|phagocytosis|superoxide-generating NADPH oxidase activator activity|NADPH oxidase complex|respiratory burst	ko04742	Taste transduction
ENSBGRG00000013164	54.95690301	0.524039835	-2.887128117	0.003887759	0.043567624	1.884902277	3.254730403	2.934682651	0.727588129	0.503373608	1.577148306	PRSS45P	serine protease 45%2C pseudogene [Source:HGNC Symbol%3BAcc:HGNC:30717]	GO:0003964,GO:0004519,GO:0006310,GO:0046872	RNA-directed DNA polymerase activity|endonuclease activity|DNA recombination|metal ion binding
ENSBGRG00000013226	235.4979486	0.468188303	-5.897633133	3.69E-09	5.95E-07	0.078544836	0.098117977	0.043563999	0.018314243	0.006630568	0.006924869	PPP2R2C	protein phosphatase 2 regulatory subunit Bgamma [Source:HGNC Symbol%3BAcc:HGNC:9306]	GO:0003964,GO:0006310,GO:0009036,GO:0032197,GO:0032199,GO:0046872,GO:0090305	RNA-directed DNA polymerase activity|DNA recombination|type II site-specific deoxyribonuclease activity|transposition, RNA-mediated|reverse transcription involved in RNA-mediated transposition|metal ion binding|nucleic acid phosphodiester bond hydrolysis
ENSBGRG00000013242	1477.504477	0.26793754	4.553919153	5.27E-06	0.00026666	14.06812239	21.96725646	22.83369192	59.87903112	38.82972096	35.26185305	RASD1	ras related dexamethasone induced 1 [Source:HGNC Symbol%3BAcc:HGNC:15828]	GO:0003924,GO:0005525,GO:0005634,GO:0005737,GO:0005886,GO:0007263,GO:0016529,GO:0045892,GO:0048471	GTPase activity|GTP binding|nucleus|cytoplasm|plasma membrane|nitric oxide mediated signal transduction|sarcoplasmic reticulum|negative regulation of transcription, DNA-templated|perinuclear region of cytoplasm	ko04713,ko04934	Circadian entrainment|Cushing syndrome
ENSBGRG00000013250	1945.681597	0.16172782	8.883114889	6.50E-19	6.60E-16	18.47697508	21.32217184	24.97701961	58.41163124	50.43310635	64.09181103	ITPRIP	inositol 1%2C4%2C5-trisphosphate receptor interacting protein [Source:HGNC Symbol%3BAcc:HGNC:29370]	GO:0005886	plasma membrane
ENSBGRG00000013260	1251.26177	0.258070764	-5.616374019	1.95E-08	2.53E-06	4.020492775	4.060517716	2.740709132	1.61857552	1.314079264	0.980554832	ASPN	asporin [Source:HGNC Symbol%3BAcc:HGNC:14872]			ko00310	Lysine degradation
ENSBGRG00000013286	100.4654607	0.426792365	3.00118475	0.002689313	0.033623446	0.837992189	2.451374808	2.312338438	3.55425443	5.175088612	4.692068322	LTB	lymphotoxin beta [Source:HGNC Symbol%3BAcc:HGNC:6711]	GO:0000139,GO:0000902,GO:0006955,GO:0008360,GO:0016021,GO:0016358	Golgi membrane|cell morphogenesis|immune response|regulation of cell shape|integral component of membrane|dendrite development
ENSBGRG00000013342	73.20975265	0.65303106	-4.377141987	1.20E-05	0.000506469	0.192505882	0.134036722	0.031178567	0.019887128	0.01099959	0.018557235	RIMKLA	ribosomal modification protein rimK like family member A [Source:HGNC Symbol%3BAcc:HGNC:28725]	GO:0005524,GO:0005737,GO:0005829,GO:0006464,GO:0008652,GO:0046872,GO:0072590	ATP binding|cytoplasm|cytosol|cellular protein modification process|cellular amino acid biosynthetic process|metal ion binding|N-acetyl-L-aspartate-L-glutamate ligase activity	ko00250	Alanine, aspartate and glutamate metabolism
ENSBGRG00000013368	38.08215728	0.481232245	-3.57591623	0.000349003	0.007358901	1.32174287	1.798366751	1.98793067	0.334289285	0.573650851	0.62634503	TSPAN9	tetraspanin 9 [Source:HGNC Symbol%3BAcc:HGNC:21640]	GO:0016021	integral component of membrane
ENSBGRG00000013387	68.85089204	0.374856994	-3.396300627	0.000683033	0.012374148	1.630489665	1.353460728	2.201895777	0.594469438	0.858497428	0.664149833	PDZK1	PDZ domain containing 1 [Source:HGNC Symbol%3BAcc:HGNC:8821]	GO:0003676,GO:0005198,GO:0005886,GO:0008270,GO:0016032	nucleic acid binding|structural molecule activity|plasma membrane|zinc ion binding|viral process
ENSBGRG00000013400	48.34227725	0.788707388	-3.707279523	0.000209498	0.004983217	0.031122241	0.04507334	0.007538455	0.006655227	0.002966384	0.001239219	POU3F4	POU class 3 homeobox 4 [Source:HGNC Symbol%3BAcc:HGNC:9217]	GO:0003964,GO:0006310,GO:0009036,GO:0032197,GO:0032199,GO:0046872,GO:0090305	RNA-directed DNA polymerase activity|DNA recombination|type II site-specific deoxyribonuclease activity|transposition, RNA-mediated|reverse transcription involved in RNA-mediated transposition|metal ion binding|nucleic acid phosphodiester bond hydrolysis
ENSBGRG00000013402	17.45574457	1.281959328	-4.516510795	6.29E-06	0.00030352	0.076649008	0.179065381	0.16064734	0	0.007224544	0	MYL2	myosin light chain 2 [Source:HGNC Symbol%3BAcc:HGNC:7583]	GO:0002026,GO:0005509,GO:0007507,GO:0016459,GO:0031672,GO:0060047,GO:0098735	regulation of the force of heart contraction|calcium ion binding|heart development|myosin complex|A band|heart contraction|positive regulation of the force of heart contraction
ENSBGRG00000013472	58.71316524	0.748749219	4.514966682	6.33E-06	0.000303744	0	0.041577139	0.032682482	0.256473819	0.321514102	0.179085157	MPO	myeloperoxidase [Source:HGNC Symbol%3BAcc:HGNC:7218]	GO:0001878,GO:0002149,GO:0002679,GO:0004601,GO:0005615,GO:0005634,GO:0005737,GO:0005739,GO:0007568,GO:0008201,GO:0009612,GO:0019430,GO:0020037,GO:0030141,GO:0032094,GO:0032496,GO:0034374,GO:0042582,GO:0042742,GO:0042744,GO:0043231,GO:0044130,GO:0046872,GO:0050832,GO:0055114,GO:1990268	response to yeast|hypochlorous acid biosynthetic process|respiratory burst involved in defense response|peroxidase activity|extracellular space|nucleus|cytoplasm|mitochondrion|aging|heparin binding|response to mechanical stimulus|removal of superoxide radicals|heme binding|secretory granule|response to food|response to lipopolysaccharide|low-density lipoprotein particle remodeling|azurophil granu…	ko00983,ko04145,ko05202,ko05221	Drug metabolism - other enzymes|Phagosome|Transcriptional misregulation in cancer|Acute myeloid leukemia
ENSBGRG00000013554	17.59764934	1.388216497	5.405361395	6.47E-08	7.07E-06	0	0	0	0.938957811	1.250714562	1.765173197	AEN	apoptosis enhancing nuclease [Source:HGNC Symbol%3BAcc:HGNC:25722]	GO:0001726,GO:0001933,GO:0005886,GO:0005911,GO:0010629,GO:0016021,GO:0030335,GO:0030837,GO:0030864,GO:0031579,GO:0034115,GO:0045121,GO:0061028,GO:0072659,GO:0090038,GO:1900026	ruffle|negative regulation of protein phosphorylation|plasma membrane|cell-cell junction|negative regulation of gene expression|integral component of membrane|positive regulation of cell migration|negative regulation of actin filament polymerization|cortical actin cytoskeleton|membrane raft organization|negative regulation of heterotypic cell-cell adhesion|membrane raft|establishment of endotheli…
ENSBGRG00000013575	1062.222681	0.314116221	4.222494517	2.42E-05	0.000911009	0.568588629	0.607894935	0.925883565	2.410634882	1.648824643	1.076660723	PM20D1	peptidase M20 domain containing 1 [Source:HGNC Symbol%3BAcc:HGNC:26518]	GO:0005615,GO:0006520,GO:0008233,GO:0016811,GO:0016829,GO:0043604,GO:0043605,GO:0044255,GO:0046872,GO:0097009,GO:1990845,GO:2000275	extracellular space|cellular amino acid metabolic process|peptidase activity|hydrolase activity, acting on carbon-nitrogen (but not peptide) bonds, in linear amides|lyase activity|amide biosynthetic process|cellular amide catabolic process|cellular lipid metabolic process|metal ion binding|energy homeostasis|adaptive thermogenesis|regulation of oxidative phosphorylation uncoupler activity
ENSBGRG00000013608	284.0021305	0.208591893	7.326121759	2.37E-13	1.14E-10	0.628660876	0.619527627	0.59592344	1.43850047	1.981869473	1.864432212	SUCNR1	succinate receptor 1 [Source:HGNC Symbol%3BAcc:HGNC:4542]	GO:0002001,GO:0002281,GO:0004930,GO:0005886,GO:0007186,GO:0016021,GO:0032611,GO:0042593,GO:0050729,GO:0050921,GO:0051592,GO:0060177,GO:0070062	renin secretion into blood stream|macrophage activation involved in immune response|G protein-coupled receptor activity|plasma membrane|G protein-coupled receptor signaling pathway|integral component of membrane|interleukin-1 beta production|glucose homeostasis|positive regulation of inflammatory response|positive regulation of chemotaxis|response to calcium ion|regulation of angiotensin metaboli…	ko04024	cAMP signaling pathway
ENSBGRG00000013619	463.7993581	0.209566966	5.687146473	1.29E-08	1.78E-06	3.272778336	3.45499595	4.250917156	6.292009068	9.037425463	9.535610767	NKG7	natural killer cell granule protein 7 [Source:HGNC Symbol%3BAcc:HGNC:7830]	GO:0005886,GO:0016021	plasma membrane|integral component of membrane
ENSBGRG00000013679	172.8315465	0.389299612	3.150706281	0.001628762	0.023448463	0.177829407	0.230090041	0.401051916	0.426463003	0.895826633	0.542932102	FZD8	frizzled class receptor 8 [Source:HGNC Symbol%3BAcc:HGNC:4046]			ko04742	Taste transduction
ENSBGRG00000013690	23.79059239	0.732522097	-3.461791654	0.000536592	0.010273186	1.136910655	0.700931615	1.196957236	0.215656762	0.044857423	0.257666433	RAB10	RAB10%2C member RAS oncogene family [Source:HGNC Symbol%3BAcc:HGNC:9759]			ko05168	Herpes simplex virus 1 infection
ENSBGRG00000013697	1182.258824	0.298087785	3.66110112	0.000251134	0.00568725	0.333121362	0.329020961	0.464973118	0.725706282	1.153516838	0.48784492	IRAK2	interleukin 1 receptor associated kinase 2 [Source:HGNC Symbol%3BAcc:HGNC:6113]	GO:0001959,GO:0002755,GO:0004674,GO:0005524,GO:0005634,GO:0005737,GO:0005886,GO:0006954,GO:0007249,GO:0019221,GO:0031663,GO:0032088,GO:0035556,GO:0042803,GO:0046982,GO:0051092,GO:0070498	regulation of cytokine-mediated signaling pathway|MyD88-dependent toll-like receptor signaling pathway|protein serine/threonine kinase activity|ATP binding|nucleus|cytoplasm|plasma membrane|inflammatory response|I-kappaB kinase/NF-kappaB signaling|cytokine-mediated signaling pathway|lipopolysaccharide-mediated signaling pathway|negative regulation of NF-kappaB transcription factor activity|intrac…
ENSBGRG00000013703	322.2806978	0.34373533	4.170798977	3.04E-05	0.001089488	2.478709111	4.222858302	4.469121521	5.636436906	13.45711544	10.86023084	PTAFR	platelet activating factor receptor [Source:HGNC Symbol%3BAcc:HGNC:9582]	GO:0001530,GO:0001816,GO:0001875,GO:0004992,GO:0005543,GO:0005622,GO:0005886,GO:0006935,GO:0006954,GO:0007186,GO:0007565,GO:0016021,GO:0032959,GO:0045028,GO:0048015	lipopolysaccharide binding|cytokine production|lipopolysaccharide receptor activity|platelet activating factor receptor activity|phospholipid binding|intracellular|plasma membrane|chemotaxis|inflammatory response|G protein-coupled receptor signaling pathway|female pregnancy|integral component of membrane|inositol trisphosphate biosynthetic process|G protein-coupled purinergic nucleotide receptor …	ko04020,ko04080,ko05150	Calcium signaling pathway|Neuroactive ligand-receptor interaction|Staphylococcus aureus infection
ENSBGRG00000013710	19.00718754	0.736125555	-3.848930696	0.000118635	0.00321617	0.016808521	0.019556207	0.01152939	0.00138484	0.001728311	0.003610047	RAB37	RAB37%2C member RAS oncogene family [Source:HGNC Symbol%3BAcc:HGNC:30268]	GO:0001786,GO:0005136,GO:0005886,GO:0016021,GO:0033004,GO:0034125,GO:0035666,GO:0035772,GO:0050776,GO:0097001,GO:1902216,GO:2000426,GO:2000427	phosphatidylserine binding|interleukin-4 receptor binding|plasma membrane|integral component of membrane|negative regulation of mast cell activation|negative regulation of MyD88-dependent toll-like receptor signaling pathway|TRIF-dependent toll-like receptor signaling pathway|interleukin-13-mediated signaling pathway|regulation of immune response|ceramide binding|positive regulation of interleuki…
ENSBGRG00000013726	67.94915224	0.509126619	4.43323258	9.28E-06	0.000413168	0.007186167	0.010264484	0.012586997	0.063905711	0.052577854	0.023476677	ACAN	aggrecan [Source:HGNC Symbol%3BAcc:HGNC:319]	GO:0005509,GO:0005540,GO:0005576,GO:0007155,GO:0007417,GO:0030246,GO:0031012	calcium ion binding|hyaluronic acid binding|extracellular region|cell adhesion|central nervous system development|carbohydrate binding|extracellular matrix
ENSBGRG00000013747	100.3250351	0.444339178	3.225141572	0.001259104	0.019379202	0.028178263	0.056885112	0.097446258	0.13513548	0.149396588	0.198675185	EMC8	ER membrane protein complex subunit 8 [Source:HGNC Symbol%3BAcc:HGNC:7864]
ENSBGRG00000013793	59.50835424	0.470319528	-3.178796486	0.001478879	0.021884112	0.110164732	0.190569813	0.120571489	0.066048107	0.030192214	0.051052313	F2	coagulation factor II%2C thrombin [Source:HGNC Symbol%3BAcc:HGNC:3535]	GO:0001530,GO:0001934,GO:0004252,GO:0005102,GO:0005509,GO:0005615,GO:0006508,GO:0006953,GO:0007166,GO:0008047,GO:0008201,GO:0008284,GO:0008360,GO:0009897,GO:0010468,GO:0014068,GO:0030168,GO:0030194,GO:0030307,GO:0032967,GO:0042730,GO:0045861,GO:0048712,GO:0051258,GO:0051281,GO:0051838,GO:0061844,GO:0070051,GO:0070053,GO:0070945,GO:0072378,GO:0090218,GO:1900016,GO:1900182,GO:1900738,GO:2000379	lipopolysaccharide binding|positive regulation of protein phosphorylation|serine-type endopeptidase activity|signaling receptor binding|calcium ion binding|extracellular space|proteolysis|acute-phase response|cell surface receptor signaling pathway|enzyme activator activity|heparin binding|positive regulation of cell proliferation|regulation of cell shape|external side of plasma membrane|regulati…	ko04072,ko04080,ko04610,ko04611,ko04810,ko05130,ko05200	Phospholipase D signaling pathway|Neuroactive ligand-receptor interaction|Complement and coagulation cascades|Platelet activation|Regulation of actin cytoskeleton|Pathogenic Escherichia coli infection|Pathways in cancer
ENSBGRG00000013826	91.19980226	0.429203843	-4.697441984	2.63E-06	0.000150143	0.320375793	0.326238374	0.187963066	0.077181744	0.086004079	0.041317851	ANKRD35	ankyrin repeat domain 35 [Source:HGNC Symbol%3BAcc:HGNC:26323]
ENSBGRG00000013885	947.9568647	0.252200321	4.97303375	6.59E-07	5.04E-05	5.124159263	7.598935105	5.326860186	11.21766173	12.18068278	19.44012705	ACP5	acid phosphatase 5%2C tartrate resistant [Source:HGNC Symbol%3BAcc:HGNC:124]	GO:0001503,GO:0003993,GO:0005576,GO:0005764,GO:0006811,GO:0008198,GO:0008199,GO:0032496,GO:0032691,GO:0032695,GO:0032720,GO:0032929,GO:0034097,GO:0045019,GO:0045453,GO:0050728,GO:0050830,GO:0055072,GO:0060349	ossification|acid phosphatase activity|extracellular region|lysosome|ion transport|ferrous iron binding|ferric iron binding|response to lipopolysaccharide|negative regulation of interleukin-1 beta production|negative regulation of interleukin-12 production|negative regulation of tumor necrosis factor production|negative regulation of superoxide anion generation|response to cytokine|negative regul…	ko00740,ko04142,ko04380,ko05323	Riboflavin metabolism|Lysosome|Osteoclast differentiation|Rheumatoid arthritis
ENSBGRG00000013954	420.425309	0.230959979	4.771048779	1.83E-06	0.000111439	0.093245904	0.118286241	0.099179836	0.220015905	0.266221855	0.172864094	SERINC3	serine incorporator 3 [Source:HGNC Symbol%3BAcc:HGNC:11699]	GO:0003964,GO:0004519,GO:0006310,GO:0046872	RNA-directed DNA polymerase activity|endonuclease activity|DNA recombination|metal ion binding	ko05168	Herpes simplex virus 1 infection
ENSBGRG00000014154	25.37302348	0.582984403	-2.920388001	0.003495958	0.040490747	0.459516729	0.73932223	0.832112549	0.216554574	0.249475408	0.146558532	PIGM	phosphatidylinositol glycan anchor biosynthesis class M [Source:HGNC Symbol%3BAcc:HGNC:18858]	GO:0005242,GO:0005524,GO:0005886,GO:0005887,GO:0006813,GO:0007601,GO:0007628,GO:0010107,GO:0015272,GO:0015467,GO:0016323,GO:0022010,GO:0034765,GO:0048169,GO:0051935,GO:0055075,GO:0060075,GO:0098793	inward rectifier potassium channel activity|ATP binding|plasma membrane|integral component of plasma membrane|potassium ion transport|visual perception|adult walking behavior|potassium ion import|ATP-activated inward rectifier potassium channel activity|G-protein activated inward rectifier potassium channel activity|basolateral plasma membrane|central nervous system myelination|regulation of ion …	ko04971,ko05016	Gastric acid secretion|Huntington disease
ENSBGRG00000014213	63.30266789	0.766381431	2.877065385	0.004013924	0.04451924	0.002647353	0.007865293	0.003566919	0.044785893	0.005988623	0.011922509	ADAM32	ADAM metallopeptidase domain 32 [Source:HGNC Symbol%3BAcc:HGNC:15479]	GO:0003964,GO:0006310,GO:0009036,GO:0032197,GO:0032199,GO:0046872,GO:0090305	RNA-directed DNA polymerase activity|DNA recombination|type II site-specific deoxyribonuclease activity|transposition, RNA-mediated|reverse transcription involved in RNA-mediated transposition|metal ion binding|nucleic acid phosphodiester bond hydrolysis
ENSBGRG00000014300	305.4632109	0.36688078	3.032593527	0.002424619	0.031177032	0.074326209	0.050650405	0.12284289	0.232699573	0.162020638	0.127707175	NTNG2	netrin G2 [Source:HGNC Symbol%3BAcc:HGNC:14288]	GO:0005829,GO:0005886,GO:0007409,GO:0030424,GO:0045171,GO:0046658,GO:0050804,GO:0090543,GO:0098685,GO:0098698,GO:0098978,GO:0099029,GO:0099560,GO:1905606	cytosol|plasma membrane|axonogenesis|axon|intercellular bridge|anchored component of plasma membrane|modulation of chemical synaptic transmission|Flemming body|Schaffer collateral - CA1 synapse|postsynaptic specialization assembly|glutamatergic synapse|anchored component of presynaptic active zone membrane|synaptic membrane adhesion|regulation of presynapse assembly	ko04360,ko04514	Axon guidance|Cell adhesion molecules (CAMs)
ENSBGRG00000014320	1403.05121	0.184315851	10.34484733	4.42E-25	9.53E-22	1.263815781	1.840152998	1.688937295	5.744998076	6.726014744	5.263981163	STC1	stanniocalcin 1 [Source:HGNC Symbol%3BAcc:HGNC:11373]	GO:0001886,GO:0003421,GO:0005179,GO:0005615,GO:0005634,GO:0005737,GO:0006874,GO:0010596,GO:0035988,GO:0044070,GO:0051926,GO:0086004,GO:0090280,GO:1903403	endothelial cell morphogenesis|growth plate cartilage axis specification|hormone activity|extracellular space|nucleus|cytoplasm|cellular calcium ion homeostasis|negative regulation of endothelial cell migration|chondrocyte proliferation|regulation of anion transport|negative regulation of calcium ion transport|regulation of cardiac muscle cell contraction|positive regulation of calcium ion import…
ENSBGRG00000014390	132.3073043	0.401174341	3.59244173	0.000327594	0.007045105	0.012912035	0.014921532	0.021532981	0.056301725	0.024593041	0.050290046	RAI2	retinoic acid induced 2 [Source:HGNC Symbol%3BAcc:HGNC:9835]	GO:0002088,GO:0005794,GO:0005923,GO:0005925,GO:0016324,GO:0016604,GO:0030027,GO:0030054,GO:0030154	lens development in camera-type eye|Golgi apparatus|bicellular tight junction|focal adhesion|apical plasma membrane|nuclear body|lamellipodium|cell junction|cell differentiation
ENSBGRG00000014425	952.6391883	0.290034268	4.810977916	1.50E-06	9.60E-05	0.240347998	0.331339134	0.5872739	1.063899449	0.877167788	1.041397698	RARRES1	retinoic acid receptor responder 1 [Source:HGNC Symbol%3BAcc:HGNC:9867]	GO:0003964,GO:0006310,GO:0009036,GO:0032197,GO:0032199,GO:0046872,GO:0090305	RNA-directed DNA polymerase activity|DNA recombination|type II site-specific deoxyribonuclease activity|transposition, RNA-mediated|reverse transcription involved in RNA-mediated transposition|metal ion binding|nucleic acid phosphodiester bond hydrolysis
ENSBGRG00000014452	17.26830351	1.91756269	3.389259942	0.000700815	0.012619793	0	0.001709975	0	0.139010164	0	0.03480139	MS4A13	membrane spanning 4-domains A13 [Source:HGNC Symbol%3BAcc:HGNC:16674]	GO:0005634,GO:0005737	nucleus|cytoplasm
ENSBGRG00000014586	769.5042455	0.186950624	5.922578809	3.17E-09	5.31E-07	0.289235801	0.294339101	0.252285585	0.500627538	0.717553549	0.571587306	MEIS3	Meis homeobox 3 [Source:HGNC Symbol%3BAcc:HGNC:29537]	GO:0000956,GO:0003723,GO:0005524,GO:0034459,GO:2000623	nuclear-transcribed mRNA catabolic process|RNA binding|ATP binding|ATP-dependent 3'-5' RNA helicase activity|negative regulation of nuclear-transcribed mRNA catabolic process, nonsense-mediated decay
ENSBGRG00000014601	138.4160087	0.312117793	3.923237576	8.74E-05	0.002502055	0.086194224	0.062522015	0.070690302	0.207177626	0.157362761	0.141106343	CREM	cAMP responsive element modulator [Source:HGNC Symbol%3BAcc:HGNC:2352]	GO:0000122,GO:0000977,GO:0000981,GO:0001227,GO:0003677,GO:0005634,GO:0005667,GO:0005737,GO:0006006,GO:0006355,GO:0006631,GO:0006687,GO:0007165,GO:0007275,GO:0007283,GO:0008140,GO:0030154,GO:0042752,GO:0045944,GO:0048384,GO:0048511	negative regulation of transcription by RNA polymerase II|RNA polymerase II regulatory region sequence-specific DNA binding|DNA-binding transcription factor activity, RNA polymerase II-specific|DNA-binding transcription repressor activity, RNA polymerase II-specific|DNA binding|nucleus|transcription factor complex|cytoplasm|glucose metabolic process|regulation of transcription, DNA-templated|fatt…	ko04261	Adrenergic signaling in cardiomyocytes
ENSBGRG00000014632	159.0396092	0.513319847	-3.462220383	0.000535738	0.010268218	3.029276634	2.633481473	1.173766354	0.66391414	1.041323416	0.280656281	HBQ1	hemoglobin subunit theta 1 [Source:HGNC Symbol%3BAcc:HGNC:4833]	GO:0005344,GO:0005506,GO:0005833,GO:0019825,GO:0020037	oxygen carrier activity|iron ion binding|hemoglobin complex|oxygen binding|heme binding	ko05143,ko05144	African trypanosomiasis|Malaria
ENSBGRG00000014639	10.46534634	1.070972297	-3.106347477	0.00189414	0.026142412	0.008848898	0.008565102	0.010660199	0.000943481	0	0.001844623	DGLUCY	D-glutamate cyclase [Source:HGNC Symbol%3BAcc:HGNC:20498]	GO:0003964,GO:0006310,GO:0009036,GO:0032197,GO:0032199,GO:0046872,GO:0090305	RNA-directed DNA polymerase activity|DNA recombination|type II site-specific deoxyribonuclease activity|transposition, RNA-mediated|reverse transcription involved in RNA-mediated transposition|metal ion binding|nucleic acid phosphodiester bond hydrolysis
ENSBGRG00000014725	3892.245029	0.235566433	-4.917567925	8.76E-07	6.25E-05	9.583485824	9.428066552	5.586367094	3.796791982	3.204957389	3.953569	MMP15	matrix metallopeptidase 15 [Source:HGNC Symbol%3BAcc:HGNC:7161]
ENSBGRG00000014792	48508.5522	0.286551454	-9.86876136	5.69E-23	9.82E-20	12.1788536	9.621384742	5.283225886	1.449879729	1.164820868	1.178207174	ACACA	acetyl-CoA carboxylase alpha [Source:HGNC Symbol%3BAcc:HGNC:84]	GO:0003964,GO:0006310,GO:0009036,GO:0032197,GO:0032199,GO:0046872,GO:0090305	RNA-directed DNA polymerase activity|DNA recombination|type II site-specific deoxyribonuclease activity|transposition, RNA-mediated|reverse transcription involved in RNA-mediated transposition|metal ion binding|nucleic acid phosphodiester bond hydrolysis
ENSBGRG00000014800	97.5373093	0.375619728	-3.62943763	0.000284039	0.006280506	2.847670912	2.821969514	3.869060845	1.496423839	0.75108831	1.399245928	DUXA	double homeobox A [Source:HGNC Symbol%3BAcc:HGNC:32179]	GO:0003964,GO:0006310,GO:0009036,GO:0032197,GO:0032199,GO:0046872,GO:0090305	RNA-directed DNA polymerase activity|DNA recombination|type II site-specific deoxyribonuclease activity|transposition, RNA-mediated|reverse transcription involved in RNA-mediated transposition|metal ion binding|nucleic acid phosphodiester bond hydrolysis
ENSBGRG00000014888	33.80608453	2.901451873	-2.966485094	0.00301225	0.036606994	0.057258394	0.130857596	5.462027647	0	0	0	TECRL	trans-2%2C3-enoyl-CoA reductase like [Source:HGNC Symbol%3BAcc:HGNC:27365]	GO:0003676,GO:0005198,GO:0005886,GO:0008270,GO:0016032	nucleic acid binding|structural molecule activity|plasma membrane|zinc ion binding|viral process
ENSBGRG00000014910	163.3305636	0.454698864	-4.446318333	8.74E-06	0.000393871	1.201376074	1.204098592	1.170128649	0.454753092	0.294685366	0.111137407	CYP2S1	cytochrome P450 family 2 subfamily S member 1 [Source:HGNC Symbol%3BAcc:HGNC:15654]			ko00980,ko05204	Metabolism of xenobiotics by cytochrome P450|Chemical carcinogenesis
ENSBGRG00000014957	8.327407914	1.604495429	4.003447857	6.24E-05	0.00194591	0	0	0	0.05663888	0.038877634	0.099662493	SBSN	suprabasin [Source:HGNC Symbol%3BAcc:HGNC:24950]	GO:0005615,GO:1903575	extracellular space|cornified envelope assembly
ENSBGRG00000014971	36.53657234	0.484266625	3.007414351	0.002634804	0.033094565	0.940748426	0.708226845	1.431552513	2.45744241	2.957410219	2.892569944	SHC4	SHC adaptor protein 4 [Source:HGNC Symbol%3BAcc:HGNC:16743]	GO:0000166,GO:0000287,GO:0004422,GO:0005737,GO:0006164,GO:0006166,GO:0006168,GO:0006178,GO:0032263,GO:0032264,GO:0042803,GO:0043103,GO:0045964,GO:0046038,GO:0046040,GO:0046100,GO:0051289,GO:0052657	nucleotide binding|magnesium ion binding|hypoxanthine phosphoribosyltransferase activity|cytoplasm|purine nucleotide biosynthetic process|purine ribonucleoside salvage|adenine salvage|guanine salvage|GMP salvage|IMP salvage|protein homodimerization activity|hypoxanthine salvage|positive regulation of dopamine metabolic process|GMP catabolic process|IMP metabolic process|hypoxanthine metabolic pro…	ko00230,ko00983	Purine metabolism|Drug metabolism - other enzymes
ENSBGRG00000015027	5030.004984	0.254364613	-4.301797691	1.69E-05	0.000671027	1.350581828	0.854988148	0.739760076	0.510487939	0.385920927	0.475038004	ME1	malic enzyme 1 [Source:HGNC Symbol%3BAcc:HGNC:6983]	GO:0003964,GO:0004519,GO:0006310,GO:0046872	RNA-directed DNA polymerase activity|endonuclease activity|DNA recombination|metal ion binding
ENSBGRG00000015036	318.3827852	0.280374372	-3.735206279	0.000187561	0.004613957	0.523903511	0.533731751	0.523968948	0.344882213	0.196784867	0.210137675	TMEM38A	transmembrane protein 38A [Source:HGNC Symbol%3BAcc:HGNC:28462]	GO:0003964,GO:0006310,GO:0009036,GO:0032197,GO:0032199,GO:0046872,GO:0090305	RNA-directed DNA polymerase activity|DNA recombination|type II site-specific deoxyribonuclease activity|transposition, RNA-mediated|reverse transcription involved in RNA-mediated transposition|metal ion binding|nucleic acid phosphodiester bond hydrolysis
ENSBGRG00000015085	280.2180121	1.199527713	8.781497459	1.61E-18	1.39E-15	0	0.000482445	0	0.24584092	0.261001714	0.323082689	GPR143	G protein-coupled receptor 143 [Source:HGNC Symbol%3BAcc:HGNC:20145]	GO:0003964,GO:0004519,GO:0006310,GO:0046872	RNA-directed DNA polymerase activity|endonuclease activity|DNA recombination|metal ion binding
ENSBGRG00000015122	270.1621199	0.427377549	4.333581638	1.47E-05	0.000598273	0.083029364	0.166983731	0.213298578	0.274654845	0.831113157	0.550470537	IL1RN	interleukin 1 receptor antagonist [Source:HGNC Symbol%3BAcc:HGNC:6000]	GO:0001660,GO:0002439,GO:0005125,GO:0005149,GO:0005150,GO:0005151,GO:0005615,GO:0006629,GO:0007565,GO:0007613,GO:0014050,GO:0014823,GO:0019221,GO:0019233,GO:0019752,GO:0030073,GO:0030336,GO:0030593,GO:0031982,GO:0032755,GO:0034115,GO:0042493,GO:0042594,GO:0043066,GO:0043123,GO:0043507,GO:0045352,GO:0045353,GO:0045837,GO:0046330,GO:0051384,GO:0070555,GO:0070670,GO:0071222,GO:0071874,GO:2000660	fever generation|chronic inflammatory response to antigenic stimulus|cytokine activity|interleukin-1 receptor binding|interleukin-1, type I receptor binding|interleukin-1, type II receptor binding|extracellular space|lipid metabolic process|female pregnancy|memory|negative regulation of glutamate secretion|response to activity|cytokine-mediated signaling pathway|sensory perception of pain|carboxy…	ko04060	Cytokine-cytokine receptor interaction
ENSBGRG00000015156	1417.02731	0.248506045	-6.114263712	9.70E-10	1.80E-07	9.323257783	8.334500384	11.58322971	2.952873624	2.443422864	4.712492285	MIPEP	mitochondrial intermediate peptidase [Source:HGNC Symbol%3BAcc:HGNC:7104]	GO:0005179,GO:0005581,GO:0005615,GO:0019395,GO:0045792,GO:0071902,GO:0097009,GO:1900078	hormone activity|collagen trimer|extracellular space|fatty acid oxidation|negative regulation of cell size|positive regulation of protein serine/threonine kinase activity|energy homeostasis|positive regulation of cellular response to insulin stimulus
ENSBGRG00000015190	999.8077175	0.398863129	-3.139633583	0.001691593	0.024102405	11.56624991	40.85943323	16.4803008	10.16983086	7.223429546	11.11754023	INS	insulin [Source:HGNC Symbol%3BAcc:HGNC:6081]	GO:0000122,GO:0001501,GO:0001822,GO:0004860,GO:0004861,GO:0005634,GO:0005737,GO:0007050,GO:0007096,GO:0007568,GO:0030099,GO:0030325,GO:0030511,GO:0033673,GO:0035264,GO:0042326,GO:0042551,GO:0043010,GO:0044877,GO:0045892,GO:0045893,GO:0050680,GO:0055123,GO:0060065,GO:0060669,GO:0071514,GO:1902746,GO:1904030	negative regulation of transcription by RNA polymerase II|skeletal system development|kidney development|protein kinase inhibitor activity|cyclin-dependent protein serine/threonine kinase inhibitor activity|nucleus|cytoplasm|cell cycle arrest|regulation of exit from mitosis|aging|myeloid cell differentiation|adrenal gland development|positive regulation of transforming growth factor beta receptor…
ENSBGRG00000015203	123.3561807	0.764367994	2.877455276	0.004008967	0.044492839	0.148180616	0.139901341	0.010473528	0.162913085	0.826327817	0.406752885	SEC11C	SEC11 homolog C%2C signal peptidase complex subunit [Source:HGNC Symbol%3BAcc:HGNC:23400]	GO:0005184,GO:0005615,GO:0007218,GO:0034774,GO:0035176,GO:0036343,GO:0043207,GO:0048565,GO:0090277,GO:1900738	neuropeptide hormone activity|extracellular space|neuropeptide signaling pathway|secretory granule lumen|social behavior|psychomotor behavior|response to external biotic stimulus|digestive tract development|positive regulation of peptide hormone secretion|positive regulation of phospholipase C-activating G protein-coupled receptor signaling pathway
ENSBGRG00000015211	70.1382573	0.366273872	4.187986162	2.81E-05	0.00102904	0.211098013	0.199408816	0.310969797	0.57394211	0.805829384	0.679511275	RAB42	RAB42%2C member RAS oncogene family [Source:HGNC Symbol%3BAcc:HGNC:28702]	GO:0003924,GO:0005525,GO:0016020	GTPase activity|GTP binding|membrane
ENSBGRG00000015226	57.61624408	0.674904179	3.738185722	0.000185353	0.004572356	0.115586356	0.084531063	0.174423932	1.368781338	0.339910906	0.36182491	DKKL1	dickkopf like acrosomal protein 1 [Source:HGNC Symbol%3BAcc:HGNC:16528]	GO:0001669,GO:0005615,GO:0007341,GO:0009653,GO:0039706,GO:0043065,GO:0045600,GO:0048019,GO:0090090,GO:2000225	acrosomal vesicle|extracellular space|penetration of zona pellucida|anatomical structure morphogenesis|co-receptor binding|positive regulation of apoptotic process|positive regulation of fat cell differentiation|receptor antagonist activity|negative regulation of canonical Wnt signaling pathway|negative regulation of testosterone biosynthetic process
ENSBGRG00000015230	149.399581	0.5719755	3.371463036	0.000747701	0.013243122	0.203009679	1.535271616	1.551636989	3.094271924	3.960873938	5.248514115	ACBD7	acyl-CoA binding domain containing 7 [Source:HGNC Symbol%3BAcc:HGNC:17715]	GO:0000062,GO:0008289	fatty-acyl-CoA binding|lipid binding
ENSBGRG00000015293	24.31174277	1.059076752	-2.850256274	0.004368402	0.047094208	0.007975793	0.105721093	0.008596968	0.00542123	0.005074364	0.004416326	ITIH2	inter-alpha-trypsin inhibitor heavy chain 2 [Source:HGNC Symbol%3BAcc:HGNC:6167]	GO:0004867,GO:0005576,GO:0030212	serine-type endopeptidase inhibitor activity|extracellular region|hyaluronan metabolic process	ko04742	Taste transduction
ENSBGRG00000015316	388.6015498	0.319427358	5.636016052	1.74E-08	2.33E-06	2.23858449	3.252880173	2.719049426	5.435328918	13.32118889	9.738719659	FFAR2	free fatty acid receptor 2 [Source:HGNC Symbol%3BAcc:HGNC:4501]	GO:0002385,GO:0002720,GO:0002879,GO:0004930,GO:0005886,GO:0005887,GO:0006954,GO:0007186,GO:0007193,GO:0008289,GO:0014061,GO:0032722,GO:0045776,GO:0046626,GO:0046885,GO:0071398,GO:0090276	mucosal immune response|positive regulation of cytokine production involved in immune response|positive regulation of acute inflammatory response to non-antigenic stimulus|G protein-coupled receptor activity|plasma membrane|integral component of plasma membrane|inflammatory response|G protein-coupled receptor signaling pathway|adenylate cyclase-inhibiting G protein-coupled receptor signaling path…
ENSBGRG00000015387	27.69776703	0.587956398	3.148577309	0.001640673	0.023512685	0.007524473	0.008598167	0.016220998	0.034948832	0.029521219	0.049997081	WDR20	WD repeat domain 20 [Source:HGNC Symbol%3BAcc:HGNC:19667]	GO:0005634,GO:0005737	nucleus|cytoplasm
ENSBGRG00000015409	574.9225426	0.162057731	-9.487487761	2.37E-21	3.41E-18	0.264792364	0.273386795	0.300711839	0.080305756	0.106291622	0.099663162	CRY1	cryptochrome circadian regulator 1 [Source:HGNC Symbol%3BAcc:HGNC:2384]	GO:0005634,GO:0005737	nucleus|cytoplasm
ENSBGRG00000015458	1975.874325	0.325473504	4.430853481	9.39E-06	0.000415611	1.091692567	1.534681897	1.455220563	2.210473106	6.029250499	2.779296279	RNF19B	ring finger protein 19B [Source:HGNC Symbol%3BAcc:HGNC:26886]	GO:0000151,GO:0000209,GO:0002250,GO:0004842,GO:0005737,GO:0005789,GO:0005829,GO:0006511,GO:0016021,GO:0031624,GO:0032436,GO:0044194,GO:0046872,GO:0061630	ubiquitin ligase complex|protein polyubiquitination|adaptive immune response|ubiquitin-protein transferase activity|cytoplasm|endoplasmic reticulum membrane|cytosol|ubiquitin-dependent protein catabolic process|integral component of membrane|ubiquitin conjugating enzyme binding|positive regulation of proteasomal ubiquitin-dependent protein catabolic process|cytolytic granule|metal ion binding|ubi…
ENSBGRG00000015480	28.98984212	0.675246343	-2.948430644	0.003193918	0.038235422	0.088397293	0.123457911	0.111162222	0.011126771	0.052074237	0.017403385	OTOP3	otopetrin 3 [Source:HGNC Symbol%3BAcc:HGNC:19658]	GO:0003676,GO:0005886,GO:0015252,GO:0016021,GO:1902600	nucleic acid binding|plasma membrane|proton channel activity|integral component of membrane|proton transmembrane transport
ENSBGRG00000015485	49.3277056	0.570234984	4.020681117	5.80E-05	0.001832033	0.002760945	0.008833759	0.01041591	0.020851589	0.04410942	0.041582818	PAX8	paired box 8 [Source:HGNC Symbol%3BAcc:HGNC:8622]	GO:0000978,GO:0003677,GO:0003700,GO:0005634,GO:0030154,GO:0030878,GO:0044212,GO:0045893,GO:2000611,GO:2000612	RNA polymerase II proximal promoter sequence-specific DNA binding|DNA binding|DNA-binding transcription factor activity|nucleus|cell differentiation|thyroid gland development|transcription regulatory region DNA binding|positive regulation of transcription, DNA-templated|positive regulation of thyroid hormone generation|regulation of thyroid-stimulating hormone secretion	ko05168	Herpes simplex virus 1 infection
ENSBGRG00000015527	147.9164752	0.34955953	-2.941629506	0.003264903	0.038653356	6.055729885	6.339469611	5.895685325	1.799890463	4.418959024	2.711369356	QKI	QKI%2C KH domain containing RNA binding [Source:HGNC Symbol%3BAcc:HGNC:21100]	GO:0003964,GO:0006310,GO:0009036,GO:0032197,GO:0032199,GO:0046872,GO:0090305	RNA-directed DNA polymerase activity|DNA recombination|type II site-specific deoxyribonuclease activity|transposition, RNA-mediated|reverse transcription involved in RNA-mediated transposition|metal ion binding|nucleic acid phosphodiester bond hydrolysis
ENSBGRG00000015552	3510.856197	0.359742088	3.956890151	7.59E-05	0.002249171	17.13429037	54.65730938	43.3981464	66.14477809	104.8166961	134.9129908	CD68	CD68 molecule [Source:HGNC Symbol%3BAcc:HGNC:1693]	GO:0005765,GO:0005886,GO:0010008,GO:0016021,GO:0071310	lysosomal membrane|plasma membrane|endosome membrane|integral component of membrane|cellular response to organic substance	ko04142	Lysosome
ENSBGRG00000015615	2792.564818	0.681895694	14.09700374	3.96E-45	2.28E-41	0.000693745	0.003382348	0.000498517	1.076591177	1.332363352	1.209983037	GPR143	G protein-coupled receptor 143 [Source:HGNC Symbol%3BAcc:HGNC:20145]	GO:0000122,GO:0001764,GO:0004197,GO:0004843,GO:0005737,GO:0005829,GO:0006511,GO:0006625,GO:0007049,GO:0007059,GO:0007179,GO:0007292,GO:0008234,GO:0016020,GO:0016579,GO:0030426,GO:0030509,GO:0036459,GO:0044267,GO:0048675,GO:0050821,GO:0051301,GO:0070410,GO:0101005,GO:1901537,GO:1990380	negative regulation of transcription by RNA polymerase II|neuron migration|cysteine-type endopeptidase activity|thiol-dependent ubiquitin-specific protease activity|cytoplasm|cytosol|ubiquitin-dependent protein catabolic process|protein targeting to peroxisome|cell cycle|chromosome segregation|transforming growth factor beta receptor signaling pathway|female gamete generation|cysteine-type peptid…
ENSBGRG00000015651	1252.499816	0.386630613	5.289211932	1.23E-07	1.24E-05	0.585451935	1.265003359	0.784712853	1.991411695	6.04347253	2.785372691	HK3	hexokinase 3 [Source:HGNC Symbol%3BAcc:HGNC:4925]			ko00010,ko00051,ko00052,ko00500,ko00520,ko00524,ko04066,ko04910,ko04930,ko04973,ko05131,ko05230	Glycolysis / Gluconeogenesis|Fructose and mannose metabolism|Galactose metabolism|Starch and sucrose metabolism|Amino sugar and nucleotide sugar metabolism|Neomycin, kanamycin and gentamicin biosynthesis|HIF-1 signaling pathway|Insulin signaling pathway|Type II diabetes mellitus|Carbohydrate digestion and absorption|Shigellosis|Central carbon metabolism in cancer
ENSBGRG00000015679	3746.638175	0.252075555	-4.008637764	6.11E-05	0.001914007	49.71573705	38.41059605	28.17829531	19.08852668	14.99442282	23.44603047	DCAF8	DDB1 and CUL4 associated factor 8 [Source:HGNC Symbol%3BAcc:HGNC:24891]	GO:0005634,GO:0005654,GO:0005737,GO:0005778,GO:0005829,GO:0006625,GO:0007031,GO:0016021,GO:0016557,GO:0016559,GO:0032991,GO:0036105,GO:0045046,GO:0047485,GO:0050821,GO:0051117,GO:0061077,GO:0072321,GO:1900131	nucleus|nucleoplasm|cytoplasm|peroxisomal membrane|cytosol|protein targeting to peroxisome|peroxisome organization|integral component of membrane|peroxisome membrane biogenesis|peroxisome fission|protein-containing complex|peroxisome membrane class-1 targeting sequence binding|protein import into peroxisome membrane|protein N-terminus binding|protein stabilization|ATPase binding|chaperone-mediate…	ko04146	Peroxisome
ENSBGRG00000015726	1481.721605	0.280477826	3.668788597	0.000243702	0.005559443	5.241978562	4.791980149	5.414810939	6.456084305	9.140519935	15.89714655	PDPK1	3-phosphoinositide dependent protein kinase 1 [Source:HGNC Symbol%3BAcc:HGNC:8816]	GO:0005774,GO:0015078,GO:0015991,GO:0016021,GO:0033179	vacuolar membrane|proton transmembrane transporter activity|ATP hydrolysis coupled proton transport|integral component of membrane|proton-transporting V-type ATPase, V0 domain
ENSBGRG00000015775	238.4762809	0.27712257	3.879439233	0.000104698	0.002916165	0.107280366	0.102308497	0.077090427	0.142838368	0.23706319	0.223530859	ABHD3	abhydrolase domain containing 3 [Source:HGNC Symbol%3BAcc:HGNC:18718]	GO:0005634,GO:0005737	nucleus|cytoplasm
ENSBGRG00000015786	105.9086693	0.751155161	-3.876385664	0.00010602	0.002944728	3.522015397	2.640850848	0.725139608	0.04781924	0.268557739	0.619388499	CXCL10	C-X-C motif chemokine ligand 10 [Source:HGNC Symbol%3BAcc:HGNC:10637]	GO:0005615,GO:0005622,GO:0006935,GO:0006954,GO:0006955,GO:0007186,GO:0007189,GO:0008009,GO:0008201,GO:0009897,GO:0010818,GO:0010819,GO:0030593,GO:0030595,GO:0042118,GO:0042127,GO:0043950,GO:0045662,GO:0048248,GO:0051281,GO:0051607,GO:0061844,GO:0070098,GO:0071222,GO:0090026,GO:1901509,GO:1901740,GO:2000406	extracellular space|intracellular|chemotaxis|inflammatory response|immune response|G protein-coupled receptor signaling pathway|adenylate cyclase-activating G protein-coupled receptor signaling pathway|chemokine activity|heparin binding|external side of plasma membrane|T cell chemotaxis|regulation of T cell chemotaxis|neutrophil chemotaxis|leukocyte chemotaxis|endothelial cell activation|regulati…	ko04060,ko04061,ko04062,ko04620,ko04622,ko04623,ko04657,ko04668,ko05160,ko05164,ko05169	Cytokine-cytokine receptor interaction|Viral protein interaction with cytokine and cytokine receptor|Chemokine signaling pathway|Toll-like receptor signaling pathway|RIG-I-like receptor signaling pathway|Cytosolic DNA-sensing pathway|IL-17 signaling pathway|TNF signaling pathway|Hepatitis C|Influenza A|Epstein-Barr virus infection
ENSBGRG00000015799	549.0465439	0.270360384	5.381187999	7.40E-08	7.99E-06	0.076632783	0.107074759	0.074878273	0.217668989	0.311558595	0.172767124	EFR3B	EFR3 homolog B [Source:HGNC Symbol%3BAcc:HGNC:29155]	GO:0005829,GO:0005886,GO:0046854,GO:0072659	cytosol|plasma membrane|phosphatidylinositol phosphorylation|protein localization to plasma membrane
ENSBGRG00000015833	297.3549454	0.212268004	-5.421182657	5.92E-08	6.60E-06	0.332201103	0.253413688	0.286621423	0.133125049	0.123968301	0.132140197	TGM6	transglutaminase 6 [Source:HGNC Symbol%3BAcc:HGNC:16255]	GO:0003810,GO:0005509,GO:0005737,GO:0018149,GO:0031424	protein-glutamine gamma-glutamyltransferase activity|calcium ion binding|cytoplasm|peptide cross-linking|keratinization
ENSBGRG00000015837	337.4202711	1.155882521	-3.370681369	0.000749825	0.013267144	2.869151489	5.121004713	0.349819647	0.038364438	0.235408476	0.295862056	CXCL9	C-X-C motif chemokine ligand 9 [Source:HGNC Symbol%3BAcc:HGNC:7098]	GO:0005615,GO:0005622,GO:0006935,GO:0006954,GO:0006955,GO:0007189,GO:0008009,GO:0009897,GO:0030593,GO:0030595,GO:0042127,GO:0043950,GO:0045663,GO:0048248,GO:0051281,GO:0051607,GO:0061844,GO:0070098,GO:0071222,GO:1901741	extracellular space|intracellular|chemotaxis|inflammatory response|immune response|adenylate cyclase-activating G protein-coupled receptor signaling pathway|chemokine activity|external side of plasma membrane|neutrophil chemotaxis|leukocyte chemotaxis|regulation of cell proliferation|positive regulation of cAMP-mediated signaling|positive regulation of myoblast differentiation|CXCR3 chemokine rec…
ENSBGRG00000015897	1700.582178	0.302472487	4.855456513	1.20E-06	8.01E-05	0.370072492	0.657699945	0.87581671	1.14005661	1.933083831	2.134717028	COTL1	coactosin like F-actin binding protein 1 [Source:HGNC Symbol%3BAcc:HGNC:18304]	GO:0003779,GO:0005634,GO:0005737,GO:0005856,GO:0019899,GO:0050832	actin binding|nucleus|cytoplasm|cytoskeleton|enzyme binding|defense response to fungus	ko04742	Taste transduction
ENSBGRG00000015940	17.18755624	0.721695367	2.960335646	0.00307304	0.037267089	0.042495548	0.024279695	0.028628257	0.178122121	0.099133985	0.136476765	CRYBA4	crystallin beta A4 [Source:HGNC Symbol%3BAcc:HGNC:2396]	GO:0005212	structural constituent of eye lens
ENSBGRG00000016031	91.26879105	0.497777827	3.588318659	0.000332817	0.007102649	0.23246234	0.298657891	0.196390439	0.922419733	1.199167473	0.356236269	KLK7	kallikrein related peptidase 7 [Source:HGNC Symbol%3BAcc:HGNC:6368]
ENSBGRG00000016073	137.2516839	0.431033346	-3.04777315	0.002305439	0.030257324	0.357548037	0.424631193	0.928900309	0.218795466	0.15554148	0.300523746	TFAP4	transcription factor AP-4 [Source:HGNC Symbol%3BAcc:HGNC:11745]	GO:0000981,GO:0001077,GO:0003677,GO:0003700,GO:0003705,GO:0005634,GO:0005739,GO:0006357,GO:0006978,GO:0008285,GO:0017053,GO:0042803,GO:0042826,GO:0043065,GO:0043392,GO:0043565,GO:0043922,GO:0043923,GO:0044212,GO:0045736,GO:0045892,GO:0045893,GO:0065003,GO:0070888,GO:0071157,GO:0071549,GO:1901990,GO:2001269	DNA-binding transcription factor activity, RNA polymerase II-specific|proximal promoter DNA-binding transcription activator activity, RNA polymerase II-specific|DNA binding|DNA-binding transcription factor activity|transcription factor activity, RNA polymerase II distal enhancer sequence-specific binding|nucleus|mitochondrion|regulation of transcription by RNA polymerase II|DNA damage response, s…	ko05205	Proteoglycans in cancer
ENSBGRG00000016112	152.5059889	1.21170314	7.967850376	1.61E-15	1.12E-12	0	0.000648648	0	0.227643548	0.189001601	0.186703785	GPR143	G protein-coupled receptor 143 [Source:HGNC Symbol%3BAcc:HGNC:20145]
ENSBGRG00000016149	263.5689297	0.43570257	3.448380069	0.00056396	0.010632121	0.06652448	0.182441028	0.133920715	0.169343539	0.476355197	0.434227754	IL7R	interleukin 7 receptor [Source:HGNC Symbol%3BAcc:HGNC:6024]	GO:0003964,GO:0006310,GO:0009036,GO:0032197,GO:0032199,GO:0046872,GO:0090305	RNA-directed DNA polymerase activity|DNA recombination|type II site-specific deoxyribonuclease activity|transposition, RNA-mediated|reverse transcription involved in RNA-mediated transposition|metal ion binding|nucleic acid phosphodiester bond hydrolysis
ENSBGRG00000016172	2049.8672	0.348990902	-6.16556704	7.02E-10	1.39E-07	5.22938741	4.080306403	3.65649601	1.302277304	1.118637926	0.450747674	PNPLA3	patatin like phospholipase domain containing 3 [Source:HGNC Symbol%3BAcc:HGNC:18590]	GO:0001676,GO:0002021,GO:0003841,GO:0004623,GO:0004806,GO:0005737,GO:0005811,GO:0006650,GO:0006654,GO:0016020,GO:0016021,GO:0019432,GO:0019433,GO:0034389,GO:0035727,GO:0036042,GO:0036153,GO:0042171,GO:0051264,GO:0051265,GO:0055088	long-chain fatty acid metabolic process|response to dietary excess|1-acylglycerol-3-phosphate O-acyltransferase activity|phospholipase A2 activity|triglyceride lipase activity|cytoplasm|lipid droplet|glycerophospholipid metabolic process|phosphatidic acid biosynthetic process|membrane|integral component of membrane|triglyceride biosynthetic process|triglyceride catabolic process|lipid droplet org…	ko00561	Glycerolipid metabolism
ENSBGRG00000016206	1103.169486	0.607021143	16.52780225	2.31E-61	4.00E-57	0.000183511	0.000503273	0.000395607	0.350254455	0.387310641	0.396697731	GPR143	G protein-coupled receptor 143 [Source:HGNC Symbol%3BAcc:HGNC:20145]	GO:0003964,GO:0006310,GO:0009036,GO:0032197,GO:0032199,GO:0046872,GO:0090305	RNA-directed DNA polymerase activity|DNA recombination|type II site-specific deoxyribonuclease activity|transposition, RNA-mediated|reverse transcription involved in RNA-mediated transposition|metal ion binding|nucleic acid phosphodiester bond hydrolysis
ENSBGRG00000016293	327.2786139	0.38190851	-6.188945812	6.06E-10	1.22E-07	16.00791565	17.32442892	6.400919959	1.942154967	2.913004661	2.882178814	SAP25	Sin3A associated protein 25 [Source:HGNC Symbol%3BAcc:HGNC:41908]	GO:0005158,GO:0005159,GO:0005634,GO:0005737,GO:0005829,GO:0005886,GO:0008286,GO:0042169,GO:0043231,GO:0043548,GO:0048009	insulin receptor binding|insulin-like growth factor receptor binding|nucleus|cytoplasm|cytosol|plasma membrane|insulin receptor signaling pathway|SH2 domain binding|intracellular membrane-bounded organelle|phosphatidylinositol 3-kinase binding|insulin-like growth factor receptor signaling pathway	ko04022,ko04068,ko04140,ko04152,ko04211,ko04213,ko04910,ko04920,ko04923,ko04930,ko04935,ko05010	cGMP-PKG signaling pathway|FoxO signaling pathway|Autophagy - animal|AMPK signaling pathway|Longevity regulating pathway|Longevity regulating pathway - multiple species|Insulin signaling pathway|Adipocytokine signaling pathway|Regulation of lipolysis in adipocytes|Type II diabetes mellitus|Growth hormone synthesis, secretion and action|Alzheimer disease
ENSBGRG00000016318	179.742624	0.306831472	-3.809184348	0.000139426	0.003648102	0.083677185	0.078281145	0.114217866	0.04465052	0.027862431	0.048498533	DPP4	dipeptidyl peptidase 4 [Source:HGNC Symbol%3BAcc:HGNC:3009]	GO:0002020,GO:0004252,GO:0005102,GO:0005576,GO:0007155,GO:0008239,GO:0008284,GO:0009986,GO:0010716,GO:0016021,GO:0016324,GO:0030027,GO:0030054,GO:0030139,GO:0031258,GO:0031295,GO:0042803,GO:0043542,GO:0045121,GO:0071438	protease binding|serine-type endopeptidase activity|signaling receptor binding|extracellular region|cell adhesion|dipeptidyl-peptidase activity|positive regulation of cell proliferation|cell surface|negative regulation of extracellular matrix disassembly|integral component of membrane|apical plasma membrane|lamellipodium|cell junction|endocytic vesicle|lamellipodium membrane|T cell costimulation|…
ENSBGRG00000016329	361.399684	1.197027699	9.910790394	3.74E-23	7.17E-20	0	0	0	0.943385396	1.264046521	1.119732775	GPR143	G protein-coupled receptor 143 [Source:HGNC Symbol%3BAcc:HGNC:20145]	GO:0003677,GO:0003723,GO:0003924,GO:0004003,GO:0004004,GO:0005524,GO:0005576,GO:0005634,GO:0005737,GO:0005741,GO:0005829,GO:0006413,GO:0007059,GO:0008134,GO:0008143,GO:0008190,GO:0008625,GO:0009615,GO:0010494,GO:0010501,GO:0010628,GO:0016032,GO:0016055,GO:0016607,GO:0016887,GO:0017111,GO:0017148,GO:0030307,GO:0030308,GO:0031333,GO:0031369,GO:0032728,GO:0033592,GO:0034063,GO:0034774,GO:0035556,GO:…	DNA binding|RNA binding|GTPase activity|ATP-dependent DNA helicase activity|ATP-dependent RNA helicase activity|ATP binding|extracellular region|nucleus|cytoplasm|mitochondrial outer membrane|cytosol|translational initiation|chromosome segregation|transcription factor binding|poly(A) binding|eukaryotic initiation factor 4E binding|extrinsic apoptotic signaling pathway via death domain receptors|r…
ENSBGRG00000016337	56.50833323	0.494660933	3.685076065	0.000228634	0.005284689	0.011649273	0.02211765	0.029942538	0.085272195	0.047889736	0.087328383	KL	klotho [Source:HGNC Symbol%3BAcc:HGNC:6344]			ko00040,ko04211,ko04928,ko04961	Pentose and glucuronate interconversions|Longevity regulating pathway|Parathyroid hormone synthesis, secretion and action|Endocrine and other factor-regulated calcium reabsorption
ENSBGRG00000016347	137.7656394	0.363407739	-3.574406883	0.000351023	0.007367758	2.191329716	1.754882297	1.034593368	0.607276914	0.614509767	0.802231371	KRT10	keratin 10 [Source:HGNC Symbol%3BAcc:HGNC:6413]	GO:0005198,GO:0005882,GO:0045684,GO:0046982,GO:0051290	structural molecule activity|intermediate filament|positive regulation of epidermis development|protein heterodimerization activity|protein heterotetramerization	ko04915,ko05150	Estrogen signaling pathway|Staphylococcus aureus infection
ENSBGRG00000016463	97.58105426	0.338305081	4.015252694	5.94E-05	0.001867887	0.201287825	0.300013438	0.17451504	0.531406868	0.534525721	0.659046222	KLK15	kallikrein related peptidase 15 [Source:HGNC Symbol%3BAcc:HGNC:20453]	GO:0003073,GO:0004252,GO:0030141,GO:0031638	regulation of systemic arterial blood pressure|serine-type endopeptidase activity|secretory granule|zymogen activation	ko04614,ko04961	Renin-angiotensin system|Endocrine and other factor-regulated calcium reabsorption
ENSBGRG00000016468	270.8358268	0.353279741	-4.091539118	4.29E-05	0.001446558	0.464886008	0.354869447	0.233707111	0.158744761	0.137343318	0.08723798	ESPN	espin [Source:HGNC Symbol%3BAcc:HGNC:13281]	GO:0005737,GO:0007605,GO:0032426,GO:0051015,GO:0051017	cytoplasm|sensory perception of sound|stereocilium tip|actin filament binding|actin filament bundle assembly
ENSBGRG00000016472	268.4550026	0.371561389	6.432221211	1.26E-10	3.15E-08	0.057988491	0.044097197	0.021572448	0.198588423	0.274252347	0.175492252	CDH20	cadherin 20 [Source:HGNC Symbol%3BAcc:HGNC:1760]	GO:0005509,GO:0005886,GO:0005913,GO:0007043,GO:0007156,GO:0008092,GO:0009986,GO:0016021,GO:0016339,GO:0016342,GO:0034332,GO:0042803,GO:0044331,GO:0045296,GO:0098609	calcium ion binding|plasma membrane|cell-cell adherens junction|cell-cell junction assembly|homophilic cell adhesion via plasma membrane adhesion molecules|cytoskeletal protein binding|cell surface|integral component of membrane|calcium-dependent cell-cell adhesion via plasma membrane cell adhesion molecules|catenin complex|adherens junction organization|protein homodimerization activity|cell-cel…
ENSBGRG00000016522	66.99675017	0.574450114	3.454282514	0.000551759	0.010447727	0.054907682	0.064535302	0.029592018	0.079974269	0.189638438	0.326618067	LIPK	lipase family member K [Source:HGNC Symbol%3BAcc:HGNC:23444]	GO:0004465,GO:0005576,GO:0016042,GO:0016298,GO:0043231,GO:0044255,GO:0070268	lipoprotein lipase activity|extracellular region|lipid catabolic process|lipase activity|intracellular membrane-bounded organelle|cellular lipid metabolic process|cornification
ENSBGRG00000016580	91.01334013	0.509737323	-3.295380058	0.000982887	0.016180617	0.041319607	0.050967029	0.017998106	0.015132756	0.006482067	0.012536624	CATSPERB	cation channel sperm associated auxiliary subunit beta [Source:HGNC Symbol%3BAcc:HGNC:20500]	GO:0005634,GO:0005737	nucleus|cytoplasm	ko05168	Herpes simplex virus 1 infection
ENSBGRG00000016590	337.9162659	0.331893682	-4.420406705	9.85E-06	0.000431792	0.191118942	0.193103078	0.117716447	0.082696762	0.051502137	0.04487645	SLC44A3	solute carrier family 44 member 3 [Source:HGNC Symbol%3BAcc:HGNC:28689]	GO:0005634,GO:0005737	nucleus|cytoplasm
ENSBGRG00000016692	857.6351527	0.203011079	5.172755869	2.31E-07	2.11E-05	0.047039192	0.043748951	0.038181358	0.103722366	0.077793635	0.082333698	SLIT2	slit guidance ligand 2 [Source:HGNC Symbol%3BAcc:HGNC:11086]	GO:0005634,GO:0005737	nucleus|cytoplasm
ENSBGRG00000016750	3324.909442	0.189143643	6.074578376	1.24E-09	2.26E-07	2.088669086	2.602387692	2.92716186	6.485810822	5.357261924	4.741701472	TIPARP	TCDD inducible poly(ADP-ribose) polymerase [Source:HGNC Symbol%3BAcc:HGNC:23696]	GO:0001570,GO:0001822,GO:0003950,GO:0005634,GO:0006471,GO:0006807,GO:0008209,GO:0008210,GO:0008585,GO:0009791,GO:0010629,GO:0030097,GO:0035326,GO:0045732,GO:0046872,GO:0048008,GO:0048705,GO:0048745,GO:0060021,GO:0060325,GO:0071407,GO:1904612	vasculogenesis|kidney development|NAD+ ADP-ribosyltransferase activity|nucleus|protein ADP-ribosylation|nitrogen compound metabolic process|androgen metabolic process|estrogen metabolic process|female gonad development|post-embryonic development|negative regulation of gene expression|hemopoiesis|enhancer binding|positive regulation of protein catabolic process|metal ion binding|platelet-derived g…
ENSBGRG00000016753	144.7547886	0.543977757	2.928766869	0.003403096	0.039761879	0.061349279	0.040586195	0.062646936	0.310187591	0.079432879	0.091540467	F2RL3	F2R like thrombin or trypsin receptor 3 [Source:HGNC Symbol%3BAcc:HGNC:3540]	GO:0001654,GO:0004867,GO:0005615,GO:0005886	eye development|serine-type endopeptidase inhibitor activity|extracellular space|plasma membrane
ENSBGRG00000016758	57.31287012	0.459292545	-3.19770537	0.001385257	0.020837987	0.295136761	0.3327542	0.148457298	0.092130872	0.097363299	0.090063697	BTN2A2	butyrophilin subfamily 2 member A2 [Source:HGNC Symbol%3BAcc:HGNC:1137]	GO:0005102,GO:0009897,GO:0009986,GO:0014067,GO:0016021,GO:0031324,GO:0045591,GO:0046007,GO:0050710,GO:0050776,GO:0050852,GO:0050860,GO:0051898,GO:0070373,GO:2000134	signaling receptor binding|external side of plasma membrane|cell surface|negative regulation of phosphatidylinositol 3-kinase signaling|integral component of membrane|negative regulation of cellular metabolic process|positive regulation of regulatory T cell differentiation|negative regulation of activated T cell proliferation|negative regulation of cytokine secretion|regulation of immune response…
ENSBGRG00000016759	182.2672594	1.079415893	3.746403952	0.000179388	0.004457331	0.03903002	0.067791016	0.126209339	1.906558911	1.672001231	0.121024723	EEF1A2	eukaryotic translation elongation factor 1 alpha 2 [Source:HGNC Symbol%3BAcc:HGNC:3192]	GO:0003746,GO:0003924,GO:0005525,GO:0005634,GO:0005737,GO:0005853,GO:0006412,GO:0006414,GO:0010035,GO:0019901,GO:0043025,GO:0043065,GO:0043209,GO:0045202,GO:0051602,GO:0090218	translation elongation factor activity|GTPase activity|GTP binding|nucleus|cytoplasm|eukaryotic translation elongation factor 1 complex|translation|translational elongation|response to inorganic substance|protein kinase binding|neuronal cell body|positive regulation of apoptotic process|myelin sheath|synapse|response to electrical stimulus|positive regulation of lipid kinase activity	ko03013,ko05134,ko05140	RNA transport|Legionellosis|Leishmaniasis
ENSBGRG00000016778	56.10275475	0.395159182	-3.010137752	0.002611292	0.032915625	2.562090069	2.159642107	2.618170895	1.326841462	0.959685705	0.884366333	ARL6IP6	ADP ribosylation factor like GTPase 6 interacting protein 6 [Source:HGNC Symbol%3BAcc:HGNC:24048]	GO:0003964,GO:0006310,GO:0009036,GO:0032197,GO:0032199,GO:0046872,GO:0090305	RNA-directed DNA polymerase activity|DNA recombination|type II site-specific deoxyribonuclease activity|transposition, RNA-mediated|reverse transcription involved in RNA-mediated transposition|metal ion binding|nucleic acid phosphodiester bond hydrolysis
ENSBGRG00000016803	35.82081081	0.527853572	3.171492243	0.001516579	0.022251322	0.007781264	0.003387276	0.006789711	0.014439828	0.022002669	0.020353066	NCR1	natural cytotoxicity triggering receptor 1 [Source:HGNC Symbol%3BAcc:HGNC:6731]	GO:0003964,GO:0006310,GO:0009036,GO:0032197,GO:0032199,GO:0046872,GO:0090305	RNA-directed DNA polymerase activity|DNA recombination|type II site-specific deoxyribonuclease activity|transposition, RNA-mediated|reverse transcription involved in RNA-mediated transposition|metal ion binding|nucleic acid phosphodiester bond hydrolysis
ENSBGRG00000016843	469.0483316	0.225861989	5.186180691	2.15E-07	1.98E-05	22.08888897	31.77862045	19.90607683	49.71865366	55.52247073	59.83153595	ANO10	anoctamin 10 [Source:HGNC Symbol%3BAcc:HGNC:25519]	GO:0000287,GO:0004674,GO:0005524,GO:0005634,GO:0005737,GO:0006468,GO:0030099,GO:0035556	magnesium ion binding|protein serine/threonine kinase activity|ATP binding|nucleus|cytoplasm|protein phosphorylation|myeloid cell differentiation|intracellular signal transduction
ENSBGRG00000016848	56.19706284	0.364271262	-3.071575365	0.002129324	0.028615795	0.008859469	0.011608461	0.011777677	0.00468368	0.00501029	0.004971041	ANOS1	anosmin 1 [Source:HGNC Symbol%3BAcc:HGNC:6211]	GO:0004867,GO:0005576,GO:0007155,GO:0009986	serine-type endopeptidase inhibitor activity|extracellular region|cell adhesion|cell surface
ENSBGRG00000017031	10.61012432	1.957506259	2.954629095	0.003130452	0.037678537	0.021855401	0	0	1.148813338	0.018539808	0.05808812	MOGAT1	monoacylglycerol O-acyltransferase 1 [Source:HGNC Symbol%3BAcc:HGNC:18210]	GO:0004370,GO:0005524,GO:0005737,GO:0005739,GO:0005741,GO:0006071,GO:0006641,GO:0016310,GO:0019563,GO:0046167	glycerol kinase activity|ATP binding|cytoplasm|mitochondrion|mitochondrial outer membrane|glycerol metabolic process|triglyceride metabolic process|phosphorylation|glycerol catabolic process|glycerol-3-phosphate biosynthetic process	ko00561,ko03320	Glycerolipid metabolism|PPAR signaling pathway
ENSBGRG00000017034	58.0747872	0.613863794	-3.627104143	0.000286618	0.006314374	0.368258823	0.43591288	0.478363323	0.072739476	0.172215983	0.025096727	REC8	REC8 meiotic recombination protein [Source:HGNC Symbol%3BAcc:HGNC:16879]	GO:0000724,GO:0000778,GO:0000800,GO:0001556,GO:0001673,GO:0003682,GO:0005634,GO:0006302,GO:0007062,GO:0007130,GO:0007131,GO:0007141,GO:0007283,GO:0007286,GO:0009566,GO:0030893,GO:0034991,GO:0051321,GO:0072520	double-strand break repair via homologous recombination|condensed nuclear chromosome kinetochore|lateral element|oocyte maturation|male germ cell nucleus|chromatin binding|nucleus|double-strand break repair|sister chromatid cohesion|synaptonemal complex assembly|reciprocal meiotic recombination|male meiosis I|spermatogenesis|spermatid development|fertilization|meiotic cohesin complex|nuclear meio…	ko04114	Oocyte meiosis
ENSBGRG00000017070	17.67538726	0.854501436	-3.438199087	0.000585597	0.010920815	1.145684181	0.927637584	0.811514289	0.088998117	0.027767918	0.261003698	ZFP69	ZFP69 zinc finger protein [Source:HGNC Symbol%3BAcc:HGNC:24708]	GO:0003676,GO:0003964,GO:0004190,GO:0004519,GO:0046872	nucleic acid binding|RNA-directed DNA polymerase activity|aspartic-type endopeptidase activity|endonuclease activity|metal ion binding	ko05168	Herpes simplex virus 1 infection
ENSBGRG00000017084	625.6890042	0.299240945	3.546848358	0.000389869	0.007986532	8.181940268	9.045677758	16.93790258	27.57251934	18.21618328	23.89211474	SOCS3	suppressor of cytokine signaling 3 [Source:HGNC Symbol%3BAcc:HGNC:19391]	GO:0001784,GO:0005622,GO:0005942,GO:0007259,GO:0016567,GO:0040008,GO:0042532,GO:0043066,GO:0045597,GO:0046627,GO:0046854,GO:0046935,GO:0050728,GO:0060670,GO:0060674,GO:0060707,GO:0060708,GO:1990830	phosphotyrosine residue binding|intracellular|phosphatidylinositol 3-kinase complex|JAK-STAT cascade|protein ubiquitination|regulation of growth|negative regulation of tyrosine phosphorylation of STAT protein|negative regulation of apoptotic process|positive regulation of cell differentiation|negative regulation of insulin receptor signaling pathway|phosphatidylinositol phosphorylation|1-phosphat…	ko04120,ko04380,ko04630,ko04668,ko04910,ko04917,ko04920,ko04930,ko04931,ko04932,ko04935,ko05160,ko05164,ko05168	Ubiquitin mediated proteolysis|Osteoclast differentiation|Jak-STAT signaling pathway|TNF signaling pathway|Insulin signaling pathway|Prolactin signaling pathway|Adipocytokine signaling pathway|Type II diabetes mellitus|Insulin resistance|Non-alcoholic fatty liver disease (NAFLD)|Growth hormone synthesis, secretion and action|Hepatitis C|Influenza A|Herpes simplex virus 1 infection
ENSBGRG00000017138	262.6834523	0.300066198	-3.538441179	0.000402497	0.008139016	0.846335618	0.643266201	0.434306018	0.267320472	0.320538803	0.333058091	PNLIPRP2	pancreatic lipase related protein 2 (gene/pseudogene) [Source:HGNC Symbol%3BAcc:HGNC:9157]	GO:0003964,GO:0046872	RNA-directed DNA polymerase activity|metal ion binding
ENSBGRG00000017210	1098.290058	0.236904288	4.518163643	6.24E-06	0.000302587	0.261843635	0.362702882	0.381342715	0.468720311	0.775301957	0.853542287	ABCG1	ATP binding cassette subfamily G member 1 [Source:HGNC Symbol%3BAcc:HGNC:73]	GO:0005524,GO:0005548,GO:0005739,GO:0005768,GO:0005886,GO:0006355,GO:0008203,GO:0009897,GO:0010033,GO:0010745,GO:0010872,GO:0010875,GO:0010888,GO:0016021,GO:0017127,GO:0019534,GO:0030301,GO:0032367,GO:0033344,GO:0033700,GO:0033993,GO:0034041,GO:0034374,GO:0034375,GO:0034436,GO:0034437,GO:0042626,GO:0042632,GO:0042803,GO:0042987,GO:0043531,GO:0043691,GO:0045542,GO:0046982,GO:0055037,GO:0055085,GO:…	ATP binding|phospholipid transporter activity|mitochondrion|endosome|plasma membrane|regulation of transcription, DNA-templated|cholesterol metabolic process|external side of plasma membrane|response to organic substance|negative regulation of macrophage derived foam cell differentiation|regulation of cholesterol esterification|positive regulation of cholesterol efflux|negative regulation of lipi…
ENSBGRG00000017216	7814.905122	0.250850254	4.4441987	8.82E-06	0.000395707	7.543324425	10.25305321	14.25041916	15.73748176	28.09666096	24.82451005	ACTA2	actin alpha 2%2C smooth muscle [Source:HGNC Symbol%3BAcc:HGNC:130]	GO:0005524,GO:0005737,GO:0005856	ATP binding|cytoplasm|cytoskeleton
ENSBGRG00000017387	152.8404231	0.396460534	-3.804548986	0.000142063	0.003711471	0.05318993	0.04992792	0.02635977	0.020500978	0.012619967	0.011916264	STS	steroid sulfatase [Source:HGNC Symbol%3BAcc:HGNC:11425]	GO:0005634,GO:0005737	nucleus|cytoplasm
ENSBGRG00000017454	148.4491108	0.390150572	3.645529622	0.000266842	0.005976769	0.031457889	0.068165647	0.033279987	0.085529025	0.154183129	0.115092748	SLC38A8	solute carrier family 38 member 8 [Source:HGNC Symbol%3BAcc:HGNC:32434]	GO:0007275,GO:0008083,GO:0030154,GO:0030308,GO:0043065	multicellular organism development|growth factor activity|cell differentiation|negative regulation of cell growth|positive regulation of apoptotic process
ENSBGRG00000017474	82.19627728	0.477367653	-2.91095813	0.003603223	0.041207985	0.808176559	0.826111078	0.839442383	0.386192867	0.417575306	0.123672871	KCNRG	potassium channel regulator [Source:HGNC Symbol%3BAcc:HGNC:18893]	GO:0005783,GO:0042802,GO:0051260,GO:1902260	endoplasmic reticulum|identical protein binding|protein homooligomerization|negative regulation of delayed rectifier potassium channel activity
ENSBGRG00000017491	280.9902314	0.368042716	3.045073458	0.002326235	0.030448109	3.665947504	7.560732753	11.42068618	18.55669189	14.8284442	14.61524278	CH25H	cholesterol 25-hydroxylase [Source:HGNC Symbol%3BAcc:HGNC:1907]	GO:0000254,GO:0001567,GO:0005506,GO:0005789,GO:0008203,GO:0008395,GO:0016021,GO:0016126,GO:0035754	C-4 methylsterol oxidase activity|cholesterol 25-hydroxylase activity|iron ion binding|endoplasmic reticulum membrane|cholesterol metabolic process|steroid hydroxylase activity|integral component of membrane|sterol biosynthetic process|B cell chemotaxis	ko00120	Primary bile acid biosynthesis
ENSBGRG00000017545	12115.53251	0.352330455	4.37342791	1.22E-05	0.000512666	1.45209551	4.571258841	3.991993409	6.274757695	10.85476283	11.680621	LIPA	lipase A%2C lysosomal acid type [Source:HGNC Symbol%3BAcc:HGNC:6617]	GO:0000902,GO:0001650,GO:0001816,GO:0004771,GO:0005764,GO:0006954,GO:0008283,GO:0016042,GO:0016125,GO:0016298,GO:0030324,GO:0034383,GO:0043202,GO:0043231,GO:0044255,GO:0048771,GO:0048873	cell morphogenesis|fibrillar center|cytokine production|sterol esterase activity|lysosome|inflammatory response|cell proliferation|lipid catabolic process|sterol metabolic process|lipase activity|lung development|low-density lipoprotein particle clearance|lysosomal lumen|intracellular membrane-bounded organelle|cellular lipid metabolic process|tissue remodeling|homeostasis of number of cells with…	ko05168	Herpes simplex virus 1 infection
ENSBGRG00000017566	776.5317455	0.207140296	5.170855413	2.33E-07	2.12E-05	0.335142265	0.524436655	0.543990991	0.937998778	1.058596443	0.908219667	PDLIM3	PDZ and LIM domain 3 [Source:HGNC Symbol%3BAcc:HGNC:20767]	GO:0007015,GO:0007507,GO:0008092,GO:0008307,GO:0015629,GO:0030018,GO:0046872	actin filament organization|heart development|cytoskeletal protein binding|structural constituent of muscle|actin cytoskeleton|Z disc|metal ion binding
ENSBGRG00000017743	39.94075986	0.536437099	3.865372213	0.00011092	0.00303562	0.016215823	0.008894264	0.022139754	0.083277819	0.054106094	0.05650762	STAG3	stromal antigen 3 [Source:HGNC Symbol%3BAcc:HGNC:11356]	GO:0003964,GO:0006310,GO:0009036,GO:0032197,GO:0032199,GO:0046872,GO:0090305	RNA-directed DNA polymerase activity|DNA recombination|type II site-specific deoxyribonuclease activity|transposition, RNA-mediated|reverse transcription involved in RNA-mediated transposition|metal ion binding|nucleic acid phosphodiester bond hydrolysis
ENSBGRG00000017744	5.777211365	1.994008925	-3.040450617	0.002362244	0.030602848	0.008846551	0.117263203	0.019071087	0	0	0	THNSL2	threonine synthase like 2 [Source:HGNC Symbol%3BAcc:HGNC:25602]	GO:0005504,GO:0005737	fatty acid binding|cytoplasm	ko03320,ko04975	PPAR signaling pathway|Fat digestion and absorption
ENSBGRG00000017832	86.39007651	3.907307932	-5.923244803	3.16E-09	5.31E-07	0	0.283374554	0	0	0	0	CYP2E1	cytochrome P450 family 2 subfamily E member 1 [Source:HGNC Symbol%3BAcc:HGNC:2631]	GO:0005634,GO:0005737	nucleus|cytoplasm	ko00140,ko00590,ko00591,ko00980,ko00982,ko00983,ko04932,ko05204	Steroid hormone biosynthesis|Arachidonic acid metabolism|Linoleic acid metabolism|Metabolism of xenobiotics by cytochrome P450|Drug metabolism - cytochrome P450|Drug metabolism - other enzymes|Non-alcoholic fatty liver disease (NAFLD)|Chemical carcinogenesis
ENSBGRG00000017887	932.3867206	0.357375223	2.897716555	0.003758901	0.042481981	12.50912596	19.08455217	42.49994433	43.96831601	52.73444359	51.93008032	ITIH4	inter-alpha-trypsin inhibitor heavy chain 4 [Source:HGNC Symbol%3BAcc:HGNC:6169]	GO:0002062,GO:0005634,GO:0010628,GO:0032332,GO:0035988,GO:0042246,GO:1902730,GO:1902732	chondrocyte differentiation|nucleus|positive regulation of gene expression|positive regulation of chondrocyte differentiation|chondrocyte proliferation|tissue regeneration|positive regulation of proteoglycan biosynthetic process|positive regulation of chondrocyte proliferation
ENSBGRG00000017902	87.29976076	0.635284154	3.39868843	0.000677098	0.012295274	0.070434268	0.061812315	0.12450859	0.114899781	0.750447101	0.274564231	CREB3L3	cAMP responsive element binding protein 3 like 3 [Source:HGNC Symbol%3BAcc:HGNC:18855]	GO:0001228,GO:0005634,GO:0005789,GO:0016021,GO:0030968,GO:0035497,GO:0042803,GO:0046982,GO:1990440	DNA-binding transcription activator activity, RNA polymerase II-specific|nucleus|endoplasmic reticulum membrane|integral component of membrane|endoplasmic reticulum unfolded protein response|cAMP response element binding|protein homodimerization activity|protein heterodimerization activity|positive regulation of transcription from RNA polymerase II promoter in response to endoplasmic reticulum st…	ko04022,ko04024,ko04151,ko04152,ko04211,ko04261,ko04668,ko04714,ko04725,ko04728,ko04911,ko04915,ko04916,ko04918,ko04922,ko04925,ko04926,ko04927,ko04928,ko04931,ko04934,ko04935,ko04962,ko05016,ko05030,ko05031,ko05034,ko05161,ko05163,ko05165,ko05166,ko05203,ko05215	cGMP-PKG signaling pathway|cAMP signaling pathway|PI3K-Akt signaling pathway|AMPK signaling pathway|Longevity regulating pathway|Adrenergic signaling in cardiomyocytes|TNF signaling pathway|Thermogenesis|Cholinergic synapse|Dopaminergic synapse|Insulin secretion|Estrogen signaling pathway|Melanogenesis|Thyroid hormone synthesis|Glucagon signaling pathway|Aldosterone synthesis and secretion|Relaxi…
ENSBGRG00000018032	1743.584042	0.64877166	3.338998128	0.000840811	0.014447732	1.069512931	1.390104943	1.510986784	10.85751847	3.638379955	2.71586492	HMCN1	hemicentin 1 [Source:HGNC Symbol%3BAcc:HGNC:19194]	GO:0005044,GO:0005615,GO:0006955,GO:0030247,GO:0042127,GO:0045409,GO:0071425	scavenger receptor activity|extracellular space|immune response|polysaccharide binding|regulation of cell proliferation|negative regulation of interleukin-6 biosynthetic process|hematopoietic stem cell proliferation
ENSBGRG00000018062	209.5805318	0.24854437	4.306386904	1.66E-05	0.000663348	0.012982194	0.014065465	0.019175978	0.02581876	0.035281488	0.034824058	DNAH5	dynein axonemal heavy chain 5 [Source:HGNC Symbol%3BAcc:HGNC:2950]	GO:0003964,GO:0006310,GO:0009036,GO:0032197,GO:0032199,GO:0046872,GO:0090305	RNA-directed DNA polymerase activity|DNA recombination|type II site-specific deoxyribonuclease activity|transposition, RNA-mediated|reverse transcription involved in RNA-mediated transposition|metal ion binding|nucleic acid phosphodiester bond hydrolysis
ENSBGRG00000018070	28.28874965	0.889088215	-2.987664037	0.002811184	0.034725561	0.133378859	0.193301964	0.122727715	0.005896521	0.005519244	0.060524291	ANKRD2	ankyrin repeat domain 2 [Source:HGNC Symbol%3BAcc:HGNC:495]	GO:0000122,GO:0000791,GO:0001817,GO:0003682,GO:0005634,GO:0005737,GO:0005829,GO:0006357,GO:0006936,GO:0007517,GO:0008307,GO:0010832,GO:0016605,GO:0031432,GO:0031674,GO:0035914,GO:0043231,GO:0043422,GO:0043619,GO:0045445,GO:0045662,GO:0061629,GO:1902253,GO:2000291	negative regulation of transcription by RNA polymerase II|euchromatin|regulation of cytokine production|chromatin binding|nucleus|cytoplasm|cytosol|regulation of transcription by RNA polymerase II|muscle contraction|muscle organ development|structural constituent of muscle|negative regulation of myotube differentiation|PML body|titin binding|I band|skeletal muscle cell differentiation|intracellul…
ENSBGRG00000018146	68.160822	0.696314217	3.256058834	0.001129703	0.017930926	0.188744307	0.207049829	0.44757725	2.679866458	0.565724401	0.63542564	HMCN1	hemicentin 1 [Source:HGNC Symbol%3BAcc:HGNC:19194]	GO:0005044,GO:0006955,GO:0008283,GO:0030021,GO:0030247,GO:0062023	scavenger receptor activity|immune response|cell proliferation|extracellular matrix structural constituent conferring compression resistance|polysaccharide binding|collagen-containing extracellular matrix
ENSBGRG00000018169	889.4146019	0.278360112	5.442722196	5.25E-08	6.00E-06	0.019460426	0.018845504	0.017426261	0.03736635	0.079021501	0.042211757	FRMPD4	FERM and PDZ domain containing 4 [Source:HGNC Symbol%3BAcc:HGNC:29007]	GO:0005546,GO:0005856,GO:0014069,GO:0032991,GO:0043197,GO:0051835,GO:0098974,GO:0098978	phosphatidylinositol-4,5-bisphosphate binding|cytoskeleton|postsynaptic density|protein-containing complex|dendritic spine|positive regulation of synapse structural plasticity|postsynaptic actin cytoskeleton organization|glutamatergic synapse
ENSBGRG00000018208	52.25559326	0.444891083	-3.039349497	0.002370896	0.03066892	0.07750072	0.058670718	0.122694496	0.028533944	0.036980664	0.034330729	MYBPC2	myosin binding protein C%2C fast type [Source:HGNC Symbol%3BAcc:HGNC:7550]	GO:0005200,GO:0005856,GO:0005865,GO:0006936,GO:0007155,GO:0008307,GO:0030017,GO:0030018,GO:0030240,GO:0030241,GO:0031430,GO:0032982,GO:0045214,GO:0048739,GO:0051015,GO:0051371,GO:0055003,GO:0055008	structural constituent of cytoskeleton|cytoskeleton|striated muscle thin filament|muscle contraction|cell adhesion|structural constituent of muscle|sarcomere|Z disc|skeletal muscle thin filament assembly|skeletal muscle myosin thick filament assembly|M band|myosin filament|sarcomere organization|cardiac muscle fiber development|actin filament binding|muscle alpha-actinin binding|cardiac myofibril…
ENSBGRG00000018255	314.3959326	0.300046549	-3.493918008	0.000475987	0.009308972	0.887684332	0.731575816	0.70348217	0.387282368	0.23562688	0.492170599	SLC4A3	solute carrier family 4 member 3 [Source:HGNC Symbol%3BAcc:HGNC:11029]	GO:0005452,GO:0005886,GO:0005887,GO:0015301,GO:0015701,GO:0016020,GO:0051453	inorganic anion exchanger activity|plasma membrane|integral component of plasma membrane|anion:anion antiporter activity|bicarbonate transport|membrane|regulation of intracellular pH
ENSBGRG00000018283	241.0849372	0.556429827	3.642538298	0.000269963	0.00602324	0.029817633	0.066048071	0.218798605	0.285821704	0.462104152	0.503951539	H2BC15	H2B clustered histone 15 [Source:HGNC Symbol%3BAcc:HGNC:4749]	GO:0003964,GO:0006310,GO:0009036,GO:0032197,GO:0032199,GO:0046872,GO:0090305	RNA-directed DNA polymerase activity|DNA recombination|type II site-specific deoxyribonuclease activity|transposition, RNA-mediated|reverse transcription involved in RNA-mediated transposition|metal ion binding|nucleic acid phosphodiester bond hydrolysis
ENSBGRG00000018287	241.1907961	0.346695285	4.861227155	1.17E-06	7.89E-05	0.019024746	0.020488692	0.045788359	0.090223997	0.078924287	0.09928228	EMB	embigin [Source:HGNC Symbol%3BAcc:HGNC:30465]	GO:0005634,GO:0005737	nucleus|cytoplasm
ENSBGRG00000018302	1368.540554	0.218876703	5.959609766	2.53E-09	4.37E-07	1.210749429	1.392014998	2.035515039	4.289873007	3.431751128	3.509021656	ZHX2	zinc fingers and homeoboxes 2 [Source:HGNC Symbol%3BAcc:HGNC:18513]	GO:0001570,GO:0005887,GO:0030213,GO:0035810,GO:0036302,GO:0045226,GO:0050501,GO:0070295,GO:0085029,GO:0090500	vasculogenesis|integral component of plasma membrane|hyaluronan biosynthetic process|positive regulation of urine volume|atrioventricular canal development|extracellular polysaccharide biosynthetic process|hyaluronan synthase activity|renal water absorption|extracellular matrix assembly|endocardial cushion to mesenchymal transition
ENSBGRG00000018314	217.9702957	1.067869088	3.150502206	0.0016299	0.023448463	0.02243497	0.078307233	0.125308097	1.635832287	0.166092679	0.406558094	HAS1	hyaluronan synthase 1 [Source:HGNC Symbol%3BAcc:HGNC:4818]	GO:0005737,GO:0005886,GO:0005887,GO:0006024,GO:0007155,GO:0010764,GO:0030213,GO:0036120,GO:0042802,GO:0044849,GO:0045226,GO:0050501,GO:0085029	cytoplasm|plasma membrane|integral component of plasma membrane|glycosaminoglycan biosynthetic process|cell adhesion|negative regulation of fibroblast migration|hyaluronan biosynthetic process|cellular response to platelet-derived growth factor stimulus|identical protein binding|estrous cycle|extracellular polysaccharide biosynthetic process|hyaluronan synthase activity|extracellular matrix assem…
ENSBGRG00000018322	19.1787084	0.963567517	3.283920472	0.001023738	0.016741413	0.012560563	0.006561314	0	0.035776384	0.097417613	0.041332502	ZHX2	zinc fingers and homeoboxes 2 [Source:HGNC Symbol%3BAcc:HGNC:18513]	GO:0001570,GO:0005887,GO:0030213,GO:0035810,GO:0036302,GO:0045226,GO:0050501,GO:0070295,GO:0085029,GO:0090500	vasculogenesis|integral component of plasma membrane|hyaluronan biosynthetic process|positive regulation of urine volume|atrioventricular canal development|extracellular polysaccharide biosynthetic process|hyaluronan synthase activity|renal water absorption|extracellular matrix assembly|endocardial cushion to mesenchymal transition
ENSBGRG00000018325	33.36333179	3.908170489	-5.789899377	7.04E-09	1.02E-06	0	0.29482385	0	0	0	0	APOH	apolipoprotein H [Source:HGNC Symbol%3BAcc:HGNC:616]	GO:0005576,GO:0008201	extracellular region|heparin binding	ko04742	Taste transduction
ENSBGRG00000018357	532.4130504	1.786216829	-3.27081416	0.001072384	0.017259079	0.093356877	13.58654865	0.176098569	0.067686022	0.035637339	0.136470109	FGB	fibrinogen beta chain [Source:HGNC Symbol%3BAcc:HGNC:3662]	GO:0002250,GO:0005102,GO:0005577,GO:0030168,GO:0045087,GO:0051258	adaptive immune response|signaling receptor binding|fibrinogen complex|platelet activation|innate immune response|protein polymerization	ko04610,ko04611	Complement and coagulation cascades|Platelet activation
ENSBGRG00000018375	769.762123	0.332166327	-3.339610663	0.000838959	0.014444652	1.350308692	1.03614053	0.634013404	0.594264588	0.319340052	0.47489511	GPT2	glutamic--pyruvic transaminase 2 [Source:HGNC Symbol%3BAcc:HGNC:18062]	GO:0004021,GO:0005759,GO:0006103,GO:0008652,GO:0030170,GO:0042851,GO:0042853	L-alanine:2-oxoglutarate aminotransferase activity|mitochondrial matrix|2-oxoglutarate metabolic process|cellular amino acid biosynthetic process|pyridoxal phosphate binding|L-alanine metabolic process|L-alanine catabolic process	ko00220,ko00250	Arginine biosynthesis|Alanine, aspartate and glutamate metabolism
ENSBGRG00000018409	18482.50732	0.338940072	-3.070687173	0.002135668	0.028676308	46.95631319	40.08126036	16.78979602	20.67379456	15.14400485	14.31069325	TKT	transketolase [Source:HGNC Symbol%3BAcc:HGNC:11834]	GO:0004802,GO:0040008,GO:0046872	transketolase activity|regulation of growth|metal ion binding	ko00030	Pentose phosphate pathway
ENSBGRG00000018414	907.3860114	0.187524975	6.426525833	1.31E-10	3.22E-08	1.716000828	2.14399611	2.228846233	3.804695844	4.420074232	5.689810664	STXBP2	syntaxin binding protein 2 [Source:HGNC Symbol%3BAcc:HGNC:11445]	GO:0001909,GO:0005737,GO:0005829,GO:0005886,GO:0006887,GO:0006904,GO:0015031,GO:0016324,GO:0017075,GO:0019905,GO:0030027,GO:0030348,GO:0032991,GO:0042581,GO:0042582,GO:0042589,GO:0043304,GO:0043306,GO:0043312,GO:0044194,GO:0045335,GO:0070820,GO:0071346	leukocyte mediated cytotoxicity|cytoplasm|cytosol|plasma membrane|exocytosis|vesicle docking involved in exocytosis|protein transport|apical plasma membrane|syntaxin-1 binding|syntaxin binding|lamellipodium|syntaxin-3 binding|protein-containing complex|specific granule|azurophil granule|zymogen granule membrane|regulation of mast cell degranulation|positive regulation of mast cell degranulation|n…
ENSBGRG00000018451	675.6514321	0.395606215	3.319722335	0.00090107	0.015099437	0.360690607	0.745540516	0.859917126	0.731067264	1.882555002	2.241589391	MYO1G	myosin IG [Source:HGNC Symbol%3BAcc:HGNC:13880]	GO:0001891,GO:0002456,GO:0003774,GO:0003779,GO:0005516,GO:0005524,GO:0005546,GO:0005547,GO:0005886,GO:0005902,GO:0006887,GO:0006909,GO:0016459,GO:0030027,GO:0030175,GO:0031256,GO:0031589,GO:0038096,GO:0043325,GO:0071976,GO:0120117	phagocytic cup|T cell mediated immunity|motor activity|actin binding|calmodulin binding|ATP binding|phosphatidylinositol-4,5-bisphosphate binding|phosphatidylinositol-3,4,5-trisphosphate binding|plasma membrane|microvillus|exocytosis|phagocytosis|myosin complex|lamellipodium|filopodium|leading edge membrane|cell-substrate adhesion|Fc-gamma receptor signaling pathway involved in phagocytosis|phosp…
ENSBGRG00000018507	206.3484398	0.261423438	3.96815772	7.24E-05	0.002175305	0.289011373	0.278777765	0.191209031	0.453401907	0.524149367	0.57566763	CNIH2	cornichon family AMPA receptor auxiliary protein 2 [Source:HGNC Symbol%3BAcc:HGNC:28744]	GO:0001733,GO:0009247,GO:0016021,GO:0032580	galactosylceramide sulfotransferase activity|glycolipid biosynthetic process|integral component of membrane|Golgi cisterna membrane
ENSBGRG00000018526	912.6378875	0.246221854	5.289416055	1.23E-07	1.24E-05	0.318556258	0.480690226	0.471556314	0.696732616	1.165229131	1.250062663	RASSF4	Ras association domain family member 4 [Source:HGNC Symbol%3BAcc:HGNC:20793]	GO:0005737	cytoplasm
ENSBGRG00000018550	5287.412259	0.168699393	7.223044135	5.08E-13	2.31E-10	0.806796314	1.02783543	0.740808825	2.065756739	2.006764507	1.854614065	SGK1	serum/glucocorticoid regulated kinase 1 [Source:HGNC Symbol%3BAcc:HGNC:10810]	GO:0004672,GO:0004674,GO:0004712,GO:0005524,GO:0005634,GO:0005737,GO:0005739,GO:0005789,GO:0005829,GO:0005886,GO:0006468,GO:0006883,GO:0006915,GO:0006974,GO:0007019,GO:0007616,GO:0008542,GO:0010765,GO:0015459,GO:0016607,GO:0018105,GO:0030307,GO:0031115,GO:0032869,GO:0032880,GO:0035556,GO:0043005,GO:0043066,GO:0043402,GO:0043423,GO:0048037,GO:0048156,GO:0048471,GO:0048812,GO:0050775,GO:0051726	protein kinase activity|protein serine/threonine kinase activity|protein serine/threonine/tyrosine kinase activity|ATP binding|nucleus|cytoplasm|mitochondrion|endoplasmic reticulum membrane|cytosol|plasma membrane|protein phosphorylation|cellular sodium ion homeostasis|apoptotic process|cellular response to DNA damage stimulus|microtubule depolymerization|long-term memory|visual learning|positive…	ko04068,ko04150,ko04151,ko04960	FoxO signaling pathway|mTOR signaling pathway|PI3K-Akt signaling pathway|Aldosterone-regulated sodium reabsorption
ENSBGRG00000018573	476.3462967	2.957454168	-3.875507828	0.000106403	0.002949383	0.004332864	2.914238852	0.007005479	0.000981698	0	0	FGA	fibrinogen alpha chain [Source:HGNC Symbol%3BAcc:HGNC:3661]			ko04610,ko04611	Complement and coagulation cascades|Platelet activation
ENSBGRG00000018582	890.924834	0.788732057	-5.910875704	3.40E-09	5.60E-07	3.577776406	4.196362936	1.722224125	0.207118089	0.127015694	0.033163338	TECTB	tectorin beta [Source:HGNC Symbol%3BAcc:HGNC:11721]	GO:0005201,GO:0005886,GO:0007605,GO:0031012,GO:0031225	extracellular matrix structural constituent|plasma membrane|sensory perception of sound|extracellular matrix|anchored component of membrane
ENSBGRG00000018609	309.6645126	0.329169278	-3.707868005	0.000209012	0.004978511	0.55186796	0.646909396	0.415540362	0.226143127	0.142235846	0.320491666	HOGA1	4-hydroxy-2-oxoglutarate aldolase 1 [Source:HGNC Symbol%3BAcc:HGNC:25155]
ENSBGRG00000018683	294.7833933	0.412862442	4.165999505	3.10E-05	0.001108331	0.43663301	1.533577028	1.023846518	2.284022077	3.080111882	4.411256842	PCYT1A	phosphate cytidylyltransferase 1%2C choline%2C alpha [Source:HGNC Symbol%3BAcc:HGNC:8754]	GO:0016021	integral component of membrane
ENSBGRG00000018699	4265.245125	0.157515535	7.046714215	1.83E-12	7.53E-10	19.71892143	25.26266875	27.91277565	44.53508475	57.75200594	53.2600441	MYC	MYC proto-oncogene%2C bHLH transcription factor [Source:HGNC Symbol%3BAcc:HGNC:7553]	GO:0000165,GO:0000981,GO:0003677,GO:0003700,GO:0005634,GO:0005654,GO:0005730,GO:0005819,GO:0006338,GO:0006355,GO:0006879,GO:0006919,GO:0006974,GO:0008284,GO:0009314,GO:0010332,GO:0016604,GO:0032204,GO:0032873,GO:0042493,GO:0042981,GO:0043066,GO:0043280,GO:0044877,GO:0045656,GO:0045893,GO:0045944,GO:0046983,GO:0048146,GO:0050679,GO:0051276,GO:0051782,GO:0070888,GO:0097193,GO:2000573,GO:2001022	MAPK cascade|DNA-binding transcription factor activity, RNA polymerase II-specific|DNA binding|DNA-binding transcription factor activity|nucleus|nucleoplasm|nucleolus|spindle|chromatin remodeling|regulation of transcription, DNA-templated|cellular iron ion homeostasis|activation of cysteine-type endopeptidase activity involved in apoptotic process|cellular response to DNA damage stimulus|positive…	ko04010,ko04012,ko04110,ko04151,ko04218,ko04310,ko04350,ko04390,ko04391,ko04550,ko04630,ko04919,ko05132,ko05160,ko05161,ko05163,ko05166,ko05167,ko05169,ko05200,ko05202,ko05205,ko05206,ko05210,ko05213,ko05216,ko05219,ko05220,ko05221,ko05222,ko05224,ko05225,ko05226,ko05230	MAPK signaling pathway|ErbB signaling pathway|Cell cycle|PI3K-Akt signaling pathway|Cellular senescence|Wnt signaling pathway|TGF-beta signaling pathway|Hippo signaling pathway|Hippo signaling pathway - fly|Signaling pathways regulating pluripotency of stem cells|Jak-STAT signaling pathway|Thyroid hormone signaling pathway|Salmonella infection|Hepatitis C|Hepatitis B|Human cytomegalovirus infecti…
ENSBGRG00000018716	3366.500919	0.199094402	7.467428071	8.18E-14	4.28E-11	92.84219875	99.18537567	98.69784677	203.4942413	355.6139186	250.3044919	DEPP1	DEPP1 autophagy regulator [Source:HGNC Symbol%3BAcc:HGNC:23355]	GO:0005737,GO:0005739,GO:0005777,GO:0006914,GO:0010506	cytoplasm|mitochondrion|peroxisome|autophagy|regulation of autophagy
ENSBGRG00000018732	30.28299793	0.690048721	-3.814393632	0.000136518	0.003610298	0.316991107	0.579557919	0.997703265	0.057456579	0.075292471	0.168502213	TNNC2	troponin C2%2C fast skeletal type [Source:HGNC Symbol%3BAcc:HGNC:11944]	GO:0003009,GO:0005509,GO:0005861,GO:0006937,GO:0048306,GO:0051015	skeletal muscle contraction|calcium ion binding|troponin complex|regulation of muscle contraction|calcium-dependent protein binding|actin filament binding	ko04020	Calcium signaling pathway
ENSBGRG00000018771	1662.491561	0.371363884	3.171972585	0.001514073	0.022233441	1.778386021	4.25963901	3.974949127	6.859166733	4.163252622	11.3067379	MMP12	matrix metallopeptidase 12 [Source:HGNC Symbol%3BAcc:HGNC:7158]	GO:0004222,GO:0008270,GO:0031012,GO:0042060	metalloendopeptidase activity|zinc ion binding|extracellular matrix|wound healing
ENSBGRG00000018811	166.5767384	0.336208674	-3.586030379	0.00033575	0.007140473	0.037104474	0.03686264	0.026442491	0.019453674	0.012486151	0.0110028	ADAMTS20	ADAM metallopeptidase with thrombospondin type 1 motif 20 [Source:HGNC Symbol%3BAcc:HGNC:17178]			ko05203	Viral carcinogenesis
ENSBGRG00000018828	239.5996698	0.223304383	-4.842180705	1.28E-06	8.50E-05	2.558718705	2.769518082	2.863338596	1.038681643	1.220932098	1.582098039	GPT	glutamic--pyruvic transaminase [Source:HGNC Symbol%3BAcc:HGNC:4552]	GO:0004021,GO:0005615,GO:0005737,GO:0009058,GO:0030170,GO:0042853	L-alanine:2-oxoglutarate aminotransferase activity|extracellular space|cytoplasm|biosynthetic process|pyridoxal phosphate binding|L-alanine catabolic process	ko00220,ko00250	Arginine biosynthesis|Alanine, aspartate and glutamate metabolism
ENSBGRG00000018862	103.4167203	0.540150329	3.72914297	0.000192132	0.004686341	0.374613393	0.570757752	1.153683597	1.503521502	2.073151369	4.804463154	STXBP2	syntaxin binding protein 2 [Source:HGNC Symbol%3BAcc:HGNC:11445]	GO:0005179,GO:0005615,GO:0050996	hormone activity|extracellular space|positive regulation of lipid catabolic process
ENSBGRG00000018932	317.5092876	0.254501708	-4.507185867	6.57E-06	0.000312522	0.676199248	0.808351078	0.522118497	0.332929656	0.306112291	0.257775514	B3GNT6	UDP-GlcNAc:betaGal beta-1%2C3-N-acetylglucosaminyltransferase 6 [Source:HGNC Symbol%3BAcc:HGNC:24141]			ko00512	Mucin type O-glycan biosynthesis
ENSBGRG00000019004	90.83341954	0.336124471	-4.889568951	1.01E-06	7.01E-05	0.079992996	0.081695437	0.081507736	0.03228342	0.019615083	0.024915051	CDKL1	cyclin dependent kinase like 1 [Source:HGNC Symbol%3BAcc:HGNC:1781]			ko05168	Herpes simplex virus 1 infection
ENSBGRG00000019033	2100.267305	0.205784288	5.888488087	3.90E-09	6.23E-07	14.4028109	15.19397369	20.9263527	35.85119006	31.53292947	48.17999969	C4BPB	complement component 4 binding protein beta [Source:HGNC Symbol%3BAcc:HGNC:1328]	GO:0005198,GO:0006996,GO:0007340,GO:0043159,GO:0043160	structural molecule activity|organelle organization|acrosome reaction|acrosomal matrix|acrosomal lumen
ENSBGRG00000019037	84.27691239	0.399740479	3.087155077	0.002020821	0.0274219	0.068537108	0.160114577	0.134069366	0.303667723	0.230405175	0.305849799	PCYOX1L	prenylcysteine oxidase 1 like [Source:HGNC Symbol%3BAcc:HGNC:28477]	GO:0001735,GO:0005576,GO:0030327,GO:0030328	prenylcysteine oxidase activity|extracellular region|prenylated protein catabolic process|prenylcysteine catabolic process
ENSBGRG00000019049	7.114818591	1.643513674	-3.868287486	0.000109602	0.0030091	0.084674458	0.043003092	0.060846083	0	0	0	HLA-DRA	major histocompatibility complex%2C class II%2C DR alpha [Source:HGNC Symbol%3BAcc:HGNC:4947]	GO:0005634,GO:0005737	nucleus|cytoplasm
ENSBGRG00000019079	733.3934384	0.263628659	3.950844664	7.79E-05	0.002283257	0.362953863	0.655355999	0.740823984	0.93549048	1.337472447	1.301053746	C4BPB	complement component 4 binding protein beta [Source:HGNC Symbol%3BAcc:HGNC:1328]	GO:0005886,GO:0006958,GO:0031225,GO:0045087,GO:0045916	plasma membrane|complement activation, classical pathway|anchored component of membrane|innate immune response|negative regulation of complement activation
ENSBGRG00000019111	2460.792899	0.218894188	-6.263148748	3.77E-10	8.25E-08	0.291533738	0.312379236	0.24285013	0.119128629	0.078613463	0.12633497	PRUNE2	prune homolog 2 with BCH domain [Source:HGNC Symbol%3BAcc:HGNC:25209]	GO:0004309,GO:0005737,GO:0006798,GO:0006915,GO:0046872	exopolyphosphatase activity|cytoplasm|polyphosphate catabolic process|apoptotic process|metal ion binding
ENSBGRG00000019161	40.49300984	0.756588457	-3.855302997	0.000115586	0.003148361	0.012549618	0.008684634	0.002149152	0.001062942	0.000497466	0.001558638	RPH3A	rabphilin 3A [Source:HGNC Symbol%3BAcc:HGNC:17056]	GO:0003964,GO:0006310,GO:0009036,GO:0032197,GO:0032199,GO:0046872,GO:0090305	RNA-directed DNA polymerase activity|DNA recombination|type II site-specific deoxyribonuclease activity|transposition, RNA-mediated|reverse transcription involved in RNA-mediated transposition|metal ion binding|nucleic acid phosphodiester bond hydrolysis
ENSBGRG00000019197	81.76615327	0.462417185	5.117477616	3.10E-07	2.71E-05	0.01517952	0.018922407	0.017849171	0.048149166	0.137546535	0.081300698	BTC	betacellulin [Source:HGNC Symbol%3BAcc:HGNC:1121]	GO:0003964,GO:0006310,GO:0009036,GO:0032197,GO:0032199,GO:0046872,GO:0090305	RNA-directed DNA polymerase activity|DNA recombination|type II site-specific deoxyribonuclease activity|transposition, RNA-mediated|reverse transcription involved in RNA-mediated transposition|metal ion binding|nucleic acid phosphodiester bond hydrolysis
ENSBGRG00000019203	125.4571861	0.358893232	2.98987884	0.002790881	0.034548909	0.036306267	0.079248519	0.054308261	0.115498583	0.096166407	0.141790309	NCAPG	non-SMC condensin I complex subunit G [Source:HGNC Symbol%3BAcc:HGNC:24304]	GO:0003964,GO:0006310,GO:0009036,GO:0032197,GO:0032199,GO:0046872,GO:0090305	RNA-directed DNA polymerase activity|DNA recombination|type II site-specific deoxyribonuclease activity|transposition, RNA-mediated|reverse transcription involved in RNA-mediated transposition|metal ion binding|nucleic acid phosphodiester bond hydrolysis	ko05168	Herpes simplex virus 1 infection
ENSBGRG00000019254	118.7032038	0.28802557	3.978330708	6.94E-05	0.002110093	0.19968371	0.278453644	0.229827841	0.463159166	0.476590251	0.614683797	C18orf21	chromosome 18 open reading frame 21 [Source:HGNC Symbol%3BAcc:HGNC:28802]
ENSBGRG00000019318	147.0607291	0.291815721	-4.922293421	8.55E-07	6.21E-05	4.582166821	3.538822278	3.853301123	1.467774889	1.139300439	1.784803306	MAB21L1	mab-21 like 1 [Source:HGNC Symbol%3BAcc:HGNC:6757]	GO:0000166,GO:0005634,GO:0008284,GO:0016779,GO:0043010,GO:0046872	nucleotide binding|nucleus|positive regulation of cell proliferation|nucleotidyltransferase activity|camera-type eye development|metal ion binding
ENSBGRG00000019340	5464.099069	0.332663387	-6.587723688	4.47E-11	1.24E-08	117.6950792	97.98864112	40.74664363	20.69642529	17.51898697	17.73583086	SLC25A4	solute carrier family 25 member 4 [Source:HGNC Symbol%3BAcc:HGNC:10990]	GO:0005471,GO:0005743,GO:0008637,GO:0015866,GO:0032592,GO:0043209,GO:0060546	ATP:ADP antiporter activity|mitochondrial inner membrane|apoptotic mitochondrial changes|ADP transport|integral component of mitochondrial membrane|myelin sheath|negative regulation of necroptotic process	ko04020,ko04022,ko04217,ko04218,ko05010,ko05012,ko05016,ko05164,ko05166	Calcium signaling pathway|cGMP-PKG signaling pathway|Necroptosis|Cellular senescence|Alzheimer disease|Parkinson disease|Huntington disease|Influenza A|Human T-cell leukemia virus 1 infection
ENSBGRG00000019356	399.1520408	0.389221414	3.961478536	7.45E-05	0.002210167	0.241199113	0.668912381	0.668948441	1.043848137	1.326502138	2.175310102	CLEC12A	C-type lectin domain family 12 member A [Source:HGNC Symbol%3BAcc:HGNC:31713]	GO:0005886,GO:0016021,GO:0030246,GO:0035579,GO:0043312,GO:0070821	plasma membrane|integral component of membrane|carbohydrate binding|specific granule membrane|neutrophil degranulation|tertiary granule membrane	ko05168	Herpes simplex virus 1 infection
ENSBGRG00000019365	5995.30513	0.237724773	-6.908430152	4.90E-12	1.69E-09	143.4859588	133.5607088	80.47562037	40.42064133	33.73874789	39.67488747	SLC25A1	solute carrier family 25 member 1 [Source:HGNC Symbol%3BAcc:HGNC:10979]	GO:0005634,GO:0005743,GO:0006094,GO:0006843,GO:0015137,GO:0015142,GO:0016021,GO:0046949,GO:0070062	nucleus|mitochondrial inner membrane|gluconeogenesis|mitochondrial citrate transmembrane transport|citrate transmembrane transporter activity|tricarboxylic acid transmembrane transporter activity|integral component of membrane|fatty-acyl-CoA biosynthetic process|extracellular exosome
ENSBGRG00000019417	5.957471924	1.897608447	3.129535534	0.001750829	0.024742279	0	0	0	0.113057172	0.01175816	0.10438044	CLEC12B	C-type lectin domain family 12 member B [Source:HGNC Symbol%3BAcc:HGNC:31966]	GO:0002769,GO:0009897,GO:0016021,GO:0019903,GO:0030246,GO:0030547,GO:0032991,GO:0045953	natural killer cell inhibitory signaling pathway|external side of plasma membrane|integral component of membrane|protein phosphatase binding|carbohydrate binding|receptor inhibitor activity|protein-containing complex|negative regulation of natural killer cell mediated cytotoxicity
ENSBGRG00000019492	15.10866149	1.999219189	3.152202666	0.001620438	0.023408695	0	0	0.021798943	1.466279093	0	0.161255209	SPEM2	SPEM family member 2 [Source:HGNC Symbol%3BAcc:HGNC:27315]	GO:0016021	integral component of membrane
ENSBGRG00000019507	333.7974615	0.509790316	3.246123827	0.001169879	0.018349362	0.04829939	0.117741659	0.332033951	0.518464508	0.498948972	0.503978815	ITGAD	integrin subunit alpha D [Source:HGNC Symbol%3BAcc:HGNC:6146]	GO:0005886,GO:0006955,GO:0007229,GO:0008305,GO:0009986,GO:0030198,GO:0034113,GO:0046872	plasma membrane|immune response|integrin-mediated signaling pathway|integrin complex|cell surface|extracellular matrix organization|heterotypic cell-cell adhesion|metal ion binding	ko04810	Regulation of actin cytoskeleton
ENSBGRG00000019523	616.0743019	0.404151975	3.175032359	0.001498198	0.02211046	0.61311168	1.648467701	1.848687014	1.73232442	4.120000031	4.050802616	MATK	megakaryocyte-associated tyrosine kinase [Source:HGNC Symbol%3BAcc:HGNC:6906]	GO:0004713,GO:0004715,GO:0005524,GO:0005829,GO:0006468,GO:0007498,GO:0008283,GO:0008284,GO:0031234,GO:0038128,GO:0042127	protein tyrosine kinase activity|non-membrane spanning protein tyrosine kinase activity|ATP binding|cytosol|protein phosphorylation|mesoderm development|cell proliferation|positive regulation of cell proliferation|extrinsic component of cytoplasmic side of plasma membrane|ERBB2 signaling pathway|regulation of cell proliferation	ko04722	Neurotrophin signaling pathway
ENSBGRG00000019533	5.066933931	2.017401075	-2.909465586	0.003620472	0.041295864	0.006239571	0.068447205	0.107608393	0	0	0	FOXA3	forkhead box A3 [Source:HGNC Symbol%3BAcc:HGNC:5023]	GO:0000981,GO:0001678,GO:0005634,GO:0005654,GO:0006357,GO:0007283,GO:0008134,GO:0009267,GO:0009653,GO:0015629,GO:0019904,GO:0030154,GO:0043565,GO:0044212,GO:0045944	DNA-binding transcription factor activity, RNA polymerase II-specific|cellular glucose homeostasis|nucleus|nucleoplasm|regulation of transcription by RNA polymerase II|spermatogenesis|transcription factor binding|cellular response to starvation|anatomical structure morphogenesis|actin cytoskeleton|protein domain specific binding|cell differentiation|sequence-specific DNA binding|transcription reg…	ko04950	Maturity onset diabetes of the young
ENSBGRG00000019536	19.63420732	1.402116024	2.918477953	0.003517447	0.040685064	0.146496455	0	0.031581196	2.549124429	0.099417662	0.285533505	SPEM1	spermatid maturation 1 [Source:HGNC Symbol%3BAcc:HGNC:32429]	GO:0005737,GO:0007283,GO:0007291,GO:0016021,GO:0030317	cytoplasm|spermatogenesis|sperm individualization|integral component of membrane|flagellated sperm motility
ENSBGRG00000019545	5320.923641	0.254994931	4.565777776	4.98E-06	0.000255769	1.107759439	1.187306649	1.078154547	1.460816305	3.392183831	2.696156447	SLC6A6	solute carrier family 6 member 6 [Source:HGNC Symbol%3BAcc:HGNC:11052]	GO:0005328,GO:0005369,GO:0005886,GO:0005887,GO:0015734	neurotransmitter:sodium symporter activity|taurine:sodium symporter activity|plasma membrane|integral component of plasma membrane|taurine transport	ko05168	Herpes simplex virus 1 infection
ENSBGRG00000019554	109.6548697	0.366475994	6.197554085	5.73E-10	1.17E-07	0.005949921	0.00914766	0.013992691	0.037010774	0.047719767	0.053431907	FAM184B	family with sequence similarity 184 member B [Source:HGNC Symbol%3BAcc:HGNC:29235]	GO:0003964,GO:0006310,GO:0009036,GO:0032197,GO:0032199,GO:0046872,GO:0090305	RNA-directed DNA polymerase activity|DNA recombination|type II site-specific deoxyribonuclease activity|transposition, RNA-mediated|reverse transcription involved in RNA-mediated transposition|metal ion binding|nucleic acid phosphodiester bond hydrolysis
ENSBGRG00000019559	345.6022733	0.258236434	-4.940160498	7.81E-07	5.76E-05	0.366195501	0.543984016	0.330864681	0.185460052	0.156082115	0.165395411	LLGL2	LLGL scribble cell polarity complex component 2 [Source:HGNC Symbol%3BAcc:HGNC:6629]	GO:0005737,GO:0006887,GO:0007049,GO:0051301	cytoplasm|exocytosis|cell cycle|cell division
ENSBGRG00000019591	175.3906648	0.247078221	4.443394473	8.86E-06	0.000396161	0.277793322	0.246758959	0.305078185	0.560519374	0.680273891	0.513115918	NLGN2	neuroligin 2 [Source:HGNC Symbol%3BAcc:HGNC:14290]	GO:0001966,GO:0002087,GO:0005737,GO:0005886,GO:0005887,GO:0007158,GO:0007416,GO:0007630,GO:0008284,GO:0009986,GO:0019233,GO:0030054,GO:0032024,GO:0032230,GO:0035176,GO:0035418,GO:0035641,GO:0038023,GO:0042043,GO:0042734,GO:0042802,GO:0043198,GO:0045202,GO:0045211,GO:0048488,GO:0050804,GO:0050808,GO:0050839,GO:0050885,GO:0051965,GO:0051968,GO:0060076,GO:0060077,GO:0060999,GO:0072553,GO:0097104,GO:…	thigmotaxis|regulation of respiratory gaseous exchange by neurological system process|cytoplasm|plasma membrane|integral component of plasma membrane|neuron cell-cell adhesion|synapse assembly|jump response|positive regulation of cell proliferation|cell surface|sensory perception of pain|cell junction|positive regulation of insulin secretion|positive regulation of synaptic transmission, GABAergic…	ko04514	Cell adhesion molecules (CAMs)
ENSBGRG00000019776	380.8334108	0.318664712	5.002852402	5.65E-07	4.52E-05	0.21728418	0.485543393	0.48260803	0.86923467	1.253009657	1.41557072	CLEC7A	C-type lectin domain containing 7A [Source:HGNC Symbol%3BAcc:HGNC:14558]	GO:0003964,GO:0004519,GO:0006310,GO:0046872	RNA-directed DNA polymerase activity|endonuclease activity|DNA recombination|metal ion binding
ENSBGRG00000019779	2790.573869	0.146352401	-7.664278777	1.80E-14	1.04E-11	10.09129099	8.926879028	9.411622015	3.761184339	4.180911337	5.037532936	BCAT2	branched chain amino acid transaminase 2 [Source:HGNC Symbol%3BAcc:HGNC:977]	GO:0004084,GO:0005739,GO:0006550,GO:0009098,GO:0009099,GO:0010817,GO:0052654,GO:0052655,GO:0052656,GO:1990830	branched-chain-amino-acid transaminase activity|mitochondrion|isoleucine catabolic process|leucine biosynthetic process|valine biosynthetic process|regulation of hormone levels|L-leucine transaminase activity|L-valine transaminase activity|L-isoleucine transaminase activity|cellular response to leukemia inhibitory factor	ko05168	Herpes simplex virus 1 infection
ENSBGRG00000019802	214.2388264	0.445662371	-4.937154273	7.93E-07	5.83E-05	0.385598798	0.391769778	0.262027758	0.068372749	0.124440667	0.031562693	SERPINB5	serpin family B member 5 [Source:HGNC Symbol%3BAcc:HGNC:8949]	GO:0002009,GO:0004867,GO:0005615,GO:0005737,GO:0010951,GO:0030198,GO:0050678,GO:0060512	morphogenesis of an epithelium|serine-type endopeptidase inhibitor activity|extracellular space|cytoplasm|negative regulation of endopeptidase activity|extracellular matrix organization|regulation of epithelial cell proliferation|prostate gland morphogenesis	ko05168	Herpes simplex virus 1 infection
ENSBGRG00000019828	1125.390026	0.268703065	4.303800677	1.68E-05	0.000667684	54.27302044	66.6173998	56.36915191	169.54714	83.6942909	135.1736428	TMEM100	transmembrane protein 100 [Source:HGNC Symbol%3BAcc:HGNC:25607]	GO:0001525,GO:0001570,GO:0001701,GO:0003198,GO:0005783,GO:0005886,GO:0007219,GO:0016021,GO:0030509,GO:0043204,GO:0043491,GO:0045603,GO:0048471,GO:0050848,GO:0051930,GO:0060842,GO:2001214	angiogenesis|vasculogenesis|in utero embryonic development|epithelial to mesenchymal transition involved in endocardial cushion formation|endoplasmic reticulum|plasma membrane|Notch signaling pathway|integral component of membrane|BMP signaling pathway|perikaryon|protein kinase B signaling|positive regulation of endothelial cell differentiation|perinuclear region of cytoplasm|regulation of calciu…
ENSBGRG00000019883	53.23520253	0.514835029	-3.13609945	0.001712111	0.024294536	0.101398554	0.112482583	0.04298147	0.021683218	0.027061149	0.035327839	CYP46A1	cytochrome P450 family 46 subfamily A member 1 [Source:HGNC Symbol%3BAcc:HGNC:2641]	GO:0005506,GO:0005783,GO:0005789,GO:0006699,GO:0006707,GO:0006805,GO:0007399,GO:0008395,GO:0016021,GO:0016125,GO:0020037,GO:0031090,GO:0033781	iron ion binding|endoplasmic reticulum|endoplasmic reticulum membrane|bile acid biosynthetic process|cholesterol catabolic process|xenobiotic metabolic process|nervous system development|steroid hydroxylase activity|integral component of membrane|sterol metabolic process|heme binding|organelle membrane|cholesterol 24-hydroxylase activity	ko00120	Primary bile acid biosynthesis
ENSBGRG00000019898	212.9981199	0.331972391	-4.680785882	2.86E-06	0.00016023	1.709997486	1.712078931	1.135528405	0.368985136	0.440354873	0.743956285	PNPO	pyridoxamine 5'-phosphate oxidase [Source:HGNC Symbol%3BAcc:HGNC:30260]	GO:0004733,GO:0005654,GO:0005829,GO:0008615,GO:0010181,GO:0030170,GO:0042803,GO:0042823	pyridoxamine-phosphate oxidase activity|nucleoplasm|cytosol|pyridoxine biosynthetic process|FMN binding|pyridoxal phosphate binding|protein homodimerization activity|pyridoxal phosphate biosynthetic process	ko04742	Taste transduction
ENSBGRG00000019917	328.0772677	0.300843056	13.81941536	1.95E-43	8.40E-40	0.030009477	0.033311876	0.042743845	0.79065586	0.509137244	0.552625172	VNN2	vanin 2 [Source:HGNC Symbol%3BAcc:HGNC:12706]
ENSBGRG00000019948	9858.212933	0.165381979	-6.810774326	9.71E-12	3.10E-09	24.66899336	23.44796109	21.13190391	10.60340418	8.743752805	12.10190825	DMWD	DM1 locus%2C WD repeat containing [Source:HGNC Symbol%3BAcc:HGNC:2936]	GO:0005634,GO:0030425,GO:0043204	nucleus|dendrite|perikaryon
ENSBGRG00000019961	9518.857656	0.298677292	4.108181616	3.99E-05	0.001369114	127.2217598	186.8667939	360.1392635	487.5366504	506.1120463	552.3491911	GPX1	glutathione peroxidase 1 [Source:HGNC Symbol%3BAcc:HGNC:4553]	GO:0004602,GO:0005737,GO:0006749,GO:0006979,GO:0042744,GO:1902905	glutathione peroxidase activity|cytoplasm|glutathione metabolic process|response to oxidative stress|hydrogen peroxide catabolic process|positive regulation of supramolecular fiber organization	ko00480,ko00590,ko04918,ko05014,ko05016	Glutathione metabolism|Arachidonic acid metabolism|Thyroid hormone synthesis|Amyotrophic lateral sclerosis (ALS)|Huntington disease
ENSBGRG00000020047	33.20542132	2.339881233	-2.862618604	0.00420156	0.04580602	0.040348065	0.017425691	0	0.000287927	0.000269504	0	CLDN10	claudin 10 [Source:HGNC Symbol%3BAcc:HGNC:2033]	GO:0005634,GO:0005737	nucleus|cytoplasm
ENSBGRG00000020111	5706.879983	0.231039434	5.423326474	5.85E-08	6.58E-06	2.049362198	3.542117344	3.100379976	4.910332276	7.747693644	7.88430859	LGMN	legumain [Source:HGNC Symbol%3BAcc:HGNC:9472]	GO:0003014,GO:0004197,GO:0005764,GO:0006508,GO:0006624,GO:0032801,GO:0051603,GO:1901185	renal system process|cysteine-type endopeptidase activity|lysosome|proteolysis|vacuolar protein processing|receptor catabolic process|proteolysis involved in cellular protein catabolic process|negative regulation of ERBB signaling pathway	ko04742	Taste transduction
ENSBGRG00000020158	8.290386215	1.930691109	-2.895383479	0.003786956	0.042694724	0.43763498	0.040006614	0.011792978	0	0.009281079	0	ADGRL3	adhesion G protein-coupled receptor L3 [Source:HGNC Symbol%3BAcc:HGNC:20974]	GO:0003677,GO:0005634,GO:0006355,GO:0046872	DNA binding|nucleus|regulation of transcription, DNA-templated|metal ion binding
ENSBGRG00000020167	172.6699897	0.50545399	4.238400046	2.25E-05	0.000861989	0.06613925	0.184013312	0.275862649	0.364856559	0.973309067	0.955366435	OLR1	oxidized low density lipoprotein receptor 1 [Source:HGNC Symbol%3BAcc:HGNC:8133]	GO:0002376,GO:0005576,GO:0005886,GO:0006954,GO:0007155,GO:0016021,GO:0030246,GO:0045121	immune system process|extracellular region|plasma membrane|inflammatory response|cell adhesion|integral component of membrane|carbohydrate binding|membrane raft
ENSBGRG00000020194	52.46763728	0.5291902	-3.886898369	0.000101533	0.00283718	0.151101885	0.152983266	0.082310692	0.044174422	0.030321875	0.017273306	PNPO	pyridoxamine 5'-phosphate oxidase [Source:HGNC Symbol%3BAcc:HGNC:30260]
ENSBGRG00000020202	178.6396626	0.573862232	-5.677223072	1.37E-08	1.88E-06	1.484715026	1.386836531	0.383618647	0.05864463	0.204321607	0.07962333	VNN3	vanin 3 [Source:HGNC Symbol%3BAcc:HGNC:16431]			ko00770	Pantothenate and CoA biosynthesis
ENSBGRG00000020314	1212.743735	0.247816042	4.063451666	4.84E-05	0.001596552	0.656932217	0.795905032	0.957744971	1.32621355	2.214797846	1.244225446	EDNRB	endothelin receptor type B [Source:HGNC Symbol%3BAcc:HGNC:3180]	GO:0005634,GO:0005737	nucleus|cytoplasm
ENSBGRG00000020351	23.52004869	0.679246272	-2.949280335	0.003185149	0.038197458	0.005547743	0.018496046	0.01090437	0.002661783	0.002768305	0.003180295	PGBD5	piggyBac transposable element derived 5 [Source:HGNC Symbol%3BAcc:HGNC:19405]	GO:0004519,GO:0005634,GO:0032196	endonuclease activity|nucleus|transposition
ENSBGRG00000020384	44.7839989	0.679617178	-4.979098912	6.39E-07	4.97E-05	2.609743235	2.895018205	1.232661533	0.239173453	0.348242883	0.051957117	VNN3	vanin 3 [Source:HGNC Symbol%3BAcc:HGNC:16431]			ko05168	Herpes simplex virus 1 infection
ENSBGRG00000020416	424.0746556	0.319843809	-3.495885375	0.000472492	0.009251086	0.042160604	0.046415354	0.06098316	0.021610873	0.013382879	0.033094694	DTNA	dystrobrevin alpha [Source:HGNC Symbol%3BAcc:HGNC:3057]	GO:0003964,GO:0006310,GO:0009036,GO:0032197,GO:0032199,GO:0046872,GO:0090305	RNA-directed DNA polymerase activity|DNA recombination|type II site-specific deoxyribonuclease activity|transposition, RNA-mediated|reverse transcription involved in RNA-mediated transposition|metal ion binding|nucleic acid phosphodiester bond hydrolysis
ENSBGRG00000020450	434.2508669	0.394744538	3.242729305	0.001183906	0.018459208	0.804279965	1.88347605	0.872270737	4.071960015	2.425834453	1.966106493	MMP9	matrix metallopeptidase 9 [Source:HGNC Symbol%3BAcc:HGNC:7176]	GO:0001503,GO:0004222,GO:0005615,GO:0006508,GO:0008270,GO:0030574,GO:0031012,GO:0050900	ossification|metalloendopeptidase activity|extracellular space|proteolysis|zinc ion binding|collagen catabolic process|extracellular matrix|leukocyte migration	ko01522,ko04657,ko04668,ko04670,ko04915,ko04926,ko05161,ko05200,ko05202,ko05205,ko05206,ko05215,ko05219,ko05418	Endocrine resistance|IL-17 signaling pathway|TNF signaling pathway|Leukocyte transendothelial migration|Estrogen signaling pathway|Relaxin signaling pathway|Hepatitis B|Pathways in cancer|Transcriptional misregulation in cancer|Proteoglycans in cancer|MicroRNAs in cancer|Prostate cancer|Bladder cancer|Fluid shear stress and atherosclerosis
ENSBGRG00000020463	1377.698694	0.286263758	5.056288345	4.27E-07	3.57E-05	3.476284165	2.95441862	3.020064108	12.24096225	5.901662346	7.150109156	NR1D1	nuclear receptor subfamily 1 group D member 1 [Source:HGNC Symbol%3BAcc:HGNC:7962]	GO:0000122,GO:0000790,GO:0000976,GO:0000977,GO:0000981,GO:0001078,GO:0001222,GO:0003707,GO:0005634,GO:0005737,GO:0005978,GO:0007275,GO:0008134,GO:0008270,GO:0009755,GO:0010498,GO:0010871,GO:0016604,GO:0019216,GO:0020037,GO:0030154,GO:0030374,GO:0030425,GO:0032922,GO:0033993,GO:0034144,GO:0035947,GO:0038023,GO:0042632,GO:0042752,GO:0043197,GO:0044321,GO:0045598,GO:0045892,GO:0045893,GO:0045944,GO:…	negative regulation of transcription by RNA polymerase II|nuclear chromatin|transcription regulatory region sequence-specific DNA binding|RNA polymerase II regulatory region sequence-specific DNA binding|DNA-binding transcription factor activity, RNA polymerase II-specific|proximal promoter DNA-binding transcription repressor activity, RNA polymerase II-specific|transcription corepressor binding|…	ko04710	Circadian rhythm
ENSBGRG00000020515	153.4403558	0.30155853	3.891983628	9.94E-05	0.002791905	0.035553173	0.05200177	0.048176413	0.122440377	0.09651055	0.081895304	TOM1L1	target of myb1 like 1 membrane trafficking protein [Source:HGNC Symbol%3BAcc:HGNC:11983]	GO:0003964,GO:0006310,GO:0009036,GO:0032197,GO:0032199,GO:0046872,GO:0090305	RNA-directed DNA polymerase activity|DNA recombination|type II site-specific deoxyribonuclease activity|transposition, RNA-mediated|reverse transcription involved in RNA-mediated transposition|metal ion binding|nucleic acid phosphodiester bond hydrolysis	ko05168	Herpes simplex virus 1 infection
ENSBGRG00000020517	8193.45822	0.187916405	6.140587664	8.22E-10	1.56E-07	0.632752591	0.816736002	0.918454616	1.315355091	2.02485406	1.879855331	CD44	CD44 molecule (Indian blood group) [Source:HGNC Symbol%3BAcc:HGNC:1681]	GO:0005314,GO:0005886,GO:0005887,GO:0006836,GO:0015501,GO:0015813,GO:0042734,GO:0043005,GO:0043197,GO:0043198,GO:0045202,GO:0046872,GO:0070207,GO:0098712	high-affinity glutamate transmembrane transporter activity|plasma membrane|integral component of plasma membrane|neurotransmitter transport|glutamate:sodium symporter activity|L-glutamate transmembrane transport|presynaptic membrane|neuron projection|dendritic spine|dendritic shaft|synapse|metal ion binding|protein homotrimerization|L-glutamate import across plasma membrane
ENSBGRG00000020621	11784.76042	0.858152737	4.276516939	1.90E-05	0.000741708	1.571349235	3.372889017	0.957154398	45.43267456	18.23167195	9.351017154	DHODH	dihydroorotate dehydrogenase (quinone) [Source:HGNC Symbol%3BAcc:HGNC:2867]	GO:0002376,GO:0002526,GO:0004252,GO:0005615,GO:0006953,GO:0010033,GO:0010942,GO:0016209,GO:0030492,GO:0042742	immune system process|acute inflammatory response|serine-type endopeptidase activity|extracellular space|acute-phase response|response to organic substance|positive regulation of cell death|antioxidant activity|hemoglobin binding|defense response to bacterium
ENSBGRG00000020665	10.66507479	1.356055016	3.604701205	0.000312512	0.006805516	0.003931747	0.003594226	0	0.035632662	0.093387781	0.101016161	TARM1	T cell-interacting%2C activating receptor on myeloid cells 1 [Source:HGNC Symbol%3BAcc:HGNC:37250]	GO:0002250,GO:0005886,GO:0016021,GO:0034987,GO:0045087,GO:1900017,GO:2000515,GO:2000562	adaptive immune response|plasma membrane|integral component of membrane|immunoglobulin receptor binding|innate immune response|positive regulation of cytokine production involved in inflammatory response|negative regulation of CD4-positive, alpha-beta T cell activation|negative regulation of CD4-positive, alpha-beta T cell proliferation
ENSBGRG00000020675	12.16156491	1.161111627	3.153717658	0.00161205	0.023374043	0.002871525	0.002625019	0.009285501	0.119710751	0.029230774	0.027984181	CCNA1	cyclin A1 [Source:HGNC Symbol%3BAcc:HGNC:1577]	GO:0000079,GO:0000278,GO:0000307,GO:0005634,GO:0005737,GO:0006468,GO:0007088,GO:0008284,GO:0015630,GO:0016538,GO:0019901,GO:0045787,GO:0051301,GO:0097123	regulation of cyclin-dependent protein serine/threonine kinase activity|mitotic cell cycle|cyclin-dependent protein kinase holoenzyme complex|nucleus|cytoplasm|protein phosphorylation|regulation of mitotic nuclear division|positive regulation of cell proliferation|microtubule cytoskeleton|cyclin-dependent protein serine/threonine kinase regulator activity|protein kinase binding|positive regulatio…	ko04110,ko04152,ko04218,ko04914,ko05161,ko05165,ko05166,ko05169,ko05200,ko05202,ko05203,ko05221	Cell cycle|AMPK signaling pathway|Cellular senescence|Progesterone-mediated oocyte maturation|Hepatitis B|Human papillomavirus infection|Human T-cell leukemia virus 1 infection|Epstein-Barr virus infection|Pathways in cancer|Transcriptional misregulation in cancer|Viral carcinogenesis|Acute myeloid leukemia
ENSBGRG00000020700	9133.250813	0.197898415	9.176426815	4.46E-20	5.50E-17	10.46841474	17.65662378	15.16288282	43.43312797	57.6883121	49.52055372	PKNOX1	PBX/knotted 1 homeobox 1 [Source:HGNC Symbol%3BAcc:HGNC:9022]	GO:0000287,GO:0002028,GO:0004674,GO:0005524,GO:0005634,GO:0005737,GO:0006468,GO:0007049,GO:0007346,GO:0008140,GO:0010830,GO:0010868,GO:0019901,GO:0031588,GO:0032007,GO:0032792,GO:0035556,GO:0042149,GO:0043153,GO:0045595,GO:0045721,GO:0046777,GO:0048511,GO:0055007,GO:0071889,GO:2000210	magnesium ion binding|regulation of sodium ion transport|protein serine/threonine kinase activity|ATP binding|nucleus|cytoplasm|protein phosphorylation|cell cycle|regulation of mitotic cell cycle|cAMP response element binding protein binding|regulation of myotube differentiation|negative regulation of triglyceride biosynthetic process|protein kinase binding|nucleotide-activated protein kinase com…	ko04922	Glucagon signaling pathway
ENSBGRG00000020723	8.614840463	2.186668013	2.959215463	0.003084234	0.037285353	0	0	0	0.541335042	0	0.158756671	SPPL2C	signal peptide peptidase like 2C [Source:HGNC Symbol%3BAcc:HGNC:28902]	GO:0005765,GO:0005789,GO:0030660,GO:0033619,GO:0042500,GO:0042803,GO:0071458,GO:0071556	lysosomal membrane|endoplasmic reticulum membrane|Golgi-associated vesicle membrane|membrane protein proteolysis|aspartic endopeptidase activity, intramembrane cleaving|protein homodimerization activity|integral component of cytoplasmic side of endoplasmic reticulum membrane|integral component of lumenal side of endoplasmic reticulum membrane
ENSBGRG00000020747	148.5922951	0.432051821	3.325069333	0.000883965	0.014921994	0.68720596	0.524527079	0.287661106	1.638632911	0.798022701	1.60186629	VRK3	VRK serine/threonine kinase 3 [Source:HGNC Symbol%3BAcc:HGNC:18996]
ENSBGRG00000020763	149.8949876	0.640062761	3.439638954	0.000582491	0.010886398	0.409900597	0.304454004	0.049705281	0.585088819	1.925478754	1.057673842	ADCYAP1	adenylate cyclase activating polypeptide 1 [Source:HGNC Symbol%3BAcc:HGNC:241]	GO:0005184,GO:0005576,GO:0005622,GO:0007189,GO:0007204,GO:0007218,GO:0008277,GO:0010628,GO:0016521,GO:0019933,GO:0030073,GO:0031175,GO:0031858,GO:0032880,GO:0043547,GO:0045860,GO:0045944,GO:0051428,GO:0060124,GO:0070374	neuropeptide hormone activity|extracellular region|intracellular|adenylate cyclase-activating G protein-coupled receptor signaling pathway|positive regulation of cytosolic calcium ion concentration|neuropeptide signaling pathway|regulation of G protein-coupled receptor signaling pathway|positive regulation of gene expression|pituitary adenylate cyclase activating polypeptide activity|cAMP-mediate…	ko04024,ko04080,ko04713,ko04911,ko04924	cAMP signaling pathway|Neuroactive ligand-receptor interaction|Circadian entrainment|Insulin secretion|Renin secretion
ENSBGRG00000020768	241.6165752	0.471386302	5.852254116	4.85E-09	7.54E-07	0.08340453	0.133428148	0.194783966	0.676091848	1.601736924	0.461824464	SLCO4A1	solute carrier organic anion transporter family member 4A1 [Source:HGNC Symbol%3BAcc:HGNC:10953]	GO:0005887,GO:0008514,GO:0015347,GO:0015349,GO:0015711,GO:0042403,GO:0043252	integral component of plasma membrane|organic anion transmembrane transporter activity|sodium-independent organic anion transmembrane transporter activity|thyroid hormone transmembrane transporter activity|organic anion transport|thyroid hormone metabolic process|sodium-independent organic anion transport
ENSBGRG00000020773	6869.298131	0.255052549	-5.040565128	4.64E-07	3.84E-05	10.92316941	12.37529086	6.955519226	5.032132248	3.743447121	3.487786739	ATF5	activating transcription factor 5 [Source:HGNC Symbol%3BAcc:HGNC:790]	GO:0000922,GO:0003682,GO:0005543,GO:0005634,GO:0005635,GO:0005642,GO:0005643,GO:0005737,GO:0005813,GO:0006351,GO:0006406,GO:0006606,GO:0007080,GO:0007098,GO:0007100,GO:0007166,GO:0007283,GO:0007569,GO:0008219,GO:0008285,GO:0009755,GO:0009966,GO:0016032,GO:0017056,GO:0019894,GO:0030159,GO:0030544,GO:0031965,GO:0042059,GO:0042169,GO:0042306,GO:0043066,GO:0043069,GO:0043123,GO:0043130,GO:0043407,GO:…	spindle pole|chromatin binding|phospholipid binding|nucleus|nuclear envelope|annulate lamellae|nuclear pore|cytoplasm|centrosome|transcription, DNA-templated|mRNA export from nucleus|protein import into nucleus|mitotic metaphase plate congression|centrosome cycle|mitotic centrosome separation|cell surface receptor signaling pathway|spermatogenesis|cell aging|cell death|negative regulation of cell…	ko03013	RNA transport
ENSBGRG00000020777	18.62989801	0.872983944	-3.952733269	7.73E-05	0.002276901	0.00591889	0.019324222	0.015949672	0.000766311	0.00071728	0.00224735	ACTN2	actinin alpha 2 [Source:HGNC Symbol%3BAcc:HGNC:164]	GO:0003779,GO:0005509,GO:0030018	actin binding|calcium ion binding|Z disc
ENSBGRG00000020793	10654.78674	0.266649597	-4.350443121	1.36E-05	0.000558622	0.841677443	0.988629547	1.130714356	0.490442218	0.255047951	0.559291997	TENM4	teneurin transmembrane protein 4 [Source:HGNC Symbol%3BAcc:HGNC:29945]	GO:0001702,GO:0005634,GO:0005737,GO:0005886,GO:0005887,GO:0007157,GO:0007165,GO:0031641,GO:0031643,GO:0032289,GO:0042803,GO:0043005,GO:0046982,GO:0048666,GO:0048714,GO:0050839,GO:0060038,GO:0060912,GO:0097264,GO:2000543	gastrulation with mouth forming second|nucleus|cytoplasm|plasma membrane|integral component of plasma membrane|heterophilic cell-cell adhesion via plasma membrane cell adhesion molecules|signal transduction|regulation of myelination|positive regulation of myelination|central nervous system myelin formation|protein homodimerization activity|neuron projection|protein heterodimerization activity|neu…
ENSBGRG00000020809	134.0013772	0.347099359	4.782144826	1.73E-06	0.000105884	0.095766868	0.084721691	0.101560515	0.187581967	0.40750264	0.291481153	CAMKK1	calcium/calmodulin dependent protein kinase kinase 1 [Source:HGNC Symbol%3BAcc:HGNC:1469]	GO:0004674,GO:0004683,GO:0005516,GO:0005524,GO:0005634,GO:0005737,GO:0005829,GO:0035556,GO:0045860	protein serine/threonine kinase activity|calmodulin-dependent protein kinase activity|calmodulin binding|ATP binding|nucleus|cytoplasm|cytosol|intracellular signal transduction|positive regulation of protein kinase activity	ko05034	Alcoholism
ENSBGRG00000020862	219.7687949	0.280264464	-5.042069639	4.61E-07	3.82E-05	2.389561069	3.272185258	3.185415881	0.786692022	1.042483129	1.468954181	ACTA1	actin alpha 1%2C skeletal muscle [Source:HGNC Symbol%3BAcc:HGNC:129]	GO:0000287,GO:0001725,GO:0003785,GO:0005509,GO:0005523,GO:0005524,GO:0005737,GO:0005865,GO:0005884,GO:0010628,GO:0019904,GO:0030027,GO:0030041,GO:0030175,GO:0030240,GO:0031013,GO:0031432,GO:0031941,GO:0032036,GO:0032432,GO:0042802,GO:0044297,GO:0048306,GO:0048741,GO:0051017,GO:0090131,GO:0098723,GO:1904623	magnesium ion binding|stress fiber|actin monomer binding|calcium ion binding|tropomyosin binding|ATP binding|cytoplasm|striated muscle thin filament|actin filament|positive regulation of gene expression|protein domain specific binding|lamellipodium|actin filament polymerization|filopodium|skeletal muscle thin filament assembly|troponin I binding|titin binding|filamentous actin|myosin heavy chain …
ENSBGRG00000020872	48.33617542	0.568909204	-3.821660579	0.000132556	0.003532578	0.085530651	0.09447748	0.085789778	0.025838257	0.006046262	0.026310952	MYH2	myosin heavy chain 2 [Source:HGNC Symbol%3BAcc:HGNC:7572]	GO:0003774,GO:0005516,GO:0005524,GO:0030016,GO:0030017,GO:0032982,GO:0051015	motor activity|calmodulin binding|ATP binding|myofibril|sarcomere|myosin filament|actin filament binding	ko04530,ko05130,ko05132	Tight junction|Pathogenic Escherichia coli infection|Salmonella infection
ENSBGRG00000020893	273.6833951	0.233105017	-9.426808024	4.23E-21	5.62E-18	0.202090284	0.220484403	0.175685413	0.033727016	0.046354572	0.049664079	BSN	bassoon presynaptic cytomatrix protein [Source:HGNC Symbol%3BAcc:HGNC:1117]	GO:0005634,GO:0007268,GO:0007416,GO:0008021,GO:0009986,GO:0014069,GO:0030054,GO:0030424,GO:0030425,GO:0030672,GO:0035418,GO:0044306,GO:0046872,GO:0048786,GO:0048788,GO:0060076,GO:0098685,GO:0098693,GO:0098882,GO:0098978,GO:0098982,GO:0099526	nucleus|chemical synaptic transmission|synapse assembly|synaptic vesicle|cell surface|postsynaptic density|cell junction|axon|dendrite|synaptic vesicle membrane|protein localization to synapse|neuron projection terminus|metal ion binding|presynaptic active zone|cytoskeleton of presynaptic active zone|excitatory synapse|Schaffer collateral - CA1 synapse|regulation of synaptic vesicle cycle|structu…
ENSBGRG00000020924	338.7512985	0.301113385	4.380367375	1.18E-05	0.000501476	0.512195014	0.669822674	0.778288037	0.996079549	2.169442708	1.689059399	NUDT3	nudix hydrolase 3 [Source:HGNC Symbol%3BAcc:HGNC:8050]
ENSBGRG00000020926	70.08148805	0.516345799	-2.914622061	0.003561195	0.040862644	1.324965961	1.395987058	0.544636434	0.478281146	0.228602195	0.43770617	TTC9B	tetratricopeptide repeat domain 9B [Source:HGNC Symbol%3BAcc:HGNC:26395]
ENSBGRG00000020932	12.31675022	1.236331976	2.957148939	0.003104981	0.037470242	0.002323614	0	0.010018332	0.092657238	0.01971108	0.032937547	TBC1D21	TBC1 domain family member 21 [Source:HGNC Symbol%3BAcc:HGNC:28536]	GO:0003964,GO:0006310,GO:0009036,GO:0032197,GO:0032199,GO:0046872,GO:0090305	RNA-directed DNA polymerase activity|DNA recombination|type II site-specific deoxyribonuclease activity|transposition, RNA-mediated|reverse transcription involved in RNA-mediated transposition|metal ion binding|nucleic acid phosphodiester bond hydrolysis
ENSBGRG00000020957	587.7296121	1.731398735	-3.980342216	6.88E-05	0.002099621	0.010383749	0.75874114	0.010938088	0.000641631	0.002602503	0.003345251	ALB	albumin [Source:HGNC Symbol%3BAcc:HGNC:399]	GO:0005634,GO:0005737	nucleus|cytoplasm
ENSBGRG00000021023	62.79120268	0.608342864	4.732500355	2.22E-06	0.000129822	0.171033317	0.156350937	0.599149972	3.177585685	1.867989359	1.496322142	HSPB3	heat shock protein family B (small) member 3 [Source:HGNC Symbol%3BAcc:HGNC:5248]	GO:0005634,GO:0005737	nucleus|cytoplasm
ENSBGRG00000021031	44.61906342	0.671030507	-3.1723395	0.001512161	0.022224265	0.056533604	0.091434675	0.153122709	0.015764711	0.008607689	0.043664477	MYH1	myosin heavy chain 1 [Source:HGNC Symbol%3BAcc:HGNC:7567]	GO:0003774,GO:0005516,GO:0005524,GO:0030016,GO:0032982,GO:0051015	motor activity|calmodulin binding|ATP binding|myofibril|myosin filament|actin filament binding	ko04530,ko05130,ko05132	Tight junction|Pathogenic Escherichia coli infection|Salmonella infection
ENSBGRG00000021050	2115.845518	0.293142779	-7.570615923	3.71E-14	2.07E-11	71.27532277	60.08432912	33.11202843	9.463026713	10.82589954	15.10500974	MID1IP1	MID1 interacting protein 1 [Source:HGNC Symbol%3BAcc:HGNC:20715]	GO:0005634,GO:0005829,GO:0005874,GO:0006629,GO:0006853,GO:0007026,GO:0008022,GO:0015630,GO:0042802,GO:0045723,GO:0046890,GO:0051258,GO:0051351	nucleus|cytosol|microtubule|lipid metabolic process|carnitine shuttle|negative regulation of microtubule depolymerization|protein C-terminus binding|microtubule cytoskeleton|identical protein binding|positive regulation of fatty acid biosynthetic process|regulation of lipid biosynthetic process|protein polymerization|positive regulation of ligase activity
ENSBGRG00000021139	58.33991788	0.441710671	3.064472666	0.002180541	0.029028542	0.11478232	0.104928815	0.136094052	0.416099964	0.243422908	0.230499471	GIPR	gastric inhibitory polypeptide receptor [Source:HGNC Symbol%3BAcc:HGNC:4271]	GO:0002029,GO:0004888,GO:0005886,GO:0006091,GO:0007166,GO:0007186,GO:0007190,GO:0007204,GO:0007584,GO:0008528,GO:0009749,GO:0016021,GO:0016519,GO:0017046,GO:0031018,GO:0032024,GO:0043950,GO:0048678,GO:0050796,GO:0051592,GO:0070542	desensitization of G protein-coupled receptor signaling pathway|transmembrane signaling receptor activity|plasma membrane|generation of precursor metabolites and energy|cell surface receptor signaling pathway|G protein-coupled receptor signaling pathway|activation of adenylate cyclase activity|positive regulation of cytosolic calcium ion concentration|response to nutrient|G protein-coupled peptid…	ko04024,ko04080	cAMP signaling pathway|Neuroactive ligand-receptor interaction
ENSBGRG00000021213	3701.443999	0.317940356	5.08017537	3.77E-07	3.24E-05	0.543506339	1.057410832	1.584854497	3.788738571	2.603472598	3.119842106	ATF3	activating transcription factor 3 [Source:HGNC Symbol%3BAcc:HGNC:785]	GO:0000978,GO:0001078,GO:0005634,GO:0005730,GO:0006094,GO:0030968,GO:0034198,GO:0035914,GO:0042803,GO:0046982,GO:0070373,GO:1903984,GO:1990440,GO:1990622	RNA polymerase II proximal promoter sequence-specific DNA binding|proximal promoter DNA-binding transcription repressor activity, RNA polymerase II-specific|nucleus|nucleolus|gluconeogenesis|endoplasmic reticulum unfolded protein response|cellular response to amino acid starvation|skeletal muscle cell differentiation|protein homodimerization activity|protein heterodimerization activity|negative r…
ENSBGRG00000021376	55.00060818	0.420304545	3.59104801	0.000329351	0.007047784	0.086383938	0.131613827	0.115281207	0.298240337	0.240773805	0.400879334	ENO2	enolase 2 [Source:HGNC Symbol%3BAcc:HGNC:3353]	GO:0000015,GO:0000287,GO:0001917,GO:0004634,GO:0005622,GO:0005737,GO:0005829,GO:0005886,GO:0006096,GO:0009986,GO:0016020,GO:0019899,GO:0030426,GO:0042803,GO:0043005,GO:0043025,GO:0043204,GO:0043209,GO:0045121,GO:0046982,GO:0097060,GO:0099738	phosphopyruvate hydratase complex|magnesium ion binding|photoreceptor inner segment|phosphopyruvate hydratase activity|intracellular|cytoplasm|cytosol|plasma membrane|glycolytic process|cell surface|membrane|enzyme binding|growth cone|protein homodimerization activity|neuron projection|neuronal cell body|perikaryon|myelin sheath|membrane raft|protein heterodimerization activity|synaptic membrane|…	ko00010,ko03018,ko04066	Glycolysis / Gluconeogenesis|RNA degradation|HIF-1 signaling pathway
ENSBGRG00000021382	84.15057324	0.486300285	3.275120178	0.00105617	0.017068764	0.010689114	0.00810827	0.008089641	0.021229695	0.014469434	0.045335001	NOX5	NADPH oxidase 5 [Source:HGNC Symbol%3BAcc:HGNC:14874]	GO:0003964,GO:0046872	RNA-directed DNA polymerase activity|metal ion binding
ENSBGRG00000021413	1319.105641	0.20273841	5.324234418	1.01E-07	1.07E-05	0.830028751	0.77052575	0.592820196	1.678391586	1.577234158	1.335688347	PACC1	proton activated chloride channel 1 [Source:HGNC Symbol%3BAcc:HGNC:25593]	GO:0005634,GO:0005737	nucleus|cytoplasm
ENSBGRG00000021420	502.3237241	0.381957309	4.858488606	1.18E-06	7.92E-05	0.038993768	0.125810619	0.120158366	0.285624662	0.284861527	0.445038593	CAMK2A	calcium/calmodulin dependent protein kinase II alpha [Source:HGNC Symbol%3BAcc:HGNC:1460]	GO:0004674,GO:0004683,GO:0005516,GO:0005524,GO:0005954,GO:0014069,GO:0030054,GO:0043197,GO:0045211,GO:0046872,GO:0060996,GO:1990443,GO:2001222	protein serine/threonine kinase activity|calmodulin-dependent protein kinase activity|calmodulin binding|ATP binding|calcium- and calmodulin-dependent protein kinase complex|postsynaptic density|cell junction|dendritic spine|postsynaptic membrane|metal ion binding|dendritic spine development|peptidyl-threonine autophosphorylation|regulation of neuron migration	ko05168	Herpes simplex virus 1 infection
ENSBGRG00000021428	2719.184072	0.235135285	4.425277634	9.63E-06	0.000423237	0.199679449	0.231021087	0.183881568	0.518642576	0.429168758	0.296105127	OTC	ornithine carbamoyltransferase [Source:HGNC Symbol%3BAcc:HGNC:8512]	GO:0003964,GO:0004519,GO:0006310,GO:0046872	RNA-directed DNA polymerase activity|endonuclease activity|DNA recombination|metal ion binding
ENSBGRG00000021440	508.4641779	0.395485847	4.516325162	6.29E-06	0.00030352	0.15418278	0.214239344	0.301359565	0.323248693	1.098655664	0.875135456	SLC37A2	solute carrier family 37 member 2 [Source:HGNC Symbol%3BAcc:HGNC:20644]	GO:0008643,GO:0015760,GO:0030176,GO:0035435,GO:0061513	carbohydrate transport|glucose-6-phosphate transport|integral component of endoplasmic reticulum membrane|phosphate ion transmembrane transport|glucose 6-phosphate:inorganic phosphate antiporter activity
ENSBGRG00000021445	947.4046514	0.325248379	-3.241591938	0.001188641	0.018459208	4.817197647	5.224254895	10.31263079	2.172760556	2.998585397	4.519694659	SLC2A4	solute carrier family 2 member 4 [Source:HGNC Symbol%3BAcc:HGNC:11009]	GO:0005355,GO:0005768,GO:0005829,GO:0005886,GO:0005887,GO:0009897,GO:0010021,GO:0012505,GO:0030140,GO:0030659,GO:0032593,GO:0032869,GO:0042383,GO:0042593,GO:0044381,GO:0045121,GO:0048471,GO:0050873,GO:0070062,GO:0071356,GO:0071470	glucose transmembrane transporter activity|endosome|cytosol|plasma membrane|integral component of plasma membrane|external side of plasma membrane|amylopectin biosynthetic process|endomembrane system|trans-Golgi network transport vesicle|cytoplasmic vesicle membrane|insulin-responsive compartment|cellular response to insulin stimulus|sarcolemma|glucose homeostasis|glucose import in response to in…	ko04068,ko04152,ko04910,ko04920,ko04930,ko04931	FoxO signaling pathway|AMPK signaling pathway|Insulin signaling pathway|Adipocytokine signaling pathway|Type II diabetes mellitus|Insulin resistance
ENSBGRG00000021471	45.74974063	0.804313377	3.461232873	0.000537707	0.010283134	0.004333511	0.020797876	0.010509786	0.017673197	0.081793042	0.147811393	CACNA1F	calcium voltage-gated channel subunit alpha1 F [Source:HGNC Symbol%3BAcc:HGNC:1393]			ko04010,ko04020,ko04022,ko04024,ko04260,ko04261,ko04270,ko04723,ko04725,ko04726,ko04727,ko04911,ko04912,ko04921,ko04924,ko04925,ko04927,ko04929,ko04934,ko04935,ko05010,ko05410,ko05412,ko05414	MAPK signaling pathway|Calcium signaling pathway|cGMP-PKG signaling pathway|cAMP signaling pathway|Cardiac muscle contraction|Adrenergic signaling in cardiomyocytes|Vascular smooth muscle contraction|Retrograde endocannabinoid signaling|Cholinergic synapse|Serotonergic synapse|GABAergic synapse|Insulin secretion|GnRH signaling pathway|Oxytocin signaling pathway|Renin secretion|Aldosterone synthes…
ENSBGRG00000021489	144.9654861	0.372816242	-4.203033508	2.63E-05	0.000975964	0.142821449	0.100034087	0.069773522	0.032126278	0.027891704	0.045515144	ZNF185	zinc finger protein 185 with LIM domain [Source:HGNC Symbol%3BAcc:HGNC:12976]	GO:0005737,GO:0005925,GO:0008270,GO:0015629,GO:0051015	cytoplasm|focal adhesion|zinc ion binding|actin cytoskeleton|actin filament binding
ENSBGRG00000021595	595.8214048	0.216958218	4.615232958	3.93E-06	0.00020673	0.641698867	0.740533686	0.721924269	1.020695814	1.387059291	1.781775141	ARHGAP4	Rho GTPase activating protein 4 [Source:HGNC Symbol%3BAcc:HGNC:674]	GO:0005070,GO:0005096,GO:0005737,GO:0005794,GO:0005829,GO:0005874,GO:0007010,GO:0007266,GO:0010764,GO:0030336,GO:0030426,GO:0030517,GO:0042802,GO:0048365,GO:0051056	SH3/SH2 adaptor activity|GTPase activator activity|cytoplasm|Golgi apparatus|cytosol|microtubule|cytoskeleton organization|Rho protein signal transduction|negative regulation of fibroblast migration|negative regulation of cell migration|growth cone|negative regulation of axon extension|identical protein binding|Rac GTPase binding|regulation of small GTPase mediated signal transduction
ENSBGRG00000021603	2982.958062	0.251499483	4.619634789	3.84E-06	0.000203012	1.429096894	2.434242931	1.682307624	2.888617202	4.113334875	5.343781392	PDXK	pyridoxal kinase [Source:HGNC Symbol%3BAcc:HGNC:8819]	GO:0005634,GO:0005737	nucleus|cytoplasm	ko05168	Herpes simplex virus 1 infection
ENSBGRG00000021653	144.2342534	0.342100393	4.459904093	8.20E-06	0.000374602	0.122278564	0.081791373	0.109299168	0.391919766	0.245405702	0.249692537	PRKCG	protein kinase C gamma [Source:HGNC Symbol%3BAcc:HGNC:9402]	GO:0004674,GO:0004697,GO:0005524,GO:0005634,GO:0005737,GO:0005829,GO:0005886,GO:0006468,GO:0008270,GO:0030054,GO:0030425,GO:0031397,GO:0032095,GO:0035556,GO:0042752,GO:0043278,GO:0043524,GO:0045202,GO:0048265,GO:0048471,GO:0048511,GO:1901799	protein serine/threonine kinase activity|protein kinase C activity|ATP binding|nucleus|cytoplasm|cytosol|plasma membrane|protein phosphorylation|zinc ion binding|cell junction|dendrite|negative regulation of protein ubiquitination|regulation of response to food|intracellular signal transduction|regulation of circadian rhythm|response to morphine|negative regulation of neuron apoptotic process|syn…
ENSBGRG00000021691	13.32621438	1.464932839	3.559097155	0.000372132	0.0077147	0	0.005662086	0.006676182	0.31434562	0.036779107	0.087797866	LRRC23	leucine rich repeat containing 23 [Source:HGNC Symbol%3BAcc:HGNC:19138]	GO:0005737	cytoplasm
ENSBGRG00000021852	561.5522383	0.289878497	3.526893406	0.000420466	0.008413705	1.098141037	1.772320854	2.262584938	2.377968688	3.689089215	4.244571714	RENBP	renin binding protein [Source:HGNC Symbol%3BAcc:HGNC:9959]	GO:0006044,GO:0006051,GO:0019262,GO:0030414,GO:0050121	N-acetylglucosamine metabolic process|N-acetylmannosamine metabolic process|N-acetylneuraminate catabolic process|peptidase inhibitor activity|N-acylglucosamine 2-epimerase activity	ko00520	Amino sugar and nucleotide sugar metabolism
ENSBGRG00000021908	61.24978366	0.431868506	3.385337472	0.000710908	0.012708767	0.031180829	0.073775334	0.06524153	0.126332479	0.158703078	0.178746975	CACNG6	calcium voltage-gated channel auxiliary subunit gamma 6 [Source:HGNC Symbol%3BAcc:HGNC:13625]	GO:0003964,GO:0046872	RNA-directed DNA polymerase activity|metal ion binding
ENSBGRG00000021915	924.3553289	0.373320792	3.671871744	0.000240781	0.005507336	0.353483084	0.699227785	1.13983801	1.161622898	2.440437783	1.985583691	COX6A2	cytochrome c oxidase subunit 6A2 [Source:HGNC Symbol%3BAcc:HGNC:2279]	GO:0005886,GO:0007155,GO:0007229,GO:0008305,GO:0009887,GO:0009986,GO:0016020,GO:0019221,GO:0030198,GO:0030667,GO:0034113,GO:0038023,GO:0043312,GO:0046872,GO:0050900,GO:0070821,GO:0101003	plasma membrane|cell adhesion|integrin-mediated signaling pathway|integrin complex|animal organ morphogenesis|cell surface|membrane|cytokine-mediated signaling pathway|extracellular matrix organization|secretory granule membrane|heterotypic cell-cell adhesion|signaling receptor activity|neutrophil degranulation|metal ion binding|leukocyte migration|tertiary granule membrane|ficolin-1-rich granule…	ko05168	Herpes simplex virus 1 infection
ENSBGRG00000021982	3758.411193	0.303009348	-4.83727425	1.32E-06	8.58E-05	6.712373068	4.956784499	2.963538695	2.119987554	1.362984071	1.781025702	CYB5A	cytochrome b5 type A [Source:HGNC Symbol%3BAcc:HGNC:2570]	GO:0005789,GO:0005829,GO:0016021,GO:0019899,GO:0020037,GO:0031090,GO:0046872,GO:0055114	endoplasmic reticulum membrane|cytosol|integral component of membrane|enzyme binding|heme binding|organelle membrane|metal ion binding|oxidation-reduction process	ko05168	Herpes simplex virus 1 infection
ENSBGRG00000022019	390.4350848	0.339458616	-3.513427827	0.000442365	0.008750508	0.12303463	0.16757678	0.132913569	0.038664663	0.098065348	0.047551228	MYOM1	myomesin 1 [Source:HGNC Symbol%3BAcc:HGNC:7613]	GO:0003964,GO:0006310,GO:0009036,GO:0032197,GO:0032199,GO:0046872,GO:0090305	RNA-directed DNA polymerase activity|DNA recombination|type II site-specific deoxyribonuclease activity|transposition, RNA-mediated|reverse transcription involved in RNA-mediated transposition|metal ion binding|nucleic acid phosphodiester bond hydrolysis
ENSBGRG00000022052	2469.472913	0.348229178	3.966455615	7.29E-05	0.00217952	0.55662681	1.282868785	1.450098745	1.613967469	3.116979952	3.755919289	ITGAM	integrin subunit alpha M [Source:HGNC Symbol%3BAcc:HGNC:6149]	GO:0003964,GO:0006310,GO:0009036,GO:0032197,GO:0032199,GO:0046872,GO:0090305	RNA-directed DNA polymerase activity|DNA recombination|type II site-specific deoxyribonuclease activity|transposition, RNA-mediated|reverse transcription involved in RNA-mediated transposition|metal ion binding|nucleic acid phosphodiester bond hydrolysis	ko04015,ko04145,ko04514,ko04610,ko04640,ko04670,ko04810,ko05133,ko05134,ko05140,ko05146,ko05150,ko05152,ko05202,ko05221	Rap1 signaling pathway|Phagosome|Cell adhesion molecules (CAMs)|Complement and coagulation cascades|Hematopoietic cell lineage|Leukocyte transendothelial migration|Regulation of actin cytoskeleton|Pertussis|Legionellosis|Leishmaniasis|Amoebiasis|Staphylococcus aureus infection|Tuberculosis|Transcriptional misregulation in cancer|Acute myeloid leukemia
ENSBGRG00000022064	4820.622492	0.303826038	4.410715661	1.03E-05	0.000444804	0.414919315	0.722435151	0.736896535	0.868156023	1.681492496	2.168389734	LCP1	lymphocyte cytosolic protein 1 [Source:HGNC Symbol%3BAcc:HGNC:6528]	GO:0003690,GO:0003697,GO:0003723,GO:0005634,GO:0005654,GO:0005681,GO:0005829,GO:0006396,GO:0008143,GO:0010468,GO:0034046,GO:0035722,GO:0043565,GO:1990837,GO:1990904	double-stranded DNA binding|single-stranded DNA binding|RNA binding|nucleus|nucleoplasm|spliceosomal complex|cytosol|RNA processing|poly(A) binding|regulation of gene expression|poly(G) binding|interleukin-12-mediated signaling pathway|sequence-specific DNA binding|sequence-specific double-stranded DNA binding|ribonucleoprotein complex
ENSBGRG00000022099	7518.191266	0.250131926	4.933880453	8.06E-07	5.90E-05	3.643398536	6.938910265	5.614723418	9.167580752	12.63758799	15.98277758	LAPTM5	lysosomal protein transmembrane 5 [Source:HGNC Symbol%3BAcc:HGNC:29612]	GO:0005765,GO:0016020,GO:0016021	lysosomal membrane|membrane|integral component of membrane	ko04742	Taste transduction
ENSBGRG00000022191	1180.201672	0.353110941	3.782099108	0.000155511	0.003989573	2.157542074	4.571376028	6.143580542	6.828456444	10.394111	14.87489654	LRFN3	leucine rich repeat and fibronectin type III domain containing 3 [Source:HGNC Symbol%3BAcc:HGNC:28370]	GO:0009986,GO:0016021	cell surface|integral component of membrane	ko04380,ko04650	Osteoclast differentiation|Natural killer cell mediated cytotoxicity
ENSBGRG00000022300	37.71686264	1.019250106	-4.201295781	2.65E-05	0.000977196	1.978858697	4.42889011	0.478081134	0	0.086826938	0.272042388	IZUMO1R	IZUMO1 receptor%2C JUNO [Source:HGNC Symbol%3BAcc:HGNC:32565]	GO:0005525,GO:0005634,GO:0005829	GTP binding|nucleus|cytosol
ENSBGRG00000022487	22.06390596	0.788196388	-2.924536751	0.003449693	0.040170435	0.129704951	0.128056043	0.285205689	0.065827486	0.013203353	0.027578781	FAM49A	family with sequence similarity 49 member A [Source:HGNC Symbol%3BAcc:HGNC:25373]	GO:0003677,GO:0003700,GO:0005634,GO:0046983	DNA binding|DNA-binding transcription factor activity|nucleus|protein dimerization activity	ko05202	Transcriptional misregulation in cancer
ENSBGRG00000022583	101.0137885	0.428193147	-3.423410462	0.000618406	0.011409462	3.548510104	4.711360762	3.551671788	2.169487322	1.170625612	0.848323888	LDB2	LIM domain binding 2 [Source:HGNC Symbol%3BAcc:HGNC:6533]	GO:0003964,GO:0006310,GO:0009036,GO:0032197,GO:0032199,GO:0046872,GO:0090305	RNA-directed DNA polymerase activity|DNA recombination|type II site-specific deoxyribonuclease activity|transposition, RNA-mediated|reverse transcription involved in RNA-mediated transposition|metal ion binding|nucleic acid phosphodiester bond hydrolysis
ENSBGRG00000022710	38.90479782	0.531101686	-2.877811293	0.004004446	0.044492839	0.437582228	0.304013618	0.698060161	0.126903133	0.141055399	0.224851064	PCDHAC1	protocadherin alpha subfamily C%2C 1 [Source:HGNC Symbol%3BAcc:HGNC:8676]	GO:0005509,GO:0005887,GO:0007155,GO:0007156	calcium ion binding|integral component of plasma membrane|cell adhesion|homophilic cell adhesion via plasma membrane adhesion molecules
ENSBGRG00000022744	584.4359313	0.214805156	5.489180765	4.04E-08	4.81E-06	3.510768275	3.842530011	4.78816643	7.911064066	7.76956384	11.52099513	PYCARD	PYD and CARD domain containing [Source:HGNC Symbol%3BAcc:HGNC:16608]	GO:0002277,GO:0002588,GO:0005634,GO:0005737,GO:0005739,GO:0005783,GO:0006915,GO:0006954,GO:0030838,GO:0031647,GO:0032090,GO:0032729,GO:0032755,GO:0042104,GO:0042803,GO:0043280,GO:0044351,GO:0045087,GO:0050718,GO:0050766,GO:0072559,GO:0097169,GO:2000406	myeloid dendritic cell activation involved in immune response|positive regulation of antigen processing and presentation of peptide antigen via MHC class II|nucleus|cytoplasm|mitochondrion|endoplasmic reticulum|apoptotic process|inflammatory response|positive regulation of actin filament polymerization|regulation of protein stability|Pyrin domain binding|positive regulation of interferon-gamma pr…	ko04217,ko04621,ko04623,ko04625,ko05130,ko05131,ko05132,ko05133,ko05134,ko05135,ko05164	Necroptosis|NOD-like receptor signaling pathway|Cytosolic DNA-sensing pathway|C-type lectin receptor signaling pathway|Pathogenic Escherichia coli infection|Shigellosis|Salmonella infection|Pertussis|Legionellosis|Yersinia infection|Influenza A
ENSBGRG00000022760	434.5421733	0.212043668	-4.989780219	6.04E-07	4.77E-05	1.684501094	1.627673875	1.23017733	0.653915098	0.702839741	0.814244834	UNC45B	unc-45 myosin chaperone B [Source:HGNC Symbol%3BAcc:HGNC:14304]	GO:0000049,GO:0004386,GO:0005524,GO:0005634,GO:0005654,GO:0005829,GO:0006974,GO:0008156,GO:0010942,GO:0016235,GO:0016887,GO:0043111,GO:0051607,GO:0090734,GO:2000134	tRNA binding|helicase activity|ATP binding|nucleus|nucleoplasm|cytosol|cellular response to DNA damage stimulus|negative regulation of DNA replication|positive regulation of cell death|aggresome|ATPase activity|replication fork arrest|defense response to virus|site of DNA damage|negative regulation of G1/S transition of mitotic cell cycle
ENSBGRG00000022765	21.29209377	1.663071677	4.090269676	4.31E-05	0.001450434	0.000942807	0	0	0.070919122	0.001599554	0.036752131	RDM1	RAD52 motif containing 1 [Source:HGNC Symbol%3BAcc:HGNC:19950]	GO:0016021	integral component of membrane
ENSBGRG00000022787	14.33466282	0.883851879	-3.112426098	0.001855565	0.025748962	0.296671648	0.813611481	0.813978348	0.048885048	0.160150331	0.071682293	SGPL1	sphingosine-1-phosphate lyase 1 [Source:HGNC Symbol%3BAcc:HGNC:10817]	GO:0003964,GO:0004519,GO:0006310,GO:0046872	RNA-directed DNA polymerase activity|endonuclease activity|DNA recombination|metal ion binding
ENSBGRG00000022823	19.06408202	0.710669344	-3.337282752	0.000846018	0.014522754	0.097449323	0.142534034	0.113442044	0.010597972	0.036372901	0.020720362	OR1D5	olfactory receptor family 1 subfamily D member 5 [Source:HGNC Symbol%3BAcc:HGNC:8186]
ENSBGRG00000022852	393.1357482	0.526812006	3.298335887	0.000972597	0.016026508	0.03306443	0.027273701	0.018068435	0.163208269	0.062228222	0.029429549	KIAA1324L	KIAA1324 like [Source:HGNC Symbol%3BAcc:HGNC:21945]	GO:0003964,GO:0006310,GO:0009036,GO:0032197,GO:0032199,GO:0046872,GO:0090305	RNA-directed DNA polymerase activity|DNA recombination|type II site-specific deoxyribonuclease activity|transposition, RNA-mediated|reverse transcription involved in RNA-mediated transposition|metal ion binding|nucleic acid phosphodiester bond hydrolysis
ENSBGRG00000022869	1371.688109	0.735457487	-2.836363803	0.004563044	0.048461992	3.094642272	2.67353272	1.011625284	0.841680655	0.204354298	0.53018164	BDH1	3-hydroxybutyrate dehydrogenase 1 [Source:HGNC Symbol%3BAcc:HGNC:1027]	GO:0003858,GO:0005654,GO:0005759,GO:0099617	3-hydroxybutyrate dehydrogenase activity|nucleoplasm|mitochondrial matrix|matrix side of mitochondrial inner membrane
ENSBGRG00000022878	31.01476377	0.520130085	-4.17799821	2.94E-05	0.00106469	1.527902079	1.189814791	1.341917762	0.230784672	0.288024512	0.376010783	RTRAF	RNA transcription%2C translation and transport factor [Source:HGNC Symbol%3BAcc:HGNC:23169]	GO:0003964,GO:0006310,GO:0009036,GO:0032197,GO:0032199,GO:0046872,GO:0090305	RNA-directed DNA polymerase activity|DNA recombination|type II site-specific deoxyribonuclease activity|transposition, RNA-mediated|reverse transcription involved in RNA-mediated transposition|metal ion binding|nucleic acid phosphodiester bond hydrolysis
ENSBGRG00000022887	47.20752628	0.472913434	-3.159703924	0.001579295	0.022976286	2.933161956	1.643416793	1.597799995	0.657421073	0.82939465	0.698554641	RTRAF	RNA transcription%2C translation and transport factor [Source:HGNC Symbol%3BAcc:HGNC:23169]	GO:0000027,GO:0003735,GO:0005730,GO:0005840,GO:0006412	ribosomal large subunit assembly|structural constituent of ribosome|nucleolus|ribosome|translation	ko03010	Ribosome
ENSBGRG00000023010	248.7299785	0.4357124	-10.40366612	2.39E-25	5.89E-22	0.288888554	0.374546429	0.15999126	0.014452583	0.005723327	0.015215097	ALDH1L1	aldehyde dehydrogenase 1 family member L1 [Source:HGNC Symbol%3BAcc:HGNC:3978]	GO:0004029,GO:0004030,GO:0005829,GO:0006730,GO:0009258,GO:0016155,GO:0016742,GO:0032991,GO:0033721,GO:0044877,GO:0046654	aldehyde dehydrogenase (NAD) activity|aldehyde dehydrogenase [NAD(P)+] activity|cytosol|one-carbon metabolic process|10-formyltetrahydrofolate catabolic process|formyltetrahydrofolate dehydrogenase activity|hydroxymethyl-, formyl- and related transferase activity|protein-containing complex|aldehyde dehydrogenase (NADP+) activity|protein-containing complex binding|tetrahydrofolate biosynthetic pro…
ENSBGRG00000023032	434.4058838	0.400938153	4.264164599	2.01E-05	0.000776917	0.410472887	1.340781513	1.154664621	1.987043722	3.244220934	4.177618757	TREM2	triggering receptor expressed on myeloid cells 2 [Source:HGNC Symbol%3BAcc:HGNC:17761]	GO:0001530,GO:0002588,GO:0005543,GO:0005576,GO:0005886,GO:0006911,GO:0006959,GO:0016021,GO:0030316,GO:0032497,GO:0032499,GO:0038023,GO:0042834,GO:0045087,GO:0050731,GO:0050776,GO:0050850,GO:0070374,GO:0070392,GO:0070891,GO:0071223,GO:0071224,GO:0097028,GO:0097110,GO:1903078,GO:1903082,GO:2000350	lipopolysaccharide binding|positive regulation of antigen processing and presentation of peptide antigen via MHC class II|phospholipid binding|extracellular region|plasma membrane|phagocytosis, engulfment|humoral immune response|integral component of membrane|osteoclast differentiation|detection of lipopolysaccharide|detection of peptidoglycan|signaling receptor activity|peptidoglycan binding|inn…	ko04380	Osteoclast differentiation
ENSBGRG00000023089	97.90670787	0.420379728	3.729158385	0.00019212	0.004686341	0.141325545	0.126322468	0.172643326	0.301700972	0.309038498	0.687246262	GAS2L2	growth arrest specific 2 like 2 [Source:HGNC Symbol%3BAcc:HGNC:24846]	GO:0001578,GO:0005737,GO:0005856,GO:0007026,GO:0008017,GO:0008093,GO:0051015	microtubule bundle formation|cytoplasm|cytoskeleton|negative regulation of microtubule depolymerization|microtubule binding|cytoskeletal adaptor activity|actin filament binding
ENSBGRG00000023186	366.7007918	0.200266439	5.418274719	6.02E-08	6.66E-06	8.521869401	7.207568686	6.509462442	14.04771938	16.10883116	16.76438169	GPR183	G protein-coupled receptor 183 [Source:HGNC Symbol%3BAcc:HGNC:3128]	GO:0002250,GO:0002313,GO:0002407,GO:0004930,GO:0005886,GO:0006959,GO:0007186,GO:0008142,GO:0010818,GO:0016021,GO:0030316,GO:0030595,GO:0030890,GO:0036145,GO:0061470,GO:0070374,GO:2000458	adaptive immune response|mature B cell differentiation involved in immune response|dendritic cell chemotaxis|G protein-coupled receptor activity|plasma membrane|humoral immune response|G protein-coupled receptor signaling pathway|oxysterol binding|T cell chemotaxis|integral component of membrane|osteoclast differentiation|leukocyte chemotaxis|positive regulation of B cell proliferation|dendritic …
ENSBGRG00000023192	210.3675544	0.278555063	-4.536882932	5.71E-06	0.000284126	1.048965775	0.961814186	0.63877277	0.359009572	0.360233887	0.379030686	BCO1	beta-carotene oxygenase 1 [Source:HGNC Symbol%3BAcc:HGNC:13815]	GO:0005739,GO:0005960,GO:0019464	mitochondrion|glycine cleavage complex|glycine decarboxylation via glycine cleavage system
ENSBGRG00000023225	551.6164512	0.336539185	3.747318189	0.000178735	0.004453939	0.051823175	0.103881229	0.133927715	0.159572379	0.221660253	0.304239704	ZNF236	zinc finger protein 236 [Source:HGNC Symbol%3BAcc:HGNC:13028]
ENSBGRG00000023230	242.6909585	0.425489034	4.783568651	1.72E-06	0.000105884	0.033089752	0.034570466	0.011145896	0.070419661	0.13082551	0.12406838	FGFR2	fibroblast growth factor receptor 2 [Source:HGNC Symbol%3BAcc:HGNC:3689]			ko05168	Herpes simplex virus 1 infection
ENSBGRG00000023275	200.9005972	0.311655028	-3.542636692	0.000396148	0.008056719	0.473308665	0.423965788	0.330412876	0.179928887	0.250603756	0.136492002	RTN4R	reticulon 4 receptor [Source:HGNC Symbol%3BAcc:HGNC:18601]
ENSBGRG00000023277	658.633902	0.358063675	2.888471898	0.003871186	0.043438281	19.71599495	17.98631069	11.74311236	20.11556762	26.82890807	54.88696351	LRATD1	LRAT domain containing 1 [Source:HGNC Symbol%3BAcc:HGNC:20743]
ENSBGRG00000023411	161.9589216	0.375256255	-3.271289959	0.001070581	0.017259079	7.04433796	11.59130834	11.69317279	2.340853873	4.50167159	6.032873311	LRRC3	leucine rich repeat containing 3 [Source:HGNC Symbol%3BAcc:HGNC:14965]	GO:0016021	integral component of membrane
ENSBGRG00000023447	1660.025871	0.187106236	-5.451812729	4.99E-08	5.78E-06	19.83810192	18.58287735	18.6063671	7.448043794	8.572015856	11.96611881	KLHL31	kelch like family member 31 [Source:HGNC Symbol%3BAcc:HGNC:21353]
ENSBGRG00000023501	103.3268368	0.468470326	4.563973937	5.02E-06	0.000256451	0.063628309	0.068430738	0.070601019	0.442664465	0.285752744	0.142586101	RNF122	ring finger protein 122 [Source:HGNC Symbol%3BAcc:HGNC:21147]	GO:0005783,GO:0005794,GO:0016021,GO:0046872	endoplasmic reticulum|Golgi apparatus|integral component of membrane|metal ion binding
ENSBGRG00000023565	28.14942295	0.670588625	3.011815671	0.002596902	0.032787099	0.030488652	0.065033148	0.065726375	0.092104247	0.29311789	0.265611126	TRIP4	thyroid hormone receptor interactor 4 [Source:HGNC Symbol%3BAcc:HGNC:12310]	GO:0003682,GO:0005634,GO:0006260,GO:0006974,GO:0007098,GO:0009411,GO:0019985,GO:0048471,GO:0051726	chromatin binding|nucleus|DNA replication|cellular response to DNA damage stimulus|centrosome cycle|response to UV|translesion synthesis|perinuclear region of cytoplasm|regulation of cell cycle	ko05168	Herpes simplex virus 1 infection
ENSBGRG00000023674	43.06774882	0.48603362	-2.84311391	0.00446751	0.04771146	1.870003894	2.062221563	1.279774391	0.403511494	0.755387262	0.841509878	CLOCK	clock circadian regulator [Source:HGNC Symbol%3BAcc:HGNC:2082]	GO:0003964,GO:0006310,GO:0009036,GO:0032197,GO:0032199,GO:0046872,GO:0090305	RNA-directed DNA polymerase activity|DNA recombination|type II site-specific deoxyribonuclease activity|transposition, RNA-mediated|reverse transcription involved in RNA-mediated transposition|metal ion binding|nucleic acid phosphodiester bond hydrolysis	ko05168	Herpes simplex virus 1 infection
ENSBGRG00000023713	31.13894415	0.873419938	-2.823502428	0.004750207	0.049925838	0.249950383	0.209452243	0.052386672	0.006292366	0.023559048	0.064587412	CCL5	C-C motif chemokine ligand 5 [Source:HGNC Symbol%3BAcc:HGNC:10632]	GO:0000165,GO:0002548,GO:0004435,GO:0004672,GO:0005615,GO:0005737,GO:0006816,GO:0006874,GO:0006887,GO:0006954,GO:0007159,GO:0007186,GO:0007267,GO:0008009,GO:0009615,GO:0009636,GO:0010759,GO:0010820,GO:0014068,GO:0014911,GO:0016004,GO:0030298,GO:0030593,GO:0031328,GO:0031584,GO:0031663,GO:0031726,GO:0031729,GO:0031730,GO:0033634,GO:0034112,GO:0042056,GO:0042102,GO:0042119,GO:0042531,GO:0042803,GO:…	MAPK cascade|monocyte chemotaxis|phosphatidylinositol phospholipase C activity|protein kinase activity|extracellular space|cytoplasm|calcium ion transport|cellular calcium ion homeostasis|exocytosis|inflammatory response|leukocyte cell-cell adhesion|G protein-coupled receptor signaling pathway|cell-cell signaling|chemokine activity|response to virus|response to toxic substance|positive regulation…
ENSBGRG00000023738	127.9519749	0.486067684	3.832211185	0.000126997	0.003416052	0.01962349	0.041857454	0.067862085	0.080029749	0.182417795	0.202104737	RRAGD	Ras related GTP binding D [Source:HGNC Symbol%3BAcc:HGNC:19903]	GO:0003924,GO:0005525,GO:0005634,GO:0005654,GO:0005737,GO:0005764,GO:0005813,GO:0005829,GO:0007050,GO:0009267,GO:0010506,GO:0016241,GO:0019003,GO:0032008,GO:0034448,GO:0034613,GO:0046982,GO:0051020,GO:0071230,GO:0071233,GO:1904263,GO:1990131,GO:1990253	GTPase activity|GTP binding|nucleus|nucleoplasm|cytoplasm|lysosome|centrosome|cytosol|cell cycle arrest|cellular response to starvation|regulation of autophagy|regulation of macroautophagy|GDP binding|positive regulation of TOR signaling|EGO complex|cellular protein localization|protein heterodimerization activity|GTPase binding|cellular response to amino acid stimulus|cellular response to leucin…
ENSBGRG00000023742	186.5531865	0.388555244	-3.206521743	0.001343502	0.020333854	4.657871206	4.379673162	1.848869993	1.634931052	1.29199427	1.650649048	LRRC4C	leucine rich repeat containing 4C [Source:HGNC Symbol%3BAcc:HGNC:29317]	GO:0005615,GO:0016020,GO:0016021,GO:0030054,GO:0050770,GO:0050804,GO:0050839,GO:0098632,GO:0098685,GO:0098978,GO:0099061,GO:0099560	extracellular space|membrane|integral component of membrane|cell junction|regulation of axonogenesis|modulation of chemical synaptic transmission|cell adhesion molecule binding|cell-cell adhesion mediator activity|Schaffer collateral - CA1 synapse|glutamatergic synapse|integral component of postsynaptic density membrane|synaptic membrane adhesion	ko04360,ko04514	Axon guidance|Cell adhesion molecules (CAMs)
ENSBGRG00000023754	31.75811368	1.485010892	3.441933131	0.000577573	0.010841422	0	0.026484826	0.124913334	4.358611148	0.024576712	0.43634856	PGK2	phosphoglycerate kinase 2 [Source:HGNC Symbol%3BAcc:HGNC:8898]	GO:0004618,GO:0005524,GO:0005829,GO:0006094,GO:0006096,GO:0007268,GO:0007520,GO:0007525,GO:0016310,GO:0030317,GO:0035686,GO:0043531,GO:0046716	phosphoglycerate kinase activity|ATP binding|cytosol|gluconeogenesis|glycolytic process|chemical synaptic transmission|myoblast fusion|somatic muscle development|phosphorylation|flagellated sperm motility|sperm fibrous sheath|ADP binding|muscle cell cellular homeostasis	ko00010,ko04066	Glycolysis / Gluconeogenesis|HIF-1 signaling pathway
ENSBGRG00000023770	460.3360116	0.259500341	3.965593279	7.32E-05	0.002183637	2.67922852	2.543835199	4.697475344	5.88796167	7.52063749	6.519902318	TMPRSS13	transmembrane serine protease 13 [Source:HGNC Symbol%3BAcc:HGNC:29808]
ENSBGRG00000023843	11.11522266	2.076116317	3.29372966	0.000988675	0.016244943	0	0	0	0.29196748	0.008675763	0.004530421	FSCN3	fascin actin-bundling protein 3 [Source:HGNC Symbol%3BAcc:HGNC:3961]	GO:0005737,GO:0005856,GO:0007163,GO:0007286,GO:0015629,GO:0016477,GO:0030674,GO:0051015,GO:0051017	cytoplasm|cytoskeleton|establishment or maintenance of cell polarity|spermatid development|actin cytoskeleton|cell migration|protein binding, bridging|actin filament binding|actin filament bundle assembly
ENSBGRG00000023902	207.09864	0.350474167	-6.311047628	2.77E-10	6.30E-08	30.11972923	24.37983263	14.25694014	5.211823708	5.54912967	4.0122212	DSC2	desmocollin 2 [Source:HGNC Symbol%3BAcc:HGNC:3036]
ENSBGRG00000023927	5092.294693	0.165134098	8.474483457	2.36E-17	1.94E-14	0.125241428	0.161000179	0.120703865	0.332500693	0.326571831	0.405355561	RASGEF1B	RasGEF domain family member 1B [Source:HGNC Symbol%3BAcc:HGNC:24881]	GO:0003964,GO:0006310,GO:0009036,GO:0032197,GO:0032199,GO:0046872,GO:0090305	RNA-directed DNA polymerase activity|DNA recombination|type II site-specific deoxyribonuclease activity|transposition, RNA-mediated|reverse transcription involved in RNA-mediated transposition|metal ion binding|nucleic acid phosphodiester bond hydrolysis
ENSBGRG00000023941	247.4716596	0.607415037	-5.561745944	2.67E-08	3.34E-06	0.135595697	0.119506818	0.02384278	0.007818307	0.003940499	0.01528577	GREB1	growth regulating estrogen receptor binding 1 [Source:HGNC Symbol%3BAcc:HGNC:24885]	GO:0016021	integral component of membrane
ENSBGRG00000024001	470.3280031	0.330365332	5.532912894	3.15E-08	3.82E-06	0.201874238	0.376886277	0.254373641	0.575920807	1.032316245	1.342632141	SPOCK2	SPARC (osteonectin)%2C cwcv and kazal like domains proteoglycan 2 [Source:HGNC Symbol%3BAcc:HGNC:13564]	GO:0005509,GO:0005518,GO:0005539,GO:0005615,GO:0007416,GO:0008191,GO:0010811,GO:0010951,GO:0019800,GO:0030198,GO:0031012,GO:0045595,GO:0050840,GO:1990830,GO:2000147	calcium ion binding|collagen binding|glycosaminoglycan binding|extracellular space|synapse assembly|metalloendopeptidase inhibitor activity|positive regulation of cell-substrate adhesion|negative regulation of endopeptidase activity|peptide cross-linking via chondroitin 4-sulfate glycosaminoglycan|extracellular matrix organization|extracellular matrix|regulation of cell differentiation|extracellu…
ENSBGRG00000024054	155.1212704	0.342550925	3.28144744	0.001032758	0.016793496	0.011335809	0.008467072	0.018626023	0.030444414	0.023219362	0.028414101	COL22A1	collagen type XXII alpha 1 chain [Source:HGNC Symbol%3BAcc:HGNC:22989]	GO:0003964,GO:0006310,GO:0009036,GO:0032197,GO:0032199,GO:0046872,GO:0090305	RNA-directed DNA polymerase activity|DNA recombination|type II site-specific deoxyribonuclease activity|transposition, RNA-mediated|reverse transcription involved in RNA-mediated transposition|metal ion binding|nucleic acid phosphodiester bond hydrolysis
ENSBGRG00000024055	9.128746697	1.514817743	3.677241306	0.00023577	0.005421454	0	2.65E-05	0	0.000289184	0.000615185	0.000565392	NRG1	neuregulin 1 [Source:HGNC Symbol%3BAcc:HGNC:7997]	GO:0003964,GO:0006310,GO:0009036,GO:0032197,GO:0032199,GO:0046872,GO:0090305	RNA-directed DNA polymerase activity|DNA recombination|type II site-specific deoxyribonuclease activity|transposition, RNA-mediated|reverse transcription involved in RNA-mediated transposition|metal ion binding|nucleic acid phosphodiester bond hydrolysis
ENSBGRG00000024059	11.23931689	0.983207872	-2.869205243	0.004115047	0.045147867	0.663206357	0.861546283	0.413865502	0.063268533	0.177661273	0.030924477	ZNF394	zinc finger protein 394 [Source:HGNC Symbol%3BAcc:HGNC:18832]	GO:0003676,GO:0003964,GO:0004190,GO:0004519,GO:0046872	nucleic acid binding|RNA-directed DNA polymerase activity|aspartic-type endopeptidase activity|endonuclease activity|metal ion binding	ko05168	Herpes simplex virus 1 infection
ENSBGRG00000024093	78.44609721	0.426792481	5.83892109	5.25E-09	8.03E-07	0.009090139	0.0127843	0.025625808	0.079213627	0.086601715	0.095401498	CDH26	cadherin 26 [Source:HGNC Symbol%3BAcc:HGNC:15902]	GO:0005178,GO:0005509,GO:0005886,GO:0005913,GO:0007043,GO:0007156,GO:0008013,GO:0008092,GO:0009986,GO:0016021,GO:0016339,GO:0016342,GO:0034332,GO:0035710,GO:0042803,GO:0044331,GO:0045294,GO:0045296,GO:0070097,GO:0098609	integrin binding|calcium ion binding|plasma membrane|cell-cell adherens junction|cell-cell junction assembly|homophilic cell adhesion via plasma membrane adhesion molecules|beta-catenin binding|cytoskeletal protein binding|cell surface|integral component of membrane|calcium-dependent cell-cell adhesion via plasma membrane cell adhesion molecules|catenin complex|adherens junction organization|CD4-…
ENSBGRG00000024150	61.91363858	0.438997943	-3.533133609	0.000410665	0.008255846	2.439717566	2.713954763	2.534678673	0.479508882	1.296615608	0.833333264	ZCCHC13	zinc finger CCHC-type containing 13 [Source:HGNC Symbol%3BAcc:HGNC:31749]			ko05168	Herpes simplex virus 1 infection
ENSBGRG00000024156	774.0814576	0.363397355	3.195314629	0.001396785	0.020956626	0.071898055	0.097783469	0.068760182	0.135430201	0.294638874	0.099293627	VAT1L	vesicle amine transport 1 like [Source:HGNC Symbol%3BAcc:HGNC:29315]	GO:0003964,GO:0006310,GO:0009036,GO:0032197,GO:0032199,GO:0046872,GO:0090305	RNA-directed DNA polymerase activity|DNA recombination|type II site-specific deoxyribonuclease activity|transposition, RNA-mediated|reverse transcription involved in RNA-mediated transposition|metal ion binding|nucleic acid phosphodiester bond hydrolysis
ENSBGRG00000024183	125.5810848	0.364435504	3.310673102	0.000930719	0.015424742	2.385548278	3.602995673	5.254479413	6.015933651	10.11823251	9.464656949	RHAG	Rh associated glycoprotein [Source:HGNC Symbol%3BAcc:HGNC:10006]
ENSBGRG00000024189	1459.863377	0.27476064	4.874998512	1.09E-06	7.46E-05	1.868594968	2.517947677	3.223298545	4.262977297	8.890921747	5.908725889	HYAL2	hyaluronidase 2 [Source:HGNC Symbol%3BAcc:HGNC:5321]	GO:0000302,GO:0001618,GO:0002244,GO:0003713,GO:0004415,GO:0005540,GO:0005764,GO:0005829,GO:0005902,GO:0005975,GO:0006027,GO:0009615,GO:0010259,GO:0010764,GO:0016324,GO:0019064,GO:0019087,GO:0030139,GO:0030214,GO:0030294,GO:0030308,GO:0030971,GO:0031362,GO:0031410,GO:0033906,GO:0035810,GO:0042117,GO:0042307,GO:0043407,GO:0044344,GO:0045121,GO:0045944,GO:0046658,GO:0046677,GO:0046718,GO:0048471,GO:…	response to reactive oxygen species|virus receptor activity|hematopoietic progenitor cell differentiation|transcription coactivator activity|hyalurononglucosaminidase activity|hyaluronic acid binding|lysosome|cytosol|microvillus|carbohydrate metabolic process|glycosaminoglycan catabolic process|response to virus|multicellular organism aging|negative regulation of fibroblast migration|apical plasm…	ko00531,ko04142	Glycosaminoglycan degradation|Lysosome
ENSBGRG00000024200	9006.961986	0.184061296	8.826393036	1.08E-18	9.83E-16	79.4170811	95.55096916	99.13335561	245.784314	354.6677981	235.2619215	DDIT4	DNA damage inducible transcript 4 [Source:HGNC Symbol%3BAcc:HGNC:24944]	GO:0001666,GO:0001764,GO:0005737,GO:0005739,GO:0005829,GO:0007420,GO:0008283,GO:0010801,GO:0030182,GO:0032007,GO:0032984,GO:0033137,GO:0042771,GO:0045820,GO:0048011,GO:0051607,GO:0071549,GO:0071889,GO:0072593,GO:1901216,GO:1902532	response to hypoxia|neuron migration|cytoplasm|mitochondrion|cytosol|brain development|cell proliferation|negative regulation of peptidyl-threonine phosphorylation|neuron differentiation|negative regulation of TOR signaling|protein-containing complex disassembly|negative regulation of peptidyl-serine phosphorylation|intrinsic apoptotic signaling pathway in response to DNA damage by p53 class medi…	ko04140,ko04150,ko04151,ko05206	Autophagy - animal|mTOR signaling pathway|PI3K-Akt signaling pathway|MicroRNAs in cancer
ENSBGRG00000024230	122724.1134	0.599584877	-4.626611197	3.72E-06	0.000197503	831.1177776	486.7227381	164.4417977	82.76332554	69.62756635	64.47030973	SCD	stearoyl-CoA desaturase [Source:HGNC Symbol%3BAcc:HGNC:10571]	GO:0004768,GO:0005506,GO:0005623,GO:0005789,GO:0006636,GO:0016021,GO:0016491,GO:0070542,GO:1903966	stearoyl-CoA 9-desaturase activity|iron ion binding|cell|endoplasmic reticulum membrane|unsaturated fatty acid biosynthetic process|integral component of membrane|oxidoreductase activity|response to fatty acid|monounsaturated fatty acid biosynthetic process
ENSBGRG00000024338	145.8146786	1.273573377	-4.839141759	1.30E-06	8.53E-05	8.790196621	7.5913249	0.546623078	0.019149963	0.053774076	0.168482597	SCD	stearoyl-CoA desaturase [Source:HGNC Symbol%3BAcc:HGNC:10571]	GO:0003964,GO:0006310,GO:0009036,GO:0032197,GO:0032199,GO:0046872,GO:0090305	RNA-directed DNA polymerase activity|DNA recombination|type II site-specific deoxyribonuclease activity|transposition, RNA-mediated|reverse transcription involved in RNA-mediated transposition|metal ion binding|nucleic acid phosphodiester bond hydrolysis
ENSBGRG00000024406	1048.970869	0.179683068	5.602645961	2.11E-08	2.72E-06	0.609188134	0.782907077	0.81148831	1.163740387	1.561648914	1.662536899	PLAC1	placenta enriched 1 [Source:HGNC Symbol%3BAcc:HGNC:9044]	GO:0000166,GO:0000287,GO:0004422,GO:0005737,GO:0006164,GO:0006166,GO:0006168,GO:0006178,GO:0032263,GO:0032264,GO:0042803,GO:0043103,GO:0045964,GO:0046038,GO:0046040,GO:0046100,GO:0051289,GO:0052657	nucleotide binding|magnesium ion binding|hypoxanthine phosphoribosyltransferase activity|cytoplasm|purine nucleotide biosynthetic process|purine ribonucleoside salvage|adenine salvage|guanine salvage|GMP salvage|IMP salvage|protein homodimerization activity|hypoxanthine salvage|positive regulation of dopamine metabolic process|GMP catabolic process|IMP metabolic process|hypoxanthine metabolic pro…	ko04742	Taste transduction
ENSBGRG00000024536	469.7397729	0.336773315	3.64946462	0.000262787	0.005924381	0.07432052	0.062186549	0.055319429	0.075692378	0.165725882	0.210185967	BMP5	bone morphogenetic protein 5 [Source:HGNC Symbol%3BAcc:HGNC:1072]	GO:0003964,GO:0006310,GO:0009036,GO:0032197,GO:0032199,GO:0046872,GO:0090305	RNA-directed DNA polymerase activity|DNA recombination|type II site-specific deoxyribonuclease activity|transposition, RNA-mediated|reverse transcription involved in RNA-mediated transposition|metal ion binding|nucleic acid phosphodiester bond hydrolysis
ENSBGRG00000024555	221.563116	0.398719398	3.038134189	0.002380479	0.030723839	0.057223368	0.130387169	0.138089716	0.139326527	0.31661136	0.291317533	RASGEF1A	RasGEF domain family member 1A [Source:HGNC Symbol%3BAcc:HGNC:24246]	GO:0003964,GO:0006310,GO:0009036,GO:0032197,GO:0032199,GO:0046872,GO:0090305	RNA-directed DNA polymerase activity|DNA recombination|type II site-specific deoxyribonuclease activity|transposition, RNA-mediated|reverse transcription involved in RNA-mediated transposition|metal ion binding|nucleic acid phosphodiester bond hydrolysis
ENSBGRG00000024588	1896.225099	0.145376661	7.019668182	2.22E-12	8.35E-10	2.644857413	2.746400398	3.233052852	5.271601725	5.369022649	6.670269119	ROCK2	Rho associated coiled-coil containing protein kinase 2 [Source:HGNC Symbol%3BAcc:HGNC:10252]	GO:0016021	integral component of membrane
ENSBGRG00000024597	990.3781805	0.184575517	6.833447686	8.29E-12	2.75E-09	0.983103055	1.470045112	1.320284498	2.842412887	2.749554258	3.346488882	GMFG	glia maturation factor gamma [Source:HGNC Symbol%3BAcc:HGNC:4374]	GO:0003964,GO:0004519,GO:0006310,GO:0046872	RNA-directed DNA polymerase activity|endonuclease activity|DNA recombination|metal ion binding	ko04742	Taste transduction
ENSBGRG00000024619	784.3642408	0.256867408	4.073339687	4.63E-05	0.00154701	5.952134715	10.52810266	5.964598385	13.69647576	17.79040214	14.47402829	HCFC1R1	host cell factor C1 regulator 1 [Source:HGNC Symbol%3BAcc:HGNC:21198]	GO:0001525,GO:0001726,GO:0005886,GO:0006931,GO:0009986,GO:0016021,GO:0033209,GO:0043065,GO:0045765,GO:0045773,GO:0061041,GO:0097191,GO:2001238	angiogenesis|ruffle|plasma membrane|substrate-dependent cell migration, cell attachment to substrate|cell surface|integral component of membrane|tumor necrosis factor-mediated signaling pathway|positive regulation of apoptotic process|regulation of angiogenesis|positive regulation of axon extension|regulation of wound healing|extrinsic apoptotic signaling pathway|positive regulation of extrinsic …	ko04060	Cytokine-cytokine receptor interaction
ENSBGRG00000024644	1151.755778	0.21283331	-5.631048318	1.79E-08	2.37E-06	0.741252884	0.589266463	0.473535532	0.22622007	0.278488126	0.279172545	RNF157	ring finger protein 157 [Source:HGNC Symbol%3BAcc:HGNC:29402]	GO:0005737,GO:0016740,GO:0046872	cytoplasm|transferase activity|metal ion binding
ENSBGRG00000024656	544.3977408	0.210026993	5.285393991	1.25E-07	1.26E-05	1.363448699	1.615872781	1.784559984	2.603727153	3.399593941	4.197598437	UNC119	unc-119 lipid binding chaperone [Source:HGNC Symbol%3BAcc:HGNC:12565]	GO:0000281,GO:0000922,GO:0005737,GO:0005813,GO:0006897,GO:0007399,GO:0007601,GO:0008289,GO:0042953,GO:0045171,GO:0050896,GO:0051233,GO:0061098,GO:1900186,GO:2001287	mitotic cytokinesis|spindle pole|cytoplasm|centrosome|endocytosis|nervous system development|visual perception|lipid binding|lipoprotein transport|intercellular bridge|response to stimulus|spindle midzone|positive regulation of protein tyrosine kinase activity|negative regulation of clathrin-dependent endocytosis|negative regulation of caveolin-mediated endocytosis
ENSBGRG00000024690	33.15033827	0.704851402	3.549065104	0.000386601	0.007947882	0.029076349	0.0465155	0.133198785	0.289864645	0.252819273	0.61180182	C2orf50	chromosome 2 open reading frame 50 [Source:HGNC Symbol%3BAcc:HGNC:26324]
ENSBGRG00000024761	6197.267813	0.226866703	-4.803941531	1.56E-06	9.84E-05	4.692663895	3.952325484	2.822579021	1.478935541	2.161522236	1.737299989	TNFRSF21	TNF receptor superfamily member 21 [Source:HGNC Symbol%3BAcc:HGNC:13469]	GO:0001783,GO:0002250,GO:0005737,GO:0005886,GO:0005887,GO:0006915,GO:0006959,GO:0007413,GO:0019216,GO:0030424,GO:0030889,GO:0031226,GO:0031642,GO:0042130,GO:0042552,GO:0048713,GO:0050852,GO:0051402,GO:0071356,GO:0097252,GO:2000663,GO:2000666,GO:2001180	B cell apoptotic process|adaptive immune response|cytoplasm|plasma membrane|integral component of plasma membrane|apoptotic process|humoral immune response|axonal fasciculation|regulation of lipid metabolic process|axon|negative regulation of B cell proliferation|intrinsic component of plasma membrane|negative regulation of myelination|negative regulation of T cell proliferation|myelination|regul…	ko04060	Cytokine-cytokine receptor interaction
ENSBGRG00000024873	61.17355342	0.372969153	-3.243645227	0.001180106	0.018442766	5.297500851	3.823212726	4.327642619	1.71826062	2.223267546	1.827916834	RBMS3	RNA binding motif single stranded interacting protein 3 [Source:HGNC Symbol%3BAcc:HGNC:13427]
ENSBGRG00000024887	5877.266622	0.329941742	3.235608139	0.001213839	0.018816683	14.98325522	13.57791101	15.18030102	18.67117138	51.95987817	20.67985927	NES	nestin [Source:HGNC Symbol%3BAcc:HGNC:7756]	GO:0000086,GO:0005198,GO:0005737,GO:0005882,GO:0007417,GO:0007420,GO:0019215,GO:0030844,GO:0031076,GO:0032091,GO:0043086,GO:0045111,GO:0072089,GO:2000179	G2/M transition of mitotic cell cycle|structural molecule activity|cytoplasm|intermediate filament|central nervous system development|brain development|intermediate filament binding|positive regulation of intermediate filament depolymerization|embryonic camera-type eye development|negative regulation of protein binding|negative regulation of catalytic activity|intermediate filament cytoskeleton|s…
ENSBGRG00000024922	41.43634635	0.581362147	3.911605542	9.17E-05	0.002604113	0.001044946	0.001469604	0.000693126	0.00371521	0.003545686	0.008331891	HS6ST2	heparan sulfate 6-O-sulfotransferase 2 [Source:HGNC Symbol%3BAcc:HGNC:19133]	GO:0003964,GO:0006310,GO:0009036,GO:0032197,GO:0032199,GO:0046872,GO:0090305	RNA-directed DNA polymerase activity|DNA recombination|type II site-specific deoxyribonuclease activity|transposition, RNA-mediated|reverse transcription involved in RNA-mediated transposition|metal ion binding|nucleic acid phosphodiester bond hydrolysis
ENSBGRG00000024934	163.3040416	0.350408852	3.594805501	0.000324634	0.007000887	0.092754016	0.201579872	0.18486487	0.345761023	0.30433868	0.482197016	QSOX2	quiescin sulfhydryl oxidase 2 [Source:HGNC Symbol%3BAcc:HGNC:30249]	GO:0005634,GO:0005737	nucleus|cytoplasm
ENSBGRG00000024942	14.40808023	0.943185352	3.621028971	0.000293434	0.006422441	0.00034109	0.000623617	0.001470618	0.004636843	0.008101639	0.012691852	PAX2	paired box 2 [Source:HGNC Symbol%3BAcc:HGNC:8616]	GO:0000122,GO:0000978,GO:0000982,GO:0000987,GO:0001655,GO:0001656,GO:0001657,GO:0001658,GO:0001709,GO:0001822,GO:0001823,GO:0001843,GO:0002072,GO:0003337,GO:0003406,GO:0003677,GO:0003700,GO:0005634,GO:0005667,GO:0005730,GO:0005764,GO:0005794,GO:0005815,GO:0006351,GO:0007417,GO:0007501,GO:0008134,GO:0008284,GO:0010001,GO:0016175,GO:0021554,GO:0021631,GO:0021633,GO:0021650,GO:0031016,GO:0032991,GO:…	negative regulation of transcription by RNA polymerase II|RNA polymerase II proximal promoter sequence-specific DNA binding|transcription factor activity, RNA polymerase II proximal promoter sequence-specific DNA binding|proximal promoter sequence-specific DNA binding|urogenital system development|metanephros development|ureteric bud development|branching involved in ureteric bud morphogenesis|ce…
ENSBGRG00000025034	1070.771203	0.196697504	5.795255938	6.82E-09	9.98E-07	0.979833992	1.252755246	1.008139378	2.015087251	2.929499591	2.138330078	PVR	PVR cell adhesion molecule [Source:HGNC Symbol%3BAcc:HGNC:9705]			ko04514	Cell adhesion molecules (CAMs)
ENSBGRG00000025059	428.3457266	0.25553058	4.047951749	5.17E-05	0.001680322	0.218087901	0.286090373	0.367889488	0.540569569	0.474531868	0.746772558	ADAM11	ADAM metallopeptidase domain 11 [Source:HGNC Symbol%3BAcc:HGNC:189]	GO:0003964,GO:0006310,GO:0009036,GO:0032197,GO:0032199,GO:0046872,GO:0090305	RNA-directed DNA polymerase activity|DNA recombination|type II site-specific deoxyribonuclease activity|transposition, RNA-mediated|reverse transcription involved in RNA-mediated transposition|metal ion binding|nucleic acid phosphodiester bond hydrolysis
ENSBGRG00000025077	3761.161757	0.22616959	4.519095776	6.21E-06	0.000302107	2.993832367	4.199930765	5.772239128	7.69447097	10.22547503	7.997727773	PLVAP	plasmalemma vesicle associated protein [Source:HGNC Symbol%3BAcc:HGNC:13635]	GO:0000165,GO:0002693,GO:0005901,GO:0009986,GO:0016021,GO:0033209,GO:0042803,GO:0048471	MAPK cascade|positive regulation of cellular extravasation|caveola|cell surface|integral component of membrane|tumor necrosis factor-mediated signaling pathway|protein homodimerization activity|perinuclear region of cytoplasm
ENSBGRG00000025098	26.7848887	0.613332243	-3.355269766	0.000792876	0.013872523	0.419189626	0.689767617	0.957894876	0.151961373	0.113790746	0.222827637	CITED1	Cbp/p300 interacting transactivator with Glu/Asp rich carboxy-terminal domain 1 [Source:HGNC Symbol%3BAcc:HGNC:1986]	GO:0001570,GO:0001658,GO:0003682,GO:0003713,GO:0005634,GO:0005829,GO:0006357,GO:0006913,GO:0006915,GO:0007179,GO:0007420,GO:0008022,GO:0030318,GO:0032496,GO:0032868,GO:0034341,GO:0042438,GO:0042803,GO:0043524,GO:0043627,GO:0044212,GO:0045668,GO:0045892,GO:0045893,GO:0050693,GO:0051591,GO:0060395,GO:0060711,GO:0060712,GO:0070410,GO:0070555,GO:0070669,GO:0070670,GO:0070741,GO:0071104,GO:0071105,GO:…	vasculogenesis|branching involved in ureteric bud morphogenesis|chromatin binding|transcription coactivator activity|nucleus|cytosol|regulation of transcription by RNA polymerase II|nucleocytoplasmic transport|apoptotic process|transforming growth factor beta receptor signaling pathway|brain development|protein C-terminus binding|melanocyte differentiation|response to lipopolysaccharide|response …
ENSBGRG00000025099	628.8797929	0.687938336	3.311820691	0.000926909	0.015405965	0.213639341	0.827452891	0.684774435	1.238130994	2.847202812	4.233736612	HTRA1	HtrA serine peptidase 1 [Source:HGNC Symbol%3BAcc:HGNC:9476]			ko04970	Salivary secretion
ENSBGRG00000025191	96.73756852	0.445201128	-3.438978972	0.000583913	0.010901175	0.403268496	0.410647938	0.217338048	0.164232176	0.073614364	0.115322663	ATP4A	ATPase H+/K+ transporting subunit alpha [Source:HGNC Symbol%3BAcc:HGNC:819]	GO:0000287,GO:0005391,GO:0005524,GO:0005886,GO:0006883,GO:0008900,GO:0010107,GO:0015991,GO:0016021,GO:0030007,GO:0036376	magnesium ion binding|sodium:potassium-exchanging ATPase activity|ATP binding|plasma membrane|cellular sodium ion homeostasis|potassium:proton exchanging ATPase activity|potassium ion import|ATP hydrolysis coupled proton transport|integral component of membrane|cellular potassium ion homeostasis|sodium ion export across plasma membrane	ko00190,ko04966,ko04971	Oxidative phosphorylation|Collecting duct acid secretion|Gastric acid secretion
ENSBGRG00000025197	22.98509957	1.334656153	3.25955146	0.001115885	0.017826294	0.002350089	0.002148345	0.010132479	0.24919127	0.021929231	0.006246156	PTP4A3	protein tyrosine phosphatase 4A3 [Source:HGNC Symbol%3BAcc:HGNC:9636]
ENSBGRG00000025199	23.3043467	0.724543797	-3.485046069	0.000492052	0.009601414	1.285778806	0.430980344	0.66986066	0.135948914	0.181786427	0.094927555	FAM13C	family with sequence similarity 13 member C [Source:HGNC Symbol%3BAcc:HGNC:19371]	GO:0005887,GO:0008028,GO:0015293,GO:0015718,GO:0046415	integral component of plasma membrane|monocarboxylic acid transmembrane transporter activity|symporter activity|monocarboxylic acid transport|urate metabolic process
ENSBGRG00000025320	16.78091136	0.922651122	-3.008317035	0.002626989	0.033065218	0.248565227	0.268541129	0.426242941	0.010239538	0.105428207	0.02001958	CXCR3	C-X-C motif chemokine receptor 3 [Source:HGNC Symbol%3BAcc:HGNC:4540]	GO:0001525,GO:0002685,GO:0005622,GO:0005886,GO:0006935,GO:0006954,GO:0006955,GO:0007186,GO:0007204,GO:0008284,GO:0009897,GO:0016021,GO:0016493,GO:0016494,GO:0019722,GO:0019956,GO:0019957,GO:0019958,GO:0038023,GO:0045766,GO:0050921,GO:0051281,GO:0060326,GO:0071954,GO:1900118	angiogenesis|regulation of leukocyte migration|intracellular|plasma membrane|chemotaxis|inflammatory response|immune response|G protein-coupled receptor signaling pathway|positive regulation of cytosolic calcium ion concentration|positive regulation of cell proliferation|external side of plasma membrane|integral component of membrane|C-C chemokine receptor activity|C-X-C chemokine receptor activi…	ko04060,ko04061,ko04062	Cytokine-cytokine receptor interaction|Viral protein interaction with cytokine and cytokine receptor|Chemokine signaling pathway
ENSBGRG00000025378	226.5063825	0.24728008	4.173749512	3.00E-05	0.001077971	0.534425381	0.348536976	0.488235653	0.883033349	0.995158299	0.897864696	FAAP100	FA core complex associated protein 100 [Source:HGNC Symbol%3BAcc:HGNC:26171]	GO:0003677,GO:0005654,GO:0005829,GO:0036297,GO:0043240,GO:0045111	DNA binding|nucleoplasm|cytosol|interstrand cross-link repair|Fanconi anaemia nuclear complex|intermediate filament cytoskeleton	ko03460	Fanconi anemia pathway
ENSBGRG00000025397	319.2796694	0.284621795	-3.734131299	0.000188364	0.004620542	2.249241562	1.906227117	1.545566699	1.031962286	1.025559848	0.643478201	CACNA2D2	calcium voltage-gated channel auxiliary subunit alpha2delta 2 [Source:HGNC Symbol%3BAcc:HGNC:1400]	GO:0016021	integral component of membrane
ENSBGRG00000025464	74.56086557	0.611295562	3.544360405	0.000393567	0.00802421	0.018544045	0.057637236	0.06796023	0.08234993	0.213938926	0.346652388	OR2Z1	olfactory receptor family 2 subfamily Z member 1 [Source:HGNC Symbol%3BAcc:HGNC:15391]	GO:0004930,GO:0005509,GO:0005576,GO:0005622,GO:0005887,GO:0007166,GO:0007186,GO:0007189,GO:0016021	G protein-coupled receptor activity|calcium ion binding|extracellular region|intracellular|integral component of plasma membrane|cell surface receptor signaling pathway|G protein-coupled receptor signaling pathway|adenylate cyclase-activating G protein-coupled receptor signaling pathway|integral component of membrane
ENSBGRG00000025520	186.5700076	0.324423312	5.032171423	4.85E-07	3.97E-05	0.178665824	0.126447662	0.190510022	0.351700186	0.692618215	0.481672944	CLCN5	chloride voltage-gated channel 5 [Source:HGNC Symbol%3BAcc:HGNC:2023]	GO:0003964,GO:0046872	RNA-directed DNA polymerase activity|metal ion binding
ENSBGRG00000025528	7720.174374	0.212713054	5.219918749	1.79E-07	1.71E-05	13.94415575	22.24807494	21.08935014	30.25331324	45.00590782	47.30679009	GRN	granulin precursor [Source:HGNC Symbol%3BAcc:HGNC:4601]
ENSBGRG00000025578	1418.068262	0.32201851	4.100784186	4.12E-05	0.001410824	4.160422184	4.396525091	2.944443236	12.04557114	5.095451374	11.24046441	CLDN15	claudin 15 [Source:HGNC Symbol%3BAcc:HGNC:2036]	GO:0005198,GO:0005886,GO:0005923,GO:0006811,GO:0016021	structural molecule activity|plasma membrane|bicellular tight junction|ion transport|integral component of membrane	ko04514,ko04530,ko04670,ko05130,ko05160	Cell adhesion molecules (CAMs)|Tight junction|Leukocyte transendothelial migration|Pathogenic Escherichia coli infection|Hepatitis C
ENSBGRG00000025588	200.6705296	0.412312847	3.186216224	0.001441468	0.021442832	0.026978501	0.073576541	0.046527451	0.08720533	0.177364199	0.097597778	ADGRE1	adhesion G protein-coupled receptor E1 [Source:HGNC Symbol%3BAcc:HGNC:3336]	GO:0003964,GO:0006310,GO:0009036,GO:0032197,GO:0032199,GO:0046872,GO:0090305	RNA-directed DNA polymerase activity|DNA recombination|type II site-specific deoxyribonuclease activity|transposition, RNA-mediated|reverse transcription involved in RNA-mediated transposition|metal ion binding|nucleic acid phosphodiester bond hydrolysis
ENSBGRG00000025603	394.2382562	0.382003426	-3.574367685	0.000351075	0.007367758	0.18148084	0.23722377	0.500311365	0.111185505	0.155387901	0.082144194	DUSP4	dual specificity phosphatase 4 [Source:HGNC Symbol%3BAcc:HGNC:3070]	GO:0004197,GO:0004843,GO:0005634,GO:0005654,GO:0005694,GO:0005829,GO:0006511,GO:0016579,GO:0036459	cysteine-type endopeptidase activity|thiol-dependent ubiquitin-specific protease activity|nucleus|nucleoplasm|chromosome|cytosol|ubiquitin-dependent protein catabolic process|protein deubiquitination|thiol-dependent ubiquitinyl hydrolase activity
ENSBGRG00000025616	426.8528685	0.342211191	-4.158066939	3.21E-05	0.001142788	0.150236247	0.164764514	0.092248962	0.052902795	0.030184229	0.067992878	CPXM2	carboxypeptidase X%2C M14 family member 2 [Source:HGNC Symbol%3BAcc:HGNC:26977]	GO:0004181,GO:0005615,GO:0006518,GO:0008270,GO:0016485	metallocarboxypeptidase activity|extracellular space|peptide metabolic process|zinc ion binding|protein processing	ko05168	Herpes simplex virus 1 infection
ENSBGRG00000025652	49.85828727	0.445466261	2.855571066	0.004295951	0.046570479	0.070990734	0.072684107	0.091823612	0.136395555	0.161392333	0.266670393	CDK1	cyclin dependent kinase 1 [Source:HGNC Symbol%3BAcc:HGNC:1722]	GO:0003682,GO:0004693,GO:0005524,GO:0005634,GO:0005737,GO:0005759,GO:0005813,GO:0005829,GO:0005876,GO:0006468,GO:0006915,GO:0007095,GO:0008283,GO:0008353,GO:0010971,GO:0018105,GO:0018107,GO:0030332,GO:0030496,GO:0030544,GO:0030855,GO:0034501,GO:0035173,GO:0043066,GO:0044772,GO:0051301,GO:0072686,GO:0090166,GO:0097125,GO:1900182,GO:1905448	chromatin binding|cyclin-dependent protein serine/threonine kinase activity|ATP binding|nucleus|cytoplasm|mitochondrial matrix|centrosome|cytosol|spindle microtubule|protein phosphorylation|apoptotic process|mitotic G2 DNA damage checkpoint|cell proliferation|RNA polymerase II CTD heptapeptide repeat kinase activity|positive regulation of G2/M transition of mitotic cell cycle|peptidyl-serine phos…	ko05168	Herpes simplex virus 1 infection
ENSBGRG00000025672	107.0251111	0.640215783	-3.520383291	0.000430924	0.008546856	1.333208493	1.130655955	0.178908874	0.203803062	0.222556993	0.128076593	ECH1	enoyl-CoA hydratase 1 [Source:HGNC Symbol%3BAcc:HGNC:3149]	GO:0030246	carbohydrate binding
ENSBGRG00000025740	1353.711129	0.178957985	6.499593017	8.05E-11	2.11E-08	2.996240707	3.356853849	4.346598771	6.835545811	7.602147272	9.248863442	TSPYL2	TSPY like 2 [Source:HGNC Symbol%3BAcc:HGNC:24358]	GO:0005634,GO:0005730,GO:0005737,GO:0006334,GO:0007049,GO:0008156,GO:0030308,GO:0045859	nucleus|nucleolus|cytoplasm|nucleosome assembly|cell cycle|negative regulation of DNA replication|negative regulation of cell growth|regulation of protein kinase activity
ENSBGRG00000025797	1322.427839	0.166585536	-6.248895202	4.13E-10	8.81E-08	2.293261841	1.942522474	1.757714931	0.927192247	0.948882225	1.017439585	AIFM1	apoptosis inducing factor mitochondria associated 1 [Source:HGNC Symbol%3BAcc:HGNC:8768]	GO:0002931,GO:0003677,GO:0005634,GO:0005737,GO:0005739,GO:0005743,GO:0005758,GO:0005829,GO:0006919,GO:0009636,GO:0016174,GO:0043525,GO:0046983,GO:0048471,GO:0051402,GO:0070059,GO:0070301,GO:0071392,GO:0071732,GO:0071949,GO:0090650,GO:1902065,GO:1902510,GO:1904045	response to ischemia|DNA binding|nucleus|cytoplasm|mitochondrion|mitochondrial inner membrane|mitochondrial intermembrane space|cytosol|activation of cysteine-type endopeptidase activity involved in apoptotic process|response to toxic substance|NAD(P)H oxidase activity|positive regulation of neuron apoptotic process|protein dimerization activity|perinuclear region of cytoplasm|neuron apoptotic pr…
ENSBGRG00000025827	40.93946195	0.545074369	-3.117236646	0.00182555	0.025423724	9.997878742	6.419487545	4.490224821	1.618014942	3.028979085	1.792605725	SLC4A1	solute carrier family 4 member 1 (Diego blood group) [Source:HGNC Symbol%3BAcc:HGNC:11027]	GO:0000387,GO:0003723,GO:0005681,GO:0005685,GO:0005687,GO:0005732,GO:0005829,GO:0034709,GO:0034715,GO:0034719	spliceosomal snRNP assembly|RNA binding|spliceosomal complex|U1 snRNP|U4 snRNP|small nucleolar ribonucleoprotein complex|cytosol|methylosome|pICln-Sm protein complex|SMN-Sm protein complex	ko03040	Spliceosome
ENSBGRG00000025843	213.2600201	0.300905194	3.421860747	0.000621942	0.011450223	0.035048057	0.057889283	0.066110959	0.086627385	0.097977356	0.136199608	BLNK	B cell linker [Source:HGNC Symbol%3BAcc:HGNC:14211]	GO:0003964,GO:0046872	RNA-directed DNA polymerase activity|metal ion binding
ENSBGRG00000025933	38.95248297	0.500470489	-3.44849165	0.000563727	0.010632121	0.890363095	0.842488684	0.909196002	0.325598819	0.145757671	0.318293236	MYLPF	myosin light chain%2C phosphorylatable%2C fast skeletal muscle [Source:HGNC Symbol%3BAcc:HGNC:29824]	GO:0005509,GO:0006936,GO:0006955,GO:0007519,GO:0008307,GO:0016459	calcium ion binding|muscle contraction|immune response|skeletal muscle tissue development|structural constituent of muscle|myosin complex
ENSBGRG00000026010	125.6645895	0.318459602	3.391760331	0.000694452	0.012533125	0.323161617	0.431406635	0.420207963	0.56250616	1.022571127	0.881633799	ORAI2	ORAI calcium release-activated calcium modulator 2 [Source:HGNC Symbol%3BAcc:HGNC:21667]	GO:0002115,GO:0015279,GO:0016020,GO:0016021,GO:0030426	store-operated calcium entry|store-operated calcium channel activity|membrane|integral component of membrane|growth cone	ko04020	Calcium signaling pathway
ENSBGRG00000026078	545.7740083	0.261739233	-4.649577736	3.33E-06	0.000180627	3.387370639	2.514259606	2.148707914	0.91010557	1.064842892	1.487234944	ANXA11	annexin A11 [Source:HGNC Symbol%3BAcc:HGNC:535]	GO:0016021	integral component of membrane	ko05168	Herpes simplex virus 1 infection
ENSBGRG00000026101	6.869623681	1.449664916	-3.015848373	0.002562614	0.032491759	0.001812229	0.002623042	0.001139466	0.000136866	0	0.000133795	ANXA11	annexin A11 [Source:HGNC Symbol%3BAcc:HGNC:535]	GO:0003964,GO:0006310,GO:0009036,GO:0032197,GO:0032199,GO:0046872,GO:0090305	RNA-directed DNA polymerase activity|DNA recombination|type II site-specific deoxyribonuclease activity|transposition, RNA-mediated|reverse transcription involved in RNA-mediated transposition|metal ion binding|nucleic acid phosphodiester bond hydrolysis
ENSBGRG00000026121	2755.036276	0.296898204	3.467509844	0.000525305	0.010113136	12.83777767	17.08767339	17.25992998	46.41377021	20.13793826	27.4624361	BHLHE40	basic helix-loop-helix family member e40 [Source:HGNC Symbol%3BAcc:HGNC:1046]	GO:0000977,GO:0000980,GO:0001078,GO:0001102,GO:0001756,GO:0003714,GO:0005634,GO:0005737,GO:0007219,GO:0008134,GO:0016604,GO:0019904,GO:0030154,GO:0032922,GO:0042803,GO:0043153,GO:0043426,GO:0043433,GO:0043565,GO:0045892,GO:0046982,GO:0050767,GO:0070888,GO:1990837	RNA polymerase II regulatory region sequence-specific DNA binding|RNA polymerase II distal enhancer sequence-specific DNA binding|proximal promoter DNA-binding transcription repressor activity, RNA polymerase II-specific|RNA polymerase II activating transcription factor binding|somitogenesis|transcription corepressor activity|nucleus|cytoplasm|Notch signaling pathway|transcription factor binding|…	ko04710	Circadian rhythm
ENSBGRG00000026165	1076.928387	0.267578882	4.505577408	6.62E-06	0.000314033	4.179685302	6.826954664	4.971587931	7.991592434	12.71425102	16.00022835	MAST3	microtubule associated serine/threonine kinase 3 [Source:HGNC Symbol%3BAcc:HGNC:19036]	GO:0005576,GO:0005764,GO:0016667,GO:0042590	extracellular region|lysosome|oxidoreductase activity, acting on a sulfur group of donors|antigen processing and presentation of exogenous peptide antigen via MHC class I	ko04612	Antigen processing and presentation
ENSBGRG00000026207	9.47110706	1.015104369	2.9483301	0.003194957	0.038235422	0.033519688	0.06128437	0.108390864	0.668321346	0.454952845	0.445449524	CHRNE	cholinergic receptor nicotinic epsilon subunit [Source:HGNC Symbol%3BAcc:HGNC:1966]
ENSBGRG00000026259	158.2504402	0.431910134	-2.977445882	0.00290661	0.035553448	2.167897579	2.318469541	0.784927801	0.56893539	0.724245172	0.875040758	TM7SF2	transmembrane 7 superfamily member 2 [Source:HGNC Symbol%3BAcc:HGNC:11863]	GO:0005637,GO:0006695,GO:0016126,GO:0030176,GO:0050613,GO:0050661	nuclear inner membrane|cholesterol biosynthetic process|sterol biosynthetic process|integral component of endoplasmic reticulum membrane|delta14-sterol reductase activity|NADP binding	ko00100	Steroid biosynthesis
ENSBGRG00000026285	1420.718932	0.199918419	-5.73771867	9.60E-09	1.36E-06	1.946866324	1.52267456	2.222389629	0.829652729	0.707792226	1.004704526	ACOX2	acyl-CoA oxidase 2 [Source:HGNC Symbol%3BAcc:HGNC:120]	GO:0003997,GO:0005777,GO:0006635,GO:0010942,GO:0033791,GO:0042803,GO:0050660,GO:0071949,GO:1902884	acyl-CoA oxidase activity|peroxisome|fatty acid beta-oxidation|positive regulation of cell death|3alpha,7alpha,12alpha-trihydroxy-5beta-cholestanoyl-CoA 24-hydroxylase activity|protein homodimerization activity|flavin adenine dinucleotide binding|FAD binding|positive regulation of response to oxidative stress	ko00120,ko03320,ko04146	Primary bile acid biosynthesis|PPAR signaling pathway|Peroxisome
ENSBGRG00000026504	5.354391543	1.742772182	3.320046133	0.000900026	0.015099437	0	0	0	0.327211581	0.250589138	0.407107034	SSTR2	somatostatin receptor 2 [Source:HGNC Symbol%3BAcc:HGNC:11331]	GO:0004930,GO:0004994,GO:0005737,GO:0005887,GO:0007218,GO:0042923,GO:0071385,GO:0071392	G protein-coupled receptor activity|somatostatin receptor activity|cytoplasm|integral component of plasma membrane|neuropeptide signaling pathway|neuropeptide binding|cellular response to glucocorticoid stimulus|cellular response to estradiol stimulus	ko04024,ko04080,ko04935,ko04971	cAMP signaling pathway|Neuroactive ligand-receptor interaction|Growth hormone synthesis, secretion and action|Gastric acid secretion
ENSBGRG00000026587	234.3631639	0.35664651	-2.923876155	0.003457023	0.040201564	2.949740539	2.593113276	2.204060156	0.638751345	1.764121368	1.364472112	MMRN2	multimerin 2 [Source:HGNC Symbol%3BAcc:HGNC:19888]
ENSBGRG00000026643	6505.816221	0.259794877	4.387517013	1.15E-05	0.000489431	0.734985478	0.894386646	0.674788847	1.279834437	2.475382317	1.292182297	ADAMTS9	ADAM metallopeptidase with thrombospondin type 1 motif 9 [Source:HGNC Symbol%3BAcc:HGNC:13202]	GO:0003179,GO:0003229,GO:0004222,GO:0005615,GO:0005783,GO:0006508,GO:0006516,GO:0007275,GO:0008237,GO:0008270,GO:0009617,GO:0009986,GO:0010596,GO:0015031,GO:0016192,GO:0030198,GO:0031012,GO:0035909,GO:0043231,GO:0045636,GO:0090673,GO:1903671	heart valve morphogenesis|ventricular cardiac muscle tissue development|metalloendopeptidase activity|extracellular space|endoplasmic reticulum|proteolysis|glycoprotein catabolic process|multicellular organism development|metallopeptidase activity|zinc ion binding|response to bacterium|cell surface|negative regulation of endothelial cell migration|protein transport|vesicle-mediated transport|extr…
ENSBGRG00000026712	1956.322865	0.332514995	7.315816031	2.56E-13	1.19E-10	3.62058543	3.277874293	8.35055097	18.8494917	28.61879314	33.73822493	SLC25A35	solute carrier family 25 member 35 [Source:HGNC Symbol%3BAcc:HGNC:31921]	GO:0005743,GO:0016021	mitochondrial inner membrane|integral component of membrane
ENSBGRG00000026783	668.2965796	0.320104195	5.314254265	1.07E-07	1.11E-05	2.06034202	4.355528213	4.063067026	8.816381321	8.858046328	16.0340569	DUSP2	dual specificity phosphatase 2 [Source:HGNC Symbol%3BAcc:HGNC:3068]	GO:0000188,GO:0004725,GO:0005634,GO:0005737,GO:0006470,GO:0008138,GO:0008330,GO:0017017,GO:0031965,GO:0051019	inactivation of MAPK activity|protein tyrosine phosphatase activity|nucleus|cytoplasm|protein dephosphorylation|protein tyrosine/serine/threonine phosphatase activity|protein tyrosine/threonine phosphatase activity|MAP kinase tyrosine/serine/threonine phosphatase activity|nuclear membrane|mitogen-activated protein kinase binding	ko04010,ko04361	MAPK signaling pathway|Axon regeneration
ENSBGRG00000026795	706.1859644	0.200009233	7.066298648	1.59E-12	6.87E-10	1.624067481	1.542783025	2.188192607	5.08058	4.037618372	4.918912837	ARID5A	AT-rich interaction domain 5A [Source:HGNC Symbol%3BAcc:HGNC:17361]	GO:0003723,GO:0005634,GO:0006357,GO:0044212,GO:0045087	RNA binding|nucleus|regulation of transcription by RNA polymerase II|transcription regulatory region DNA binding|innate immune response
