# Supplementary material for: The Effect of the Feeding System on Fat Deposition in Yak Subcutaneous Fat
Source: Int J Mol Sci. 2023 Apr 17;24(8):7381. doi: 10.3390/ijms24087381 (PMC10138426; doi:10.3390/ijms24087381)
Supplement: Supplementary file 1 [file ijms-24-07381-s001.zip › Supplementary Table S3 The information of KEGG pathways for DEGs.xls]

id	Term	Classification_level1	Classification_level2	ListHits	ListTotal	PopHits	PopTotal	p-value	q-value	Enrichment_score	Gene	hyperlink_only_excel
ko00010	Glycolysis / Gluconeogenesis	Metabolism	Carbohydrate metabolism	4	239	42	6890	0.0565007906252819	0.405812128334505	2.74556684598526	ENSBGRG00000001679;ENSBGRG00000015651;ENSBGRG00000021376;ENSBGRG00000023754	=HYPERLINK("../../3.KEGG_map/HF-vs-G-Total/ko00010.html","ko00010")
ko00030	Pentose phosphate pathway	Metabolism	Carbohydrate metabolism	1	239	12	6890	0.345570227422274	0.610831880866132	2.4023709902371	ENSBGRG00000018409	=HYPERLINK("../../3.KEGG_map/HF-vs-G-Total/ko00030.html","ko00030")
ko00040	Pentose and glucuronate interconversions	Metabolism	Carbohydrate metabolism	1	239	11	6890	0.322014697957503	0.603176784980099	2.62076835298593	ENSBGRG00000016337	=HYPERLINK("../../3.KEGG_map/HF-vs-G-Total/ko00040.html","ko00040")
ko00051	Fructose and mannose metabolism	Metabolism	Carbohydrate metabolism	1	239	18	6890	0.470736533549758	0.733881179633474	1.60158066015807	ENSBGRG00000015651	=HYPERLINK("../../3.KEGG_map/HF-vs-G-Total/ko00051.html","ko00051")
ko00052	Galactose metabolism	Metabolism	Carbohydrate metabolism	1	239	16	6890	0.43191752175785	0.699427728782067	1.80177824267782	ENSBGRG00000015651	=HYPERLINK("../../3.KEGG_map/HF-vs-G-Total/ko00052.html","ko00052")
ko00061	Fatty acid biosynthesis	Metabolism	Lipid metabolism	1	239	6	6890	0.190955589990215	0.56943529185351	4.8047419804742	ENSBGRG00000005349	=HYPERLINK("../../3.KEGG_map/HF-vs-G-Total/ko00061.html","ko00061")
ko00071	Fatty acid degradation	Metabolism	Lipid metabolism	1	239	18	6890	0.470736533549758	0.733881179633474	1.60158066015807	ENSBGRG00000002913	=HYPERLINK("../../3.KEGG_map/HF-vs-G-Total/ko00071.html","ko00071")
ko00100	Steroid biosynthesis	Metabolism	Lipid metabolism	1	239	9	6890	0.272340969374404	0.584450376607446	3.20316132031613	ENSBGRG00000026259	=HYPERLINK("../../3.KEGG_map/HF-vs-G-Total/ko00100.html","ko00100")
ko00120	Primary bile acid biosynthesis	Metabolism	Lipid metabolism	3	239	7	6890	0.00130078619609574	0.104123152481977	12.3550508069337	ENSBGRG00000017491;ENSBGRG00000019883;ENSBGRG00000026285	=HYPERLINK("../../3.KEGG_map/HF-vs-G-Total/ko00120.html","ko00120")
ko00140	Steroid hormone biosynthesis	Metabolism	Lipid metabolism	1	239	18	6890	0.470736533549758	0.733881179633474	1.60158066015807	ENSBGRG00000017832	=HYPERLINK("../../3.KEGG_map/HF-vs-G-Total/ko00140.html","ko00140")
ko00190	Oxidative phosphorylation	Metabolism	Energy metabolism	4	239	99	6890	0.451386232405543	0.72626887393456	1.16478593466041	ENSBGRG00000005916;ENSBGRG00000007336;ENSBGRG00000009741;ENSBGRG00000025191	=HYPERLINK("../../3.KEGG_map/HF-vs-G-Total/ko00190.html","ko00190")
ko00220	Arginine biosynthesis	Metabolism	Amino acid metabolism	2	239	15	6890	0.0935543307509365	0.426947945790638	3.84379358437936	ENSBGRG00000018375;ENSBGRG00000018828	=HYPERLINK("../../3.KEGG_map/HF-vs-G-Total/ko00220.html","ko00220")
ko00230	Purine metabolism	Metabolism	Nucleotide metabolism	2	239	61	6890	0.630741130444247	0.815541238775296	0.945195143699842	ENSBGRG00000000673;ENSBGRG00000014971	=HYPERLINK("../../3.KEGG_map/HF-vs-G-Total/ko00230.html","ko00230")
ko00250	Alanine, aspartate and glutamate metabolism	Metabolism	Amino acid metabolism	4	239	22	6890	0.00630944598504551	0.115019107570025	5.24153670597185	ENSBGRG00000010232;ENSBGRG00000013342;ENSBGRG00000018375;ENSBGRG00000018828	=HYPERLINK("../../3.KEGG_map/HF-vs-G-Total/ko00250.html","ko00250")
ko00260	Glycine, serine and threonine metabolism	Metabolism	Amino acid metabolism	3	239	33	6890	0.105101309733925	0.447125910901954	2.62076835298593	ENSBGRG00000001562;ENSBGRG00000006444;ENSBGRG00000006465	=HYPERLINK("../../3.KEGG_map/HF-vs-G-Total/ko00260.html","ko00260")
ko00270	Cysteine and methionine metabolism	Metabolism	Amino acid metabolism	1	239	31	6890	0.666079497804525	0.815541238775296	0.929950060736941	ENSBGRG00000001679	=HYPERLINK("../../3.KEGG_map/HF-vs-G-Total/ko00270.html","ko00270")
ko00280	Valine, leucine and isoleucine degradation	Metabolism	Amino acid metabolism	1	239	20	6890	0.506913250153878	0.748442504638961	1.44142259414226	ENSBGRG00000002913	=HYPERLINK("../../3.KEGG_map/HF-vs-G-Total/ko00280.html","ko00280")
ko00310	Lysine degradation	Metabolism	Amino acid metabolism	3	239	73	6890	0.467503624171188	0.733881179633474	1.18473089929501	ENSBGRG00000002913;ENSBGRG00000009726;ENSBGRG00000013260	=HYPERLINK("../../3.KEGG_map/HF-vs-G-Total/ko00310.html","ko00310")
ko00330	Arginine and proline metabolism	Metabolism	Amino acid metabolism	1	239	31	6890	0.666079497804525	0.815541238775296	0.929950060736941	ENSBGRG00000003823	=HYPERLINK("../../3.KEGG_map/HF-vs-G-Total/ko00330.html","ko00330")
ko00350	Tyrosine metabolism	Metabolism	Amino acid metabolism	2	239	25	6890	0.21452114867699	0.580870201048078	2.30627615062761	ENSBGRG00000006444;ENSBGRG00000006465	=HYPERLINK("../../3.KEGG_map/HF-vs-G-Total/ko00350.html","ko00350")
ko00360	Phenylalanine metabolism	Metabolism	Amino acid metabolism	2	239	14	6890	0.0829160475524481	0.426947945790638	4.11835026897788	ENSBGRG00000006444;ENSBGRG00000006465	=HYPERLINK("../../3.KEGG_map/HF-vs-G-Total/ko00360.html","ko00360")
ko00380	Tryptophan metabolism	Metabolism	Amino acid metabolism	1	239	21	6890	0.524067214231494	0.760351854174018	1.37278342299263	ENSBGRG00000002913	=HYPERLINK("../../3.KEGG_map/HF-vs-G-Total/ko00380.html","ko00380")
ko00410	beta-Alanine metabolism	Metabolism	Metabolism of other amino acids	3	239	16	6890	0.0165176865274094	0.218207332546303	5.40533472803347	ENSBGRG00000002913;ENSBGRG00000006444;ENSBGRG00000006465	=HYPERLINK("../../3.KEGG_map/HF-vs-G-Total/ko00410.html","ko00410")
ko00450	Selenocompound metabolism	Metabolism	Metabolism of other amino acids	1	239	11	6890	0.322014697957503	0.603176784980099	2.62076835298593	ENSBGRG00000000375	=HYPERLINK("../../3.KEGG_map/HF-vs-G-Total/ko00450.html","ko00450")
ko00480	Glutathione metabolism	Metabolism	Metabolism of other amino acids	1	239	31	6890	0.666079497804525	0.815541238775296	0.929950060736941	ENSBGRG00000019961	=HYPERLINK("../../3.KEGG_map/HF-vs-G-Total/ko00480.html","ko00480")
ko00500	Starch and sucrose metabolism	Metabolism	Carbohydrate metabolism	1	239	10	6890	0.297614985988198	0.584450376607446	2.88284518828452	ENSBGRG00000015651	=HYPERLINK("../../3.KEGG_map/HF-vs-G-Total/ko00500.html","ko00500")
ko00512	Mucin type O-glycan biosynthesis	Metabolism	Glycan biosynthesis and metabolism	2	239	16	6890	0.104559565640012	0.447125910901954	3.60355648535565	ENSBGRG00000005186;ENSBGRG00000018932	=HYPERLINK("../../3.KEGG_map/HF-vs-G-Total/ko00512.html","ko00512")
ko00514	Other types of O-glycan biosynthesis	Metabolism	Glycan biosynthesis and metabolism	1	239	16	6890	0.43191752175785	0.699427728782067	1.80177824267782	ENSBGRG00000005186	=HYPERLINK("../../3.KEGG_map/HF-vs-G-Total/ko00514.html","ko00514")
ko00520	Amino sugar and nucleotide sugar metabolism	Metabolism	Carbohydrate metabolism	2	239	25	6890	0.21452114867699	0.580870201048078	2.30627615062761	ENSBGRG00000015651;ENSBGRG00000021852	=HYPERLINK("../../3.KEGG_map/HF-vs-G-Total/ko00520.html","ko00520")
ko00531	Glycosaminoglycan degradation	Metabolism	Glycan biosynthesis and metabolism	1	239	12	6890	0.345570227422274	0.610831880866132	2.4023709902371	ENSBGRG00000024189	=HYPERLINK("../../3.KEGG_map/HF-vs-G-Total/ko00531.html","ko00531")
ko00534	Glycosaminoglycan biosynthesis - heparan sulfate / heparin	Metabolism	Glycan biosynthesis and metabolism	1	239	13	6890	0.368310662962559	0.64647535946575	2.21757322175732	ENSBGRG00000008937	=HYPERLINK("../../3.KEGG_map/HF-vs-G-Total/ko00534.html","ko00534")
ko00561	Glycerolipid metabolism	Metabolism	Lipid metabolism	3	239	30	6890	0.0842280603989236	0.426947945790638	2.88284518828452	ENSBGRG00000011003;ENSBGRG00000016172;ENSBGRG00000017031	=HYPERLINK("../../3.KEGG_map/HF-vs-G-Total/ko00561.html","ko00561")
ko00564	Glycerophospholipid metabolism	Metabolism	Lipid metabolism	1	239	42	6890	0.774011530875415	0.87512114526905	0.686391711496314	ENSBGRG00000002335	=HYPERLINK("../../3.KEGG_map/HF-vs-G-Total/ko00564.html","ko00564")
ko00590	Arachidonic acid metabolism	Metabolism	Lipid metabolism	2	239	31	6890	0.292417362059732	0.584450376607446	1.85990012147388	ENSBGRG00000017832;ENSBGRG00000019961	=HYPERLINK("../../3.KEGG_map/HF-vs-G-Total/ko00590.html","ko00590")
ko00591	Linoleic acid metabolism	Metabolism	Lipid metabolism	1	239	10	6890	0.297614985988198	0.584450376607446	2.88284518828452	ENSBGRG00000017832	=HYPERLINK("../../3.KEGG_map/HF-vs-G-Total/ko00591.html","ko00591")
ko00620	Pyruvate metabolism	Metabolism	Carbohydrate metabolism	1	239	22	6890	0.540626820549542	0.775413325473915	1.31038417649296	ENSBGRG00000001679	=HYPERLINK("../../3.KEGG_map/HF-vs-G-Total/ko00620.html","ko00620")
ko00640	Propanoate metabolism	Metabolism	Carbohydrate metabolism	2	239	15	6890	0.0935543307509365	0.426947945790638	3.84379358437936	ENSBGRG00000001679;ENSBGRG00000002913	=HYPERLINK("../../3.KEGG_map/HF-vs-G-Total/ko00640.html","ko00640")
ko00650	Butanoate metabolism	Metabolism	Carbohydrate metabolism	1	239	9	6890	0.272340969374404	0.584450376607446	3.20316132031613	ENSBGRG00000002913	=HYPERLINK("../../3.KEGG_map/HF-vs-G-Total/ko00650.html","ko00650")
ko00740	Riboflavin metabolism	Metabolism	Metabolism of cofactors and vitamins	1	239	6	6890	0.190955589990215	0.56943529185351	4.8047419804742	ENSBGRG00000013885	=HYPERLINK("../../3.KEGG_map/HF-vs-G-Total/ko00740.html","ko00740")
ko00770	Pantothenate and CoA biosynthesis	Metabolism	Metabolism of cofactors and vitamins	1	239	9	6890	0.272340969374404	0.584450376607446	3.20316132031613	ENSBGRG00000020202	=HYPERLINK("../../3.KEGG_map/HF-vs-G-Total/ko00770.html","ko00770")
ko00970	Aminoacyl-tRNA biosynthesis	Genetic Information Processing	Translation	1	239	21	6890	0.524067214231494	0.760351854174018	1.37278342299263	ENSBGRG00000000375	=HYPERLINK("../../3.KEGG_map/HF-vs-G-Total/ko00970.html","ko00970")
ko00980	Metabolism of xenobiotics by cytochrome P450	Metabolism	Xenobiotics biodegradation and metabolism	2	239	21	6890	0.163833968601555	0.541083238407766	2.74556684598526	ENSBGRG00000014910;ENSBGRG00000017832	=HYPERLINK("../../3.KEGG_map/HF-vs-G-Total/ko00980.html","ko00980")
ko00982	Drug metabolism - cytochrome P450	Metabolism	Xenobiotics biodegradation and metabolism	1	239	16	6890	0.43191752175785	0.699427728782067	1.80177824267782	ENSBGRG00000017832	=HYPERLINK("../../3.KEGG_map/HF-vs-G-Total/ko00982.html","ko00982")
ko00983	Drug metabolism - other enzymes	Metabolism	Xenobiotics biodegradation and metabolism	3	239	31	6890	0.0909716017744844	0.426947945790638	2.78985018221082	ENSBGRG00000013472;ENSBGRG00000014971;ENSBGRG00000017832	=HYPERLINK("../../3.KEGG_map/HF-vs-G-Total/ko00983.html","ko00983")
ko01522	Endocrine resistance	Human Diseases	Drug resistance: antineoplastic	3	239	50	6890	0.250299463118712	0.580870201048078	1.72970711297071	ENSBGRG00000000673;ENSBGRG00000011138;ENSBGRG00000020450	=HYPERLINK("../../3.KEGG_map/HF-vs-G-Total/ko01522.html","ko01522")
ko01524	Platinum drug resistance	Human Diseases	Drug resistance: antineoplastic	1	239	36	6890	0.720355586186129	0.856915886884922	0.800790330079033	ENSBGRG00000011138	=HYPERLINK("../../3.KEGG_map/HF-vs-G-Total/ko01524.html","ko01524")
ko03008	Ribosome biogenesis in eukaryotes	Genetic Information Processing	Translation	1	239	50	6890	0.82994162752118	0.890236532084684	0.576569037656904	ENSBGRG00000012109	=HYPERLINK("../../3.KEGG_map/HF-vs-G-Total/ko03008.html","ko03008")
ko03010	Ribosome	Genetic Information Processing	Translation	2	239	207	6890	0.99480901545551	0.998788251517332	0.278535766984011	ENSBGRG00000004231;ENSBGRG00000022887	=HYPERLINK("../../3.KEGG_map/HF-vs-G-Total/ko03010.html","ko03010")
ko03013	RNA transport	Genetic Information Processing	Translation	2	239	112	6890	0.90548079627255	0.931457704362336	0.514793783622235	ENSBGRG00000016759;ENSBGRG00000020773	=HYPERLINK("../../3.KEGG_map/HF-vs-G-Total/ko03013.html","ko03013")
ko03018	RNA degradation	Genetic Information Processing	Folding, sorting and degradation	1	239	45	6890	0.796860023045209	0.881109540900209	0.640632264063226	ENSBGRG00000021376	=HYPERLINK("../../3.KEGG_map/HF-vs-G-Total/ko03018.html","ko03018")
ko03040	Spliceosome	Genetic Information Processing	Transcription	2	239	100	6890	0.867354822747294	0.910904018868497	0.576569037656904	ENSBGRG00000001867;ENSBGRG00000025827	=HYPERLINK("../../3.KEGG_map/HF-vs-G-Total/ko03040.html","ko03040")
ko03320	PPAR signaling pathway	Organismal Systems	Endocrine system	5	239	34	6890	0.00588468980399694	0.115019107570025	4.23947821806547	ENSBGRG00000002913;ENSBGRG00000011003;ENSBGRG00000017031;ENSBGRG00000017744;ENSBGRG00000026285	=HYPERLINK("../../3.KEGG_map/HF-vs-G-Total/ko03320.html","ko03320")
ko03440	Homologous recombination	Genetic Information Processing	Replication and repair	1	239	23	6890	0.556612579123896	0.79380543954601	1.25341095142805	ENSBGRG00000004194	=HYPERLINK("../../3.KEGG_map/HF-vs-G-Total/ko03440.html","ko03440")
ko03460	Fanconi anemia pathway	Genetic Information Processing	Replication and repair	1	239	36	6890	0.720355586186129	0.856915886884922	0.800790330079033	ENSBGRG00000025378	=HYPERLINK("../../3.KEGG_map/HF-vs-G-Total/ko03460.html","ko03460")
ko04010	MAPK signaling pathway	Environmental Information Processing	Signal transduction	7	239	148	6890	0.253808400215413	0.580870201048078	1.36350785932376	ENSBGRG00000001269;ENSBGRG00000001867;ENSBGRG00000007446;ENSBGRG00000007731;ENSBGRG00000018699;ENSBGRG00000021471;ENSBGRG00000026783	=HYPERLINK("../../3.KEGG_map/HF-vs-G-Total/ko04010.html","ko04010")
ko04012	ErbB signaling pathway	Environmental Information Processing	Signal transduction	3	239	35	6890	0.120030333121451	0.48592925183039	2.47101016138673	ENSBGRG00000008350;ENSBGRG00000011138;ENSBGRG00000018699	=HYPERLINK("../../3.KEGG_map/HF-vs-G-Total/ko04012.html","ko04012")
ko04013	MAPK signaling pathway - fly	Environmental Information Processing	Signal transduction	2	239	46	6890	0.477682455163723	0.73518003473779	1.25341095142805	ENSBGRG00000006461;ENSBGRG00000009390	=HYPERLINK("../../3.KEGG_map/HF-vs-G-Total/ko04013.html","ko04013")
ko04014	Ras signaling pathway	Environmental Information Processing	Signal transduction	3	239	122	6890	0.801613779908626	0.882478327881864	0.708896357774882	ENSBGRG00000002335;ENSBGRG00000007446;ENSBGRG00000008350	=HYPERLINK("../../3.KEGG_map/HF-vs-G-Total/ko04014.html","ko04014")
ko04015	Rap1 signaling pathway	Environmental Information Processing	Signal transduction	4	239	125	6890	0.635635245365735	0.815541238775296	0.922510460251046	ENSBGRG00000000208;ENSBGRG00000000673;ENSBGRG00000007446;ENSBGRG00000022052	=HYPERLINK("../../3.KEGG_map/HF-vs-G-Total/ko04015.html","ko04015")
ko04020	Calcium signaling pathway	Environmental Information Processing	Signal transduction	7	239	144	6890	0.232832192220775	0.580870201048078	1.40138307763831	ENSBGRG00000002210;ENSBGRG00000009846;ENSBGRG00000013703;ENSBGRG00000018732;ENSBGRG00000019340;ENSBGRG00000021471;ENSBGRG00000026010	=HYPERLINK("../../3.KEGG_map/HF-vs-G-Total/ko04020.html","ko04020")
ko04022	cGMP-PKG signaling pathway	Environmental Information Processing	Signal transduction	8	239	93	6890	0.0150246822761883	0.209510847295737	2.47986682863184	ENSBGRG00000000673;ENSBGRG00000004414;ENSBGRG00000008351;ENSBGRG00000009846;ENSBGRG00000016293;ENSBGRG00000017902;ENSBGRG00000019340;ENSBGRG00000021471	=HYPERLINK("../../3.KEGG_map/HF-vs-G-Total/ko04022.html","ko04022")
ko04024	cAMP signaling pathway	Environmental Information Processing	Signal transduction	11	239	131	6890	0.00562852688335297	0.115019107570025	2.42070970008624	ENSBGRG00000000673;ENSBGRG00000003884;ENSBGRG00000009846;ENSBGRG00000011295;ENSBGRG00000011907;ENSBGRG00000013608;ENSBGRG00000017902;ENSBGRG00000020763;ENSBGRG00000021139;ENSBGRG00000021471;ENSBGRG00000026504	=HYPERLINK("../../3.KEGG_map/HF-vs-G-Total/ko04024.html","ko04024")
ko04060	Cytokine-cytokine receptor interaction	Environmental Information Processing	Signaling molecules and interaction	15	239	211	6890	0.00641540839035996	0.115019107570025	2.0494160106288	ENSBGRG00000001827;ENSBGRG00000004837;ENSBGRG00000004988;ENSBGRG00000006576;ENSBGRG00000007446;ENSBGRG00000009248;ENSBGRG00000009380;ENSBGRG00000010067;ENSBGRG00000010316;ENSBGRG00000012482;ENSBGRG00000015122;ENSBGRG00000015786;ENSBGRG00000024619;ENSBGRG00000024761;ENSBGRG00000025320	=HYPERLINK("../../3.KEGG_map/HF-vs-G-Total/ko04060.html","ko04060")
ko04061	Viral protein interaction with cytokine and cytokine receptor	Environmental Information Processing	Signaling molecules and interaction	7	239	63	6890	0.00585100164610907	0.115019107570025	3.20316132031613	ENSBGRG00000001827;ENSBGRG00000006576;ENSBGRG00000009380;ENSBGRG00000010316;ENSBGRG00000012482;ENSBGRG00000015786;ENSBGRG00000025320	=HYPERLINK("../../3.KEGG_map/HF-vs-G-Total/ko04061.html","ko04061")
ko04062	Chemokine signaling pathway	Organismal Systems	Immune system	8	239	91	6890	0.0132967767877501	0.208593185857829	2.53436939629408	ENSBGRG00000000673;ENSBGRG00000001827;ENSBGRG00000009380;ENSBGRG00000010316;ENSBGRG00000011907;ENSBGRG00000012482;ENSBGRG00000015786;ENSBGRG00000025320	=HYPERLINK("../../3.KEGG_map/HF-vs-G-Total/ko04062.html","ko04062")
ko04064	NF-kappa B signaling pathway	Environmental Information Processing	Signal transduction	3	239	90	6890	0.609381101753836	0.809283897038163	0.96094839609484	ENSBGRG00000001269;ENSBGRG00000011907;ENSBGRG00000012273	=HYPERLINK("../../3.KEGG_map/HF-vs-G-Total/ko04064.html","ko04064")
ko04066	HIF-1 signaling pathway	Environmental Information Processing	Signal transduction	5	239	67	6890	0.0820724581869744	0.426947945790638	2.15137700618248	ENSBGRG00000001679;ENSBGRG00000011138;ENSBGRG00000015651;ENSBGRG00000021376;ENSBGRG00000023754	=HYPERLINK("../../3.KEGG_map/HF-vs-G-Total/ko04066.html","ko04066")
ko04068	FoxO signaling pathway	Environmental Information Processing	Signal transduction	5	239	72	6890	0.103854399336057	0.447125910901954	2.00197582519758	ENSBGRG00000001269;ENSBGRG00000011138;ENSBGRG00000016293;ENSBGRG00000018550;ENSBGRG00000021445	=HYPERLINK("../../3.KEGG_map/HF-vs-G-Total/ko04068.html","ko04068")
ko04072	Phospholipase D signaling pathway	Environmental Information Processing	Signal transduction	4	239	73	6890	0.246928464823894	0.580870201048078	1.57964119906001	ENSBGRG00000000673;ENSBGRG00000001827;ENSBGRG00000002210;ENSBGRG00000013793	=HYPERLINK("../../3.KEGG_map/HF-vs-G-Total/ko04072.html","ko04072")
ko04080	Neuroactive ligand-receptor interaction	Environmental Information Processing	Signaling molecules and interaction	12	239	251	6890	0.161871033407426	0.541083238407766	1.37825267965794	ENSBGRG00000001603;ENSBGRG00000002210;ENSBGRG00000003064;ENSBGRG00000003884;ENSBGRG00000004725;ENSBGRG00000008440;ENSBGRG00000010547;ENSBGRG00000013703;ENSBGRG00000013793;ENSBGRG00000020763;ENSBGRG00000021139;ENSBGRG00000026504	=HYPERLINK("../../3.KEGG_map/HF-vs-G-Total/ko04080.html","ko04080")
ko04110	Cell cycle	Cellular Processes	Cell growth and death	5	239	78	6890	0.133357200077349	0.504840317267884	1.84797768479777	ENSBGRG00000001269;ENSBGRG00000009973;ENSBGRG00000011138;ENSBGRG00000018699;ENSBGRG00000020675	=HYPERLINK("../../3.KEGG_map/HF-vs-G-Total/ko04110.html","ko04110")
ko04114	Oocyte meiosis	Cellular Processes	Cell growth and death	3	239	65	6890	0.393385569702699	0.668651783925315	1.33054393305439	ENSBGRG00000000673;ENSBGRG00000009973;ENSBGRG00000017034	=HYPERLINK("../../3.KEGG_map/HF-vs-G-Total/ko04114.html","ko04114")
ko04115	p53 signaling pathway	Cellular Processes	Cell growth and death	2	239	54	6890	0.563976274298251	0.799762965247802	1.06772044010538	ENSBGRG00000001269;ENSBGRG00000011138	=HYPERLINK("../../3.KEGG_map/HF-vs-G-Total/ko04115.html","ko04115")
ko04120	Ubiquitin mediated proteolysis	Genetic Information Processing	Folding, sorting and degradation	2	239	89	6890	0.820546124876768	0.890236532084684	0.647830379389779	ENSBGRG00000009973;ENSBGRG00000017084	=HYPERLINK("../../3.KEGG_map/HF-vs-G-Total/ko04120.html","ko04120")
ko04140	Autophagy - animal	Cellular Processes	Transport and catabolism	3	239	64	6890	0.383909816872612	0.664561131276039	1.35133368200837	ENSBGRG00000006010;ENSBGRG00000016293;ENSBGRG00000024200	=HYPERLINK("../../3.KEGG_map/HF-vs-G-Total/ko04140.html","ko04140")
ko04141	Protein processing in endoplasmic reticulum	Genetic Information Processing	Folding, sorting and degradation	1	239	91	6890	0.960608347639805	0.972228609909641	0.31679617453676	ENSBGRG00000001867	=HYPERLINK("../../3.KEGG_map/HF-vs-G-Total/ko04141.html","ko04141")
ko04142	Lysosome	Cellular Processes	Transport and catabolism	4	239	79	6890	0.293388136380598	0.584450376607446	1.45966844976431	ENSBGRG00000006748;ENSBGRG00000013885;ENSBGRG00000015552;ENSBGRG00000024189	=HYPERLINK("../../3.KEGG_map/HF-vs-G-Total/ko04142.html","ko04142")
ko04144	Endocytosis	Cellular Processes	Transport and catabolism	4	239	128	6890	0.654171663183867	0.815541238775296	0.900889121338912	ENSBGRG00000001827;ENSBGRG00000001867;ENSBGRG00000006576;ENSBGRG00000011902	=HYPERLINK("../../3.KEGG_map/HF-vs-G-Total/ko04144.html","ko04144")
ko04145	Phagosome	Cellular Processes	Transport and catabolism	6	239	92	6890	0.0993812562091477	0.445440987651716	1.88011642714208	ENSBGRG00000000208;ENSBGRG00000007944;ENSBGRG00000008670;ENSBGRG00000011902;ENSBGRG00000013472;ENSBGRG00000022052	=HYPERLINK("../../3.KEGG_map/HF-vs-G-Total/ko04145.html","ko04145")
ko04146	Peroxisome	Cellular Processes	Transport and catabolism	4	239	44	6890	0.0650028584042631	0.410266884137466	2.62076835298593	ENSBGRG00000002913;ENSBGRG00000010232;ENSBGRG00000015679;ENSBGRG00000026285	=HYPERLINK("../../3.KEGG_map/HF-vs-G-Total/ko04146.html","ko04146")
ko04150	mTOR signaling pathway	Environmental Information Processing	Signal transduction	3	239	86	6890	0.57830779558609	0.804049288222099	1.00564367033181	ENSBGRG00000012015;ENSBGRG00000018550;ENSBGRG00000024200	=HYPERLINK("../../3.KEGG_map/HF-vs-G-Total/ko04150.html","ko04150")
ko04151	PI3K-Akt signaling pathway	Environmental Information Processing	Signal transduction	10	239	199	6890	0.153022079183618	0.529362504785698	1.44866592376106	ENSBGRG00000002811;ENSBGRG00000006576;ENSBGRG00000007446;ENSBGRG00000008670;ENSBGRG00000009568;ENSBGRG00000011138;ENSBGRG00000017902;ENSBGRG00000018550;ENSBGRG00000018699;ENSBGRG00000024200	=HYPERLINK("../../3.KEGG_map/HF-vs-G-Total/ko04151.html","ko04151")
ko04152	AMPK signaling pathway	Environmental Information Processing	Signal transduction	5	239	61	6890	0.0595321618949204	0.405812128334505	2.36298785924961	ENSBGRG00000005349;ENSBGRG00000016293;ENSBGRG00000017902;ENSBGRG00000020675;ENSBGRG00000021445	=HYPERLINK("../../3.KEGG_map/HF-vs-G-Total/ko04152.html","ko04152")
ko04210	Apoptosis	Cellular Processes	Cell growth and death	3	239	75	6890	0.485428213060235	0.73518003473779	1.15313807531381	ENSBGRG00000001269;ENSBGRG00000007446;ENSBGRG00000011907	=HYPERLINK("../../3.KEGG_map/HF-vs-G-Total/ko04210.html","ko04210")
ko04211	Longevity regulating pathway	Organismal Systems	Aging	4	239	48	6890	0.0838785714496305	0.426947945790638	2.4023709902371	ENSBGRG00000000673;ENSBGRG00000016293;ENSBGRG00000016337;ENSBGRG00000017902	=HYPERLINK("../../3.KEGG_map/HF-vs-G-Total/ko04211.html","ko04211")
ko04213	Longevity regulating pathway - multiple species	Organismal Systems	Aging	3	239	31	6890	0.0909716017744844	0.426947945790638	2.78985018221082	ENSBGRG00000000673;ENSBGRG00000001867;ENSBGRG00000016293	=HYPERLINK("../../3.KEGG_map/HF-vs-G-Total/ko04213.html","ko04213")
ko04217	Necroptosis	Cellular Processes	Cell growth and death	2	239	104	6890	0.88140588875687	0.917978747211512	0.554393305439331	ENSBGRG00000019340;ENSBGRG00000022744	=HYPERLINK("../../3.KEGG_map/HF-vs-G-Total/ko04217.html","ko04217")
ko04218	Cellular senescence	Cellular Processes	Cell growth and death	6	239	87	6890	0.0808594565499673	0.426947945790638	1.98816909536863	ENSBGRG00000001269;ENSBGRG00000011138;ENSBGRG00000011902;ENSBGRG00000018699;ENSBGRG00000019340;ENSBGRG00000020675	=HYPERLINK("../../3.KEGG_map/HF-vs-G-Total/ko04218.html","ko04218")
ko04260	Cardiac muscle contraction	Organismal Systems	Circulatory system	4	239	73	6890	0.246928464823894	0.580870201048078	1.57964119906001	ENSBGRG00000005916;ENSBGRG00000008351;ENSBGRG00000009846;ENSBGRG00000021471	=HYPERLINK("../../3.KEGG_map/HF-vs-G-Total/ko04260.html","ko04260")
ko04261	Adrenergic signaling in cardiomyocytes	Organismal Systems	Circulatory system	6	239	81	6890	0.0614376927359011	0.405812128334505	2.13544088021075	ENSBGRG00000000673;ENSBGRG00000008351;ENSBGRG00000009846;ENSBGRG00000014601;ENSBGRG00000017902;ENSBGRG00000021471	=HYPERLINK("../../3.KEGG_map/HF-vs-G-Total/ko04261.html","ko04261")
ko04270	Vascular smooth muscle contraction	Organismal Systems	Circulatory system	2	239	65	6890	0.66519072681431	0.815541238775296	0.887029288702929	ENSBGRG00000000673;ENSBGRG00000021471	=HYPERLINK("../../3.KEGG_map/HF-vs-G-Total/ko04270.html","ko04270")
ko04310	Wnt signaling pathway	Environmental Information Processing	Signal transduction	2	239	97	6890	0.855834573317569	0.902581839927352	0.594401069749385	ENSBGRG00000005142;ENSBGRG00000018699	=HYPERLINK("../../3.KEGG_map/HF-vs-G-Total/ko04310.html","ko04310")
ko04340	Hedgehog signaling pathway	Environmental Information Processing	Signal transduction	1	239	31	6890	0.666079497804525	0.815541238775296	0.929950060736941	ENSBGRG00000003621	=HYPERLINK("../../3.KEGG_map/HF-vs-G-Total/ko04340.html","ko04340")
ko04350	TGF-beta signaling pathway	Environmental Information Processing	Signal transduction	1	239	68	6890	0.9104200045015	0.932716004611741	0.423947821806547	ENSBGRG00000018699	=HYPERLINK("../../3.KEGG_map/HF-vs-G-Total/ko04350.html","ko04350")
ko04360	Axon guidance	Organismal Systems	Development and regeneration	2	239	89	6890	0.820546124876768	0.890236532084684	0.647830379389779	ENSBGRG00000014300;ENSBGRG00000023742	=HYPERLINK("../../3.KEGG_map/HF-vs-G-Total/ko04360.html","ko04360")
ko04361	Axon regeneration	Organismal Systems	Development and regeneration	3	239	41	6890	0.168900510106271	0.543513179957358	2.10939891825696	ENSBGRG00000007731;ENSBGRG00000009390;ENSBGRG00000026783	=HYPERLINK("../../3.KEGG_map/HF-vs-G-Total/ko04361.html","ko04361")
ko04371	Apelin signaling pathway	Environmental Information Processing	Signal transduction	3	239	66	6890	0.402824078455146	0.678582843572091	1.31038417649296	ENSBGRG00000000673;ENSBGRG00000004725;ENSBGRG00000008639	=HYPERLINK("../../3.KEGG_map/HF-vs-G-Total/ko04371.html","ko04371")
ko04380	Osteoclast differentiation	Organismal Systems	Development and regeneration	8	239	67	6890	0.00207416638410313	0.104123152481977	3.44220320989196	ENSBGRG00000006787;ENSBGRG00000007944;ENSBGRG00000011907;ENSBGRG00000012273;ENSBGRG00000013885;ENSBGRG00000017084;ENSBGRG00000022191;ENSBGRG00000023032	=HYPERLINK("../../3.KEGG_map/HF-vs-G-Total/ko04380.html","ko04380")
ko04390	Hippo signaling pathway	Environmental Information Processing	Signal transduction	2	239	94	6890	0.84341164461133	0.89323342952508	0.613371316656281	ENSBGRG00000000208;ENSBGRG00000018699	=HYPERLINK("../../3.KEGG_map/HF-vs-G-Total/ko04390.html","ko04390")
ko04391	Hippo signaling pathway - fly	Environmental Information Processing	Signal transduction	1	239	35	6890	0.710253558540798	0.85298393872603	0.823670053795577	ENSBGRG00000018699	=HYPERLINK("../../3.KEGG_map/HF-vs-G-Total/ko04391.html","ko04391")
ko04510	Focal adhesion	Cellular Processes	Cellular community - eukaryotes	3	239	87	6890	0.586219202169897	0.804049288222099	0.994084547684317	ENSBGRG00000002811;ENSBGRG00000008670;ENSBGRG00000009568	=HYPERLINK("../../3.KEGG_map/HF-vs-G-Total/ko04510.html","ko04510")
ko04512	ECM-receptor interaction	Environmental Information Processing	Signaling molecules and interaction	3	239	43	6890	0.186312214494689	0.56943529185351	2.01128734066362	ENSBGRG00000002811;ENSBGRG00000008670;ENSBGRG00000009568	=HYPERLINK("../../3.KEGG_map/HF-vs-G-Total/ko04512.html","ko04512")
ko04514	Cell adhesion molecules (CAMs)	Environmental Information Processing	Signaling molecules and interaction	8	239	99	6890	0.0211836901530529	0.232320589752875	2.32957186932082	ENSBGRG00000000208;ENSBGRG00000011902;ENSBGRG00000014300;ENSBGRG00000019591;ENSBGRG00000022052;ENSBGRG00000023742;ENSBGRG00000025034;ENSBGRG00000025578	=HYPERLINK("../../3.KEGG_map/HF-vs-G-Total/ko04514.html","ko04514")
ko04530	Tight junction	Cellular Processes	Cellular community - eukaryotes	3	239	89	6890	0.601756770480202	0.805259608939782	0.971745569084669	ENSBGRG00000020872;ENSBGRG00000021031;ENSBGRG00000025578	=HYPERLINK("../../3.KEGG_map/HF-vs-G-Total/ko04530.html","ko04530")
ko04540	Gap junction	Cellular Processes	Cellular community - eukaryotes	1	239	45	6890	0.796860023045209	0.881109540900209	0.640632264063226	ENSBGRG00000000673	=HYPERLINK("../../3.KEGG_map/HF-vs-G-Total/ko04540.html","ko04540")
ko04550	Signaling pathways regulating pluripotency of stem cells	Cellular Processes	Cellular community - eukaryotes	2	239	94	6890	0.84341164461133	0.89323342952508	0.613371316656281	ENSBGRG00000008025;ENSBGRG00000018699	=HYPERLINK("../../3.KEGG_map/HF-vs-G-Total/ko04550.html","ko04550")
ko04610	Complement and coagulation cascades	Organismal Systems	Immune system	8	239	61	6890	0.00111946930258041	0.104123152481977	3.78078057479937	ENSBGRG00000000208;ENSBGRG00000008639;ENSBGRG00000011058;ENSBGRG00000012113;ENSBGRG00000013793;ENSBGRG00000018357;ENSBGRG00000018573;ENSBGRG00000022052	=HYPERLINK("../../3.KEGG_map/HF-vs-G-Total/ko04610.html","ko04610")
ko04611	Platelet activation	Organismal Systems	Immune system	4	239	57	6890	0.1347369730215	0.504840317267884	2.0230492549365	ENSBGRG00000000673;ENSBGRG00000013793;ENSBGRG00000018357;ENSBGRG00000018573	=HYPERLINK("../../3.KEGG_map/HF-vs-G-Total/ko04611.html","ko04611")
ko04612	Antigen processing and presentation	Organismal Systems	Immune system	3	239	55	6890	0.297781901212308	0.584450376607446	1.57246101179156	ENSBGRG00000001867;ENSBGRG00000011902;ENSBGRG00000026165	=HYPERLINK("../../3.KEGG_map/HF-vs-G-Total/ko04612.html","ko04612")
ko04614	Renin-angiotensin system	Organismal Systems	Endocrine system	2	239	19	6890	0.139407745326688	0.514578589367627	3.03457388240476	ENSBGRG00000002076;ENSBGRG00000016463	=HYPERLINK("../../3.KEGG_map/HF-vs-G-Total/ko04614.html","ko04614")
ko04620	Toll-like receptor signaling pathway	Organismal Systems	Immune system	2	239	62	6890	0.639603659215633	0.815541238775296	0.929950060736941	ENSBGRG00000011907;ENSBGRG00000015786	=HYPERLINK("../../3.KEGG_map/HF-vs-G-Total/ko04620.html","ko04620")
ko04621	NOD-like receptor signaling pathway	Organismal Systems	Immune system	5	239	96	6890	0.239769307445438	0.580870201048078	1.50148186889819	ENSBGRG00000003489;ENSBGRG00000007270;ENSBGRG00000011907;ENSBGRG00000012504;ENSBGRG00000022744	=HYPERLINK("../../3.KEGG_map/HF-vs-G-Total/ko04621.html","ko04621")
ko04622	RIG-I-like receptor signaling pathway	Organismal Systems	Immune system	2	239	56	6890	0.583897677853394	0.804049288222099	1.02958756724447	ENSBGRG00000011907;ENSBGRG00000015786	=HYPERLINK("../../3.KEGG_map/HF-vs-G-Total/ko04622.html","ko04622")
ko04623	Cytosolic DNA-sensing pathway	Organismal Systems	Immune system	3	239	41	6890	0.168900510106271	0.543513179957358	2.10939891825696	ENSBGRG00000011907;ENSBGRG00000015786;ENSBGRG00000022744	=HYPERLINK("../../3.KEGG_map/HF-vs-G-Total/ko04623.html","ko04623")
ko04624	Toll and Imd signaling pathway	Organismal Systems	Immune system	1	239	32	6890	0.677714867395532	0.825759377263488	0.900889121338912	ENSBGRG00000011907	=HYPERLINK("../../3.KEGG_map/HF-vs-G-Total/ko04624.html","ko04624")
ko04625	C-type lectin receptor signaling pathway	Organismal Systems	Immune system	2	239	50	6890	0.52212618506103	0.760351854174018	1.15313807531381	ENSBGRG00000011907;ENSBGRG00000022744	=HYPERLINK("../../3.KEGG_map/HF-vs-G-Total/ko04625.html","ko04625")
ko04630	Jak-STAT signaling pathway	Environmental Information Processing	Signal transduction	5	239	121	6890	0.410582262908535	0.683946159103456	1.19125834226633	ENSBGRG00000006576;ENSBGRG00000009248;ENSBGRG00000011138;ENSBGRG00000017084;ENSBGRG00000018699	=HYPERLINK("../../3.KEGG_map/HF-vs-G-Total/ko04630.html","ko04630")
ko04640	Hematopoietic cell lineage	Organismal Systems	Immune system	2	239	56	6890	0.583897677853394	0.804049288222099	1.02958756724447	ENSBGRG00000004837;ENSBGRG00000022052	=HYPERLINK("../../3.KEGG_map/HF-vs-G-Total/ko04640.html","ko04640")
ko04650	Natural killer cell mediated cytotoxicity	Organismal Systems	Immune system	4	239	69	6890	0.216949397833701	0.580870201048078	1.67121460190407	ENSBGRG00000000208;ENSBGRG00000011902;ENSBGRG00000012273;ENSBGRG00000022191	=HYPERLINK("../../3.KEGG_map/HF-vs-G-Total/ko04650.html","ko04650")
ko04657	IL-17 signaling pathway	Organismal Systems	Immune system	4	239	56	6890	0.128562508226438	0.504206086950561	2.05917513448894	ENSBGRG00000008966;ENSBGRG00000011907;ENSBGRG00000015786;ENSBGRG00000020450	=HYPERLINK("../../3.KEGG_map/HF-vs-G-Total/ko04657.html","ko04657")
ko04658	Th1 and Th2 cell differentiation	Organismal Systems	Immune system	4	239	73	6890	0.246928464823894	0.580870201048078	1.57964119906001	ENSBGRG00000006576;ENSBGRG00000009248;ENSBGRG00000011907;ENSBGRG00000012273	=HYPERLINK("../../3.KEGG_map/HF-vs-G-Total/ko04658.html","ko04658")
ko04659	Th17 cell differentiation	Organismal Systems	Immune system	4	239	72	6890	0.239344681670135	0.580870201048078	1.60158066015807	ENSBGRG00000006576;ENSBGRG00000011907;ENSBGRG00000012273;ENSBGRG00000012510	=HYPERLINK("../../3.KEGG_map/HF-vs-G-Total/ko04659.html","ko04659")
ko04660	T cell receptor signaling pathway	Organismal Systems	Immune system	2	239	62	6890	0.639603659215633	0.815541238775296	0.929950060736941	ENSBGRG00000011907;ENSBGRG00000012273	=HYPERLINK("../../3.KEGG_map/HF-vs-G-Total/ko04660.html","ko04660")
ko04662	B cell receptor signaling pathway	Organismal Systems	Immune system	1	239	38	6890	0.739519416865368	0.8639434617551	0.758643470601189	ENSBGRG00000011907	=HYPERLINK("../../3.KEGG_map/HF-vs-G-Total/ko04662.html","ko04662")
ko04668	TNF signaling pathway	Environmental Information Processing	Signal transduction	5	239	65	6890	0.0741145289754847	0.426947945790638	2.21757322175732	ENSBGRG00000011907;ENSBGRG00000015786;ENSBGRG00000017084;ENSBGRG00000017902;ENSBGRG00000020450	=HYPERLINK("../../3.KEGG_map/HF-vs-G-Total/ko04668.html","ko04668")
ko04670	Leukocyte transendothelial migration	Organismal Systems	Immune system	5	239	52	6890	0.0332994245808641	0.309561317399885	2.77196652719665	ENSBGRG00000000208;ENSBGRG00000007944;ENSBGRG00000020450;ENSBGRG00000022052;ENSBGRG00000025578	=HYPERLINK("../../3.KEGG_map/HF-vs-G-Total/ko04670.html","ko04670")
ko04710	Circadian rhythm	Organismal Systems	Environmental adaptation	2	239	23	6890	0.188940131913767	0.56943529185351	2.5068219028561	ENSBGRG00000020463;ENSBGRG00000026121	=HYPERLINK("../../3.KEGG_map/HF-vs-G-Total/ko04710.html","ko04710")
ko04713	Circadian entrainment	Organismal Systems	Environmental adaptation	3	239	45	6890	0.204166923239064	0.580870201048078	1.92189679218968	ENSBGRG00000000673;ENSBGRG00000013242;ENSBGRG00000020763	=HYPERLINK("../../3.KEGG_map/HF-vs-G-Total/ko04713.html","ko04713")
ko04714	Thermogenesis	Organismal Systems	Environmental adaptation	4	239	148	6890	0.761309091093517	0.87512114526905	0.779147348185005	ENSBGRG00000000673;ENSBGRG00000005916;ENSBGRG00000009741;ENSBGRG00000017902	=HYPERLINK("../../3.KEGG_map/HF-vs-G-Total/ko04714.html","ko04714")
ko04722	Neurotrophin signaling pathway	Organismal Systems	Nervous system	3	239	59	6890	0.33614124141457	0.610831880866132	1.4658534855684	ENSBGRG00000007446;ENSBGRG00000011907;ENSBGRG00000019523	=HYPERLINK("../../3.KEGG_map/HF-vs-G-Total/ko04722.html","ko04722")
ko04723	Retrograde endocannabinoid signaling	Organismal Systems	Nervous system	2	239	64	6890	0.656827491210876	0.815541238775296	0.900889121338912	ENSBGRG00000000673;ENSBGRG00000021471	=HYPERLINK("../../3.KEGG_map/HF-vs-G-Total/ko04723.html","ko04723")
ko04724	Glutamatergic synapse	Organismal Systems	Nervous system	1	239	43	6890	0.781898686850996	0.876145403569643	0.670429113554539	ENSBGRG00000000673	=HYPERLINK("../../3.KEGG_map/HF-vs-G-Total/ko04724.html","ko04724")
ko04725	Cholinergic synapse	Organismal Systems	Nervous system	3	239	54	6890	0.288221654747485	0.584450376607446	1.60158066015807	ENSBGRG00000000673;ENSBGRG00000017902;ENSBGRG00000021471	=HYPERLINK("../../3.KEGG_map/HF-vs-G-Total/ko04725.html","ko04725")
ko04726	Serotonergic synapse	Organismal Systems	Nervous system	1	239	43	6890	0.781898686850996	0.876145403569643	0.670429113554539	ENSBGRG00000021471	=HYPERLINK("../../3.KEGG_map/HF-vs-G-Total/ko04726.html","ko04726")
ko04727	GABAergic synapse	Organismal Systems	Nervous system	2	239	44	6890	0.454539668999044	0.726684438972993	1.31038417649296	ENSBGRG00000000673;ENSBGRG00000021471	=HYPERLINK("../../3.KEGG_map/HF-vs-G-Total/ko04727.html","ko04727")
ko04728	Dopaminergic synapse	Organismal Systems	Nervous system	2	239	58	6890	0.60314265530151	0.805259608939782	0.994084547684317	ENSBGRG00000011295;ENSBGRG00000017902	=HYPERLINK("../../3.KEGG_map/HF-vs-G-Total/ko04728.html","ko04728")
ko04740	Olfactory transduction	Organismal Systems	Sensory system	1	239	610	6890	0.999999999841694	0.999999999841694	0.0472597571849921	ENSBGRG00000004414	=HYPERLINK("../../3.KEGG_map/HF-vs-G-Total/ko04740.html","ko04740")
ko04742	Taste transduction	Organismal Systems	Sensory system	21	239	475	6890	0.148156916933854	0.529362504785698	1.27452103061	ENSBGRG00000000172;ENSBGRG00000000673;ENSBGRG00000003471;ENSBGRG00000003995;ENSBGRG00000005205;ENSBGRG00000005694;ENSBGRG00000007867;ENSBGRG00000010902;ENSBGRG00000011225;ENSBGRG00000011371;ENSBGRG00000011492;ENSBGRG00000013127;ENSBGRG00000013679;ENSBGRG00000015293;ENSBGRG00000015897;ENSBGRG00000018325;ENSBGRG00000019898;ENSBGRG00000020111;ENSBGRG00000022099;ENSBGRG00000024406;ENSBGRG00000024597	=HYPERLINK("../../3.KEGG_map/HF-vs-G-Total/ko04742.html","ko04742")
ko04750	Inflammatory mediator regulation of TRP channels	Organismal Systems	Sensory system	3	239	47	6890	0.222396364195976	0.580870201048078	1.84011394996884	ENSBGRG00000000673;ENSBGRG00000007446;ENSBGRG00000012504	=HYPERLINK("../../3.KEGG_map/HF-vs-G-Total/ko04750.html","ko04750")
ko04810	Regulation of actin cytoskeleton	Cellular Processes	Cell motility	5	239	100	6890	0.266082338661753	0.584450376607446	1.44142259414226	ENSBGRG00000000208;ENSBGRG00000002811;ENSBGRG00000013793;ENSBGRG00000019507;ENSBGRG00000022052	=HYPERLINK("../../3.KEGG_map/HF-vs-G-Total/ko04810.html","ko04810")
ko04910	Insulin signaling pathway	Organismal Systems	Endocrine system	5	239	76	6890	0.123134581109505	0.490583807277553	1.89660867650297	ENSBGRG00000005349;ENSBGRG00000015651;ENSBGRG00000016293;ENSBGRG00000017084;ENSBGRG00000021445	=HYPERLINK("../../3.KEGG_map/HF-vs-G-Total/ko04910.html","ko04910")
ko04911	Insulin secretion	Organismal Systems	Endocrine system	5	239	51	6890	0.0309400616241478	0.298690594910042	2.82631881204365	ENSBGRG00000000673;ENSBGRG00000010498;ENSBGRG00000017902;ENSBGRG00000020763;ENSBGRG00000021471	=HYPERLINK("../../3.KEGG_map/HF-vs-G-Total/ko04911.html","ko04911")
ko04912	GnRH signaling pathway	Organismal Systems	Endocrine system	2	239	46	6890	0.477682455163723	0.73518003473779	1.25341095142805	ENSBGRG00000000673;ENSBGRG00000021471	=HYPERLINK("../../3.KEGG_map/HF-vs-G-Total/ko04912.html","ko04912")
ko04913	Ovarian steroidogenesis	Organismal Systems	Endocrine system	1	239	30	6890	0.654025880522435	0.815541238775296	0.96094839609484	ENSBGRG00000000673	=HYPERLINK("../../3.KEGG_map/HF-vs-G-Total/ko04913.html","ko04913")
ko04914	Progesterone-mediated oocyte maturation	Organismal Systems	Endocrine system	2	239	34	6890	0.331169076588229	0.610831880866132	1.69579128722619	ENSBGRG00000000673;ENSBGRG00000020675	=HYPERLINK("../../3.KEGG_map/HF-vs-G-Total/ko04914.html","ko04914")
ko04915	Estrogen signaling pathway	Organismal Systems	Endocrine system	6	239	81	6890	0.0614376927359011	0.405812128334505	2.13544088021075	ENSBGRG00000000673;ENSBGRG00000001867;ENSBGRG00000012388;ENSBGRG00000016347;ENSBGRG00000017902;ENSBGRG00000020450	=HYPERLINK("../../3.KEGG_map/HF-vs-G-Total/ko04915.html","ko04915")
ko04916	Melanogenesis	Organismal Systems	Endocrine system	2	239	57	6890	0.593604846304749	0.805259608939782	1.01152462746825	ENSBGRG00000000673;ENSBGRG00000017902	=HYPERLINK("../../3.KEGG_map/HF-vs-G-Total/ko04916.html","ko04916")
ko04917	Prolactin signaling pathway	Organismal Systems	Endocrine system	1	239	41	6890	0.765840389556084	0.87512114526905	0.703132972752322	ENSBGRG00000017084	=HYPERLINK("../../3.KEGG_map/HF-vs-G-Total/ko04917.html","ko04917")
ko04918	Thyroid hormone synthesis	Organismal Systems	Endocrine system	3	239	42	6890	0.177546642374039	0.56410388906182	2.05917513448894	ENSBGRG00000000673;ENSBGRG00000017902;ENSBGRG00000019961	=HYPERLINK("../../3.KEGG_map/HF-vs-G-Total/ko04918.html","ko04918")
ko04919	Thyroid hormone signaling pathway	Organismal Systems	Endocrine system	3	239	56	6890	0.307360357419055	0.584450376607446	1.54438135086671	ENSBGRG00000008351;ENSBGRG00000009846;ENSBGRG00000018699	=HYPERLINK("../../3.KEGG_map/HF-vs-G-Total/ko04919.html","ko04919")
ko04920	Adipocytokine signaling pathway	Organismal Systems	Endocrine system	4	239	31	6890	0.0212883408936898	0.232320589752875	3.71980024294777	ENSBGRG00000011907;ENSBGRG00000016293;ENSBGRG00000017084;ENSBGRG00000021445	=HYPERLINK("../../3.KEGG_map/HF-vs-G-Total/ko04920.html","ko04920")
ko04921	Oxytocin signaling pathway	Organismal Systems	Endocrine system	4	239	74	6890	0.254564629941389	0.580870201048078	1.55829469637001	ENSBGRG00000000673;ENSBGRG00000004414;ENSBGRG00000011138;ENSBGRG00000021471	=HYPERLINK("../../3.KEGG_map/HF-vs-G-Total/ko04921.html","ko04921")
ko04922	Glucagon signaling pathway	Organismal Systems	Endocrine system	3	239	56	6890	0.307360357419055	0.584450376607446	1.54438135086671	ENSBGRG00000001679;ENSBGRG00000017902;ENSBGRG00000020700	=HYPERLINK("../../3.KEGG_map/HF-vs-G-Total/ko04922.html","ko04922")
ko04923	Regulation of lipolysis in adipocytes	Organismal Systems	Endocrine system	2	239	35	6890	0.343965364071064	0.610831880866132	1.64734010759115	ENSBGRG00000000673;ENSBGRG00000016293	=HYPERLINK("../../3.KEGG_map/HF-vs-G-Total/ko04923.html","ko04923")
ko04924	Renin secretion	Organismal Systems	Endocrine system	3	239	38	6890	0.143767316768377	0.522979659548734	2.27593041180357	ENSBGRG00000000673;ENSBGRG00000020763;ENSBGRG00000021471	=HYPERLINK("../../3.KEGG_map/HF-vs-G-Total/ko04924.html","ko04924")
ko04925	Aldosterone synthesis and secretion	Organismal Systems	Endocrine system	4	239	49	6890	0.0889749680725498	0.426947945790638	2.35334301084451	ENSBGRG00000000673;ENSBGRG00000007951;ENSBGRG00000017902;ENSBGRG00000021471	=HYPERLINK("../../3.KEGG_map/HF-vs-G-Total/ko04925.html","ko04925")
ko04926	Relaxin signaling pathway	Organismal Systems	Endocrine system	4	239	60	6890	0.153958019320143	0.529362504785698	1.92189679218968	ENSBGRG00000000673;ENSBGRG00000011907;ENSBGRG00000017902;ENSBGRG00000020450	=HYPERLINK("../../3.KEGG_map/HF-vs-G-Total/ko04926.html","ko04926")
ko04927	Cortisol synthesis and secretion	Organismal Systems	Endocrine system	3	239	40	6890	0.160382634981605	0.541083238407766	2.16213389121339	ENSBGRG00000000673;ENSBGRG00000017902;ENSBGRG00000021471	=HYPERLINK("../../3.KEGG_map/HF-vs-G-Total/ko04927.html","ko04927")
ko04928	Parathyroid hormone synthesis, secretion and action	Organismal Systems	Endocrine system	6	239	55	6890	0.0114505804743901	0.191606379938128	3.14492202358311	ENSBGRG00000000673;ENSBGRG00000005142;ENSBGRG00000007951;ENSBGRG00000011138;ENSBGRG00000016337;ENSBGRG00000017902	=HYPERLINK("../../3.KEGG_map/HF-vs-G-Total/ko04928.html","ko04928")
ko04929	GnRH secretion	Organismal Systems	Endocrine system	2	239	31	6890	0.292417362059732	0.584450376607446	1.85990012147388	ENSBGRG00000010498;ENSBGRG00000021471	=HYPERLINK("../../3.KEGG_map/HF-vs-G-Total/ko04929.html","ko04929")
ko04930	Type II diabetes mellitus	Human Diseases	Endocrine and metabolic disease	4	239	28	6890	0.0150161289177955	0.209510847295737	4.11835026897788	ENSBGRG00000015651;ENSBGRG00000016293;ENSBGRG00000017084;ENSBGRG00000021445	=HYPERLINK("../../3.KEGG_map/HF-vs-G-Total/ko04930.html","ko04930")
ko04931	Insulin resistance	Human Diseases	Endocrine and metabolic disease	5	239	54	6890	0.0383465719989847	0.343749627562327	2.66930110026344	ENSBGRG00000011880;ENSBGRG00000011907;ENSBGRG00000017084;ENSBGRG00000017902;ENSBGRG00000021445	=HYPERLINK("../../3.KEGG_map/HF-vs-G-Total/ko04931.html","ko04931")
ko04932	Non-alcoholic fatty liver disease (NAFLD)	Human Diseases	Endocrine and metabolic disease	4	239	103	6890	0.482041313323488	0.73518003473779	1.11955152943088	ENSBGRG00000005916;ENSBGRG00000011880;ENSBGRG00000017084;ENSBGRG00000017832	=HYPERLINK("../../3.KEGG_map/HF-vs-G-Total/ko04932.html","ko04932")
ko04933	AGE-RAGE signaling pathway in diabetic complications	Human Diseases	Endocrine and metabolic disease	1	239	50	6890	0.82994162752118	0.890236532084684	0.576569037656904	ENSBGRG00000002811	=HYPERLINK("../../3.KEGG_map/HF-vs-G-Total/ko04933.html","ko04933")
ko04934	Cushing syndrome	Human Diseases	Endocrine and metabolic disease	5	239	99	6890	0.259440115502847	0.584450376607446	1.45598241832551	ENSBGRG00000000673;ENSBGRG00000011138;ENSBGRG00000013242;ENSBGRG00000017902;ENSBGRG00000021471	=HYPERLINK("../../3.KEGG_map/HF-vs-G-Total/ko04934.html","ko04934")
ko04935	Growth hormone synthesis, secretion and action	Organismal Systems	Endocrine system	7	239	55	6890	0.00271203127410905	0.113453308300229	3.6690756941803	ENSBGRG00000000673;ENSBGRG00000003884;ENSBGRG00000016293;ENSBGRG00000017084;ENSBGRG00000017902;ENSBGRG00000021471;ENSBGRG00000026504	=HYPERLINK("../../3.KEGG_map/HF-vs-G-Total/ko04935.html","ko04935")
ko04940	Type I diabetes mellitus	Human Diseases	Endocrine and metabolic disease	1	239	50	6890	0.82994162752118	0.890236532084684	0.576569037656904	ENSBGRG00000011902	=HYPERLINK("../../3.KEGG_map/HF-vs-G-Total/ko04940.html","ko04940")
ko04950	Maturity onset diabetes of the young	Human Diseases	Endocrine and metabolic disease	1	239	20	6890	0.506913250153878	0.748442504638961	1.44142259414226	ENSBGRG00000019533	=HYPERLINK("../../3.KEGG_map/HF-vs-G-Total/ko04950.html","ko04950")
ko04960	Aldosterone-regulated sodium reabsorption	Organismal Systems	Excretory system	1	239	19	6890	0.48914368845104	0.73518003473779	1.51728694120238	ENSBGRG00000018550	=HYPERLINK("../../3.KEGG_map/HF-vs-G-Total/ko04960.html","ko04960")
ko04961	Endocrine and other factor-regulated calcium reabsorption	Organismal Systems	Excretory system	3	239	28	6890	0.0714249824954362	0.426947945790638	3.08876270173341	ENSBGRG00000000673;ENSBGRG00000016337;ENSBGRG00000016463	=HYPERLINK("../../3.KEGG_map/HF-vs-G-Total/ko04961.html","ko04961")
ko04962	Vasopressin-regulated water reabsorption	Organismal Systems	Excretory system	3	239	34	6890	0.112470296529575	0.470500740482056	2.54368693083928	ENSBGRG00000000673;ENSBGRG00000001621;ENSBGRG00000017902	=HYPERLINK("../../3.KEGG_map/HF-vs-G-Total/ko04962.html","ko04962")
ko04966	Collecting duct acid secretion	Organismal Systems	Excretory system	1	239	12	6890	0.345570227422274	0.610831880866132	2.4023709902371	ENSBGRG00000025191	=HYPERLINK("../../3.KEGG_map/HF-vs-G-Total/ko04966.html","ko04966")
ko04970	Salivary secretion	Organismal Systems	Digestive system	3	239	49	6890	0.240934530384563	0.580870201048078	1.76500725813338	ENSBGRG00000000673;ENSBGRG00000010498;ENSBGRG00000025099	=HYPERLINK("../../3.KEGG_map/HF-vs-G-Total/ko04970.html","ko04970")
ko04971	Gastric acid secretion	Organismal Systems	Digestive system	4	239	41	6890	0.0524895500691782	0.402480040290275	2.81253189100929	ENSBGRG00000000673;ENSBGRG00000014154;ENSBGRG00000025191;ENSBGRG00000026504	=HYPERLINK("../../3.KEGG_map/HF-vs-G-Total/ko04971.html","ko04971")
ko04972	Pancreatic secretion	Organismal Systems	Digestive system	2	239	47	6890	0.489028503651178	0.73518003473779	1.22674263331256	ENSBGRG00000000673;ENSBGRG00000009846	=HYPERLINK("../../3.KEGG_map/HF-vs-G-Total/ko04972.html","ko04972")
ko04973	Carbohydrate digestion and absorption	Organismal Systems	Digestive system	1	239	15	6890	0.411457649500486	0.683946159103456	1.92189679218968	ENSBGRG00000015651	=HYPERLINK("../../3.KEGG_map/HF-vs-G-Total/ko04973.html","ko04973")
ko04974	Protein digestion and absorption	Organismal Systems	Digestive system	2	239	63	6890	0.648298813887805	0.815541238775296	0.915188948661752	ENSBGRG00000007400;ENSBGRG00000010498	=HYPERLINK("../../3.KEGG_map/HF-vs-G-Total/ko04974.html","ko04974")
ko04975	Fat digestion and absorption	Organismal Systems	Digestive system	1	239	27	6890	0.615203166647993	0.812715762256033	1.06772044010538	ENSBGRG00000017744	=HYPERLINK("../../3.KEGG_map/HF-vs-G-Total/ko04975.html","ko04975")
ko04976	Bile secretion	Organismal Systems	Digestive system	2	239	32	6890	0.305383040483301	0.584450376607446	1.80177824267782	ENSBGRG00000000673;ENSBGRG00000007947	=HYPERLINK("../../3.KEGG_map/HF-vs-G-Total/ko04976.html","ko04976")
ko04978	Mineral absorption	Organismal Systems	Digestive system	1	239	37	6890	0.730106828512	0.860714825680185	0.779147348185005	ENSBGRG00000012580	=HYPERLINK("../../3.KEGG_map/HF-vs-G-Total/ko04978.html","ko04978")
ko05010	Alzheimer disease	Human Diseases	Neurodegenerative disease	6	239	207	6890	0.730407401872029	0.860714825680185	0.835607300952034	ENSBGRG00000005916;ENSBGRG00000009741;ENSBGRG00000009846;ENSBGRG00000016293;ENSBGRG00000019340;ENSBGRG00000021471	=HYPERLINK("../../3.KEGG_map/HF-vs-G-Total/ko05010.html","ko05010")
ko05012	Parkinson disease	Human Diseases	Neurodegenerative disease	3	239	101	6890	0.686726468092828	0.832697311552173	0.856290649985501	ENSBGRG00000005916;ENSBGRG00000009741;ENSBGRG00000019340	=HYPERLINK("../../3.KEGG_map/HF-vs-G-Total/ko05012.html","ko05012")
ko05014	Amyotrophic lateral sclerosis (ALS)	Human Diseases	Neurodegenerative disease	1	239	35	6890	0.710253558540798	0.85298393872603	0.823670053795577	ENSBGRG00000019961	=HYPERLINK("../../3.KEGG_map/HF-vs-G-Total/ko05014.html","ko05014")
ko05016	Huntington disease	Human Diseases	Neurodegenerative disease	7	239	172	6890	0.388025528742367	0.667084984344755	1.17325094872044	ENSBGRG00000005916;ENSBGRG00000009741;ENSBGRG00000011513;ENSBGRG00000014154;ENSBGRG00000017902;ENSBGRG00000019340;ENSBGRG00000019961	=HYPERLINK("../../3.KEGG_map/HF-vs-G-Total/ko05016.html","ko05016")
ko05030	Cocaine addiction	Human Diseases	Substance dependence	2	239	32	6890	0.305383040483301	0.584450376607446	1.80177824267782	ENSBGRG00000011295;ENSBGRG00000017902	=HYPERLINK("../../3.KEGG_map/HF-vs-G-Total/ko05030.html","ko05030")
ko05031	Amphetamine addiction	Human Diseases	Substance dependence	2	239	39	6890	0.394264796896202	0.668651783925315	1.47838214783821	ENSBGRG00000011295;ENSBGRG00000017902	=HYPERLINK("../../3.KEGG_map/HF-vs-G-Total/ko05031.html","ko05031")
ko05032	Morphine addiction	Human Diseases	Substance dependence	1	239	40	6890	0.757375082205291	0.87512114526905	0.72071129707113	ENSBGRG00000000673	=HYPERLINK("../../3.KEGG_map/HF-vs-G-Total/ko05032.html","ko05032")
ko05034	Alcoholism	Human Diseases	Substance dependence	3	239	130	6890	0.835040855087059	0.891894700539795	0.665271966527197	ENSBGRG00000011295;ENSBGRG00000017902;ENSBGRG00000020809	=HYPERLINK("../../3.KEGG_map/HF-vs-G-Total/ko05034.html","ko05034")
ko05100	Bacterial invasion of epithelial cells	Human Diseases	Infectious disease: bacterial	1	239	42	6890	0.774011530875415	0.87512114526905	0.686391711496314	ENSBGRG00000002811	=HYPERLINK("../../3.KEGG_map/HF-vs-G-Total/ko05100.html","ko05100")
ko05120	Epithelial cell signaling in Helicobacter pylori infection	Human Diseases	Infectious disease: bacterial	2	239	30	6890	0.279420861396168	0.584450376607446	1.92189679218968	ENSBGRG00000001827;ENSBGRG00000011907	=HYPERLINK("../../3.KEGG_map/HF-vs-G-Total/ko05120.html","ko05120")
ko05130	Pathogenic Escherichia coli infection	Human Diseases	Infectious disease: bacterial	6	239	123	6890	0.254459031355585	0.580870201048078	1.40626594550464	ENSBGRG00000011907;ENSBGRG00000013793;ENSBGRG00000020872;ENSBGRG00000021031;ENSBGRG00000022744;ENSBGRG00000025578	=HYPERLINK("../../3.KEGG_map/HF-vs-G-Total/ko05130.html","ko05130")
ko05131	Shigellosis	Human Diseases	Infectious disease: bacterial	4	239	145	6890	0.747059511004646	0.868110820658177	0.795267638147453	ENSBGRG00000007270;ENSBGRG00000011907;ENSBGRG00000015651;ENSBGRG00000022744	=HYPERLINK("../../3.KEGG_map/HF-vs-G-Total/ko05131.html","ko05131")
ko05132	Salmonella infection	Human Diseases	Infectious disease: bacterial	6	239	131	6890	0.302382230001863	0.584450376607446	1.32038710913795	ENSBGRG00000007270;ENSBGRG00000011907;ENSBGRG00000018699;ENSBGRG00000020872;ENSBGRG00000021031;ENSBGRG00000022744	=HYPERLINK("../../3.KEGG_map/HF-vs-G-Total/ko05132.html","ko05132")
ko05133	Pertussis	Human Diseases	Infectious disease: bacterial	3	239	46	6890	0.213238985119337	0.580870201048078	1.88011642714208	ENSBGRG00000000208;ENSBGRG00000022052;ENSBGRG00000022744	=HYPERLINK("../../3.KEGG_map/HF-vs-G-Total/ko05133.html","ko05133")
ko05134	Legionellosis	Human Diseases	Infectious disease: bacterial	7	239	32	6890	8.86371807177594e-05	0.0222479323601576	6.30622384937239	ENSBGRG00000000208;ENSBGRG00000001867;ENSBGRG00000007270;ENSBGRG00000011907;ENSBGRG00000016759;ENSBGRG00000022052;ENSBGRG00000022744	=HYPERLINK("../../3.KEGG_map/HF-vs-G-Total/ko05134.html","ko05134")
ko05135	Yersinia infection	Human Diseases	Infectious disease: bacterial	4	239	78	6890	0.285551146104456	0.584450376607446	1.47838214783821	ENSBGRG00000002811;ENSBGRG00000011907;ENSBGRG00000012273;ENSBGRG00000022744	=HYPERLINK("../../3.KEGG_map/HF-vs-G-Total/ko05135.html","ko05135")
ko05140	Leishmaniasis	Human Diseases	Infectious disease: parasitic	5	239	45	6890	0.0190024072779492	0.227644131480173	3.20316132031613	ENSBGRG00000000208;ENSBGRG00000007944;ENSBGRG00000011907;ENSBGRG00000016759;ENSBGRG00000022052	=HYPERLINK("../../3.KEGG_map/HF-vs-G-Total/ko05140.html","ko05140")
ko05142	Chagas disease (American trypanosomiasis)	Human Diseases	Infectious disease: parasitic	1	239	84	6890	0.949402681834801	0.968699484311118	0.343195855748157	ENSBGRG00000011907	=HYPERLINK("../../3.KEGG_map/HF-vs-G-Total/ko05142.html","ko05142")
ko05143	African trypanosomiasis	Human Diseases	Infectious disease: parasitic	1	239	24	6890	0.572044295097303	0.802140324410185	1.20118549511855	ENSBGRG00000014632	=HYPERLINK("../../3.KEGG_map/HF-vs-G-Total/ko05143.html","ko05143")
ko05144	Malaria	Human Diseases	Infectious disease: parasitic	3	239	50	6890	0.250299463118712	0.580870201048078	1.72970711297071	ENSBGRG00000000208;ENSBGRG00000008670;ENSBGRG00000014632	=HYPERLINK("../../3.KEGG_map/HF-vs-G-Total/ko05144.html","ko05144")
ko05145	Toxoplasmosis	Human Diseases	Infectious disease: parasitic	3	239	56	6890	0.307360357419055	0.584450376607446	1.54438135086671	ENSBGRG00000001867;ENSBGRG00000009568;ENSBGRG00000011907	=HYPERLINK("../../3.KEGG_map/HF-vs-G-Total/ko05145.html","ko05145")
ko05146	Amoebiasis	Human Diseases	Infectious disease: parasitic	5	239	59	6890	0.0529157025082831	0.402480040290275	2.443089142614	ENSBGRG00000000208;ENSBGRG00000002811;ENSBGRG00000004837;ENSBGRG00000009568;ENSBGRG00000022052	=HYPERLINK("../../3.KEGG_map/HF-vs-G-Total/ko05146.html","ko05146")
ko05150	Staphylococcus aureus infection	Human Diseases	Infectious disease: bacterial	6	239	87	6890	0.0808594565499673	0.426947945790638	1.98816909536863	ENSBGRG00000000208;ENSBGRG00000012113;ENSBGRG00000012388;ENSBGRG00000013703;ENSBGRG00000016347;ENSBGRG00000022052	=HYPERLINK("../../3.KEGG_map/HF-vs-G-Total/ko05150.html","ko05150")
ko05152	Tuberculosis	Human Diseases	Infectious disease: bacterial	2	239	109	6890	0.897040453155416	0.926572649144072	0.528962419868719	ENSBGRG00000000208;ENSBGRG00000022052	=HYPERLINK("../../3.KEGG_map/HF-vs-G-Total/ko05152.html","ko05152")
ko05160	Hepatitis C	Human Diseases	Infectious disease: viral	6	239	90	6890	0.0917214685282442	0.426947945790638	1.92189679218968	ENSBGRG00000011138;ENSBGRG00000011907;ENSBGRG00000015786;ENSBGRG00000017084;ENSBGRG00000018699;ENSBGRG00000025578	=HYPERLINK("../../3.KEGG_map/HF-vs-G-Total/ko05160.html","ko05160")
ko05161	Hepatitis B	Human Diseases	Infectious disease: viral	7	239	93	6890	0.0420553607417227	0.351863184872413	2.16988347505286	ENSBGRG00000007947;ENSBGRG00000011138;ENSBGRG00000011907;ENSBGRG00000017902;ENSBGRG00000018699;ENSBGRG00000020450;ENSBGRG00000020675	=HYPERLINK("../../3.KEGG_map/HF-vs-G-Total/ko05161.html","ko05161")
ko05162	Measles	Human Diseases	Infectious disease: viral	3	239	97	6890	0.659995994290338	0.815541238775296	0.891601604624078	ENSBGRG00000001867;ENSBGRG00000006576;ENSBGRG00000011907	=HYPERLINK("../../3.KEGG_map/HF-vs-G-Total/ko05162.html","ko05162")
ko05163	Human cytomegalovirus infection	Human Diseases	Infectious disease: viral	7	239	123	6890	0.134758172338439	0.504840317267884	1.64064360308875	ENSBGRG00000000673;ENSBGRG00000010316;ENSBGRG00000011138;ENSBGRG00000011902;ENSBGRG00000011907;ENSBGRG00000017902;ENSBGRG00000018699	=HYPERLINK("../../3.KEGG_map/HF-vs-G-Total/ko05163.html","ko05163")
ko05164	Influenza A	Human Diseases	Infectious disease: viral	5	239	98	6890	0.252838801062342	0.580870201048078	1.47083938177782	ENSBGRG00000011907;ENSBGRG00000015786;ENSBGRG00000017084;ENSBGRG00000019340;ENSBGRG00000022744	=HYPERLINK("../../3.KEGG_map/HF-vs-G-Total/ko05164.html","ko05164")
ko05165	Human papillomavirus infection	Human Diseases	Infectious disease: viral	7	239	192	6890	0.501724678603934	0.748442504638961	1.05103730822873	ENSBGRG00000002811;ENSBGRG00000008670;ENSBGRG00000009568;ENSBGRG00000011138;ENSBGRG00000011902;ENSBGRG00000017902;ENSBGRG00000020675	=HYPERLINK("../../3.KEGG_map/HF-vs-G-Total/ko05165.html","ko05165")
ko05166	Human T-cell leukemia virus 1 infection	Human Diseases	Infectious disease: viral	13	239	149	6890	0.00192082867809563	0.104123152481977	2.51523405689253	ENSBGRG00000000208;ENSBGRG00000000673;ENSBGRG00000004837;ENSBGRG00000006576;ENSBGRG00000009973;ENSBGRG00000011138;ENSBGRG00000011902;ENSBGRG00000011907;ENSBGRG00000012273;ENSBGRG00000017902;ENSBGRG00000018699;ENSBGRG00000019340;ENSBGRG00000020675	=HYPERLINK("../../3.KEGG_map/HF-vs-G-Total/ko05166.html","ko05166")
ko05167	Kaposi sarcoma-associated herpesvirus infection	Human Diseases	Infectious disease: viral	5	239	96	6890	0.239769307445438	0.580870201048078	1.50148186889819	ENSBGRG00000010316;ENSBGRG00000011138;ENSBGRG00000011902;ENSBGRG00000011907;ENSBGRG00000018699	=HYPERLINK("../../3.KEGG_map/HF-vs-G-Total/ko05167.html","ko05167")
ko05168	Herpes simplex virus 1 infection	Human Diseases	Infectious disease: viral	46	239	1667	6890	0.973261339234168	0.98107869938866	0.795506170732381	ENSBGRG00000000199;ENSBGRG00000000709;ENSBGRG00000001489;ENSBGRG00000002006;ENSBGRG00000002333;ENSBGRG00000002536;ENSBGRG00000003224;ENSBGRG00000005289;ENSBGRG00000005662;ENSBGRG00000005901;ENSBGRG00000008195;ENSBGRG00000009460;ENSBGRG00000010533;ENSBGRG00000011872;ENSBGRG00000011902;ENSBGRG00000011907;ENSBGRG00000012405;ENSBGRG00000012852;ENSBGRG00000012985;ENSBGRG00000013690;ENSBGRG00000013954;…	=HYPERLINK("../../3.KEGG_map/HF-vs-G-Total/ko05168.html","ko05168")
ko05169	Epstein-Barr virus infection	Human Diseases	Infectious disease: viral	7	239	146	6890	0.243247319976526	0.580870201048078	1.38218604917751	ENSBGRG00000001269;ENSBGRG00000011138;ENSBGRG00000011902;ENSBGRG00000011907;ENSBGRG00000015786;ENSBGRG00000018699;ENSBGRG00000020675	=HYPERLINK("../../3.KEGG_map/HF-vs-G-Total/ko05169.html","ko05169")
ko05170	Human immunodeficiency virus 1 infection	Human Diseases	Infectious disease: viral	2	239	141	6890	0.959620075639724	0.972228609909641	0.408914211104187	ENSBGRG00000011902;ENSBGRG00000011907	=HYPERLINK("../../3.KEGG_map/HF-vs-G-Total/ko05170.html","ko05170")
ko05200	Pathways in cancer	Human Diseases	Cancer: overview	13	239	310	6890	0.279012618295587	0.584450376607446	1.20893507895802	ENSBGRG00000000673;ENSBGRG00000001269;ENSBGRG00000002811;ENSBGRG00000003621;ENSBGRG00000006576;ENSBGRG00000009248;ENSBGRG00000009568;ENSBGRG00000011138;ENSBGRG00000011907;ENSBGRG00000013793;ENSBGRG00000018699;ENSBGRG00000020450;ENSBGRG00000020675	=HYPERLINK("../../3.KEGG_map/HF-vs-G-Total/ko05200.html","ko05200")
ko05202	Transcriptional misregulation in cancer	Human Diseases	Cancer: overview	12	239	140	6890	0.00329271235786327	0.115019107570025	2.47101016138673	ENSBGRG00000000461;ENSBGRG00000001269;ENSBGRG00000004837;ENSBGRG00000006576;ENSBGRG00000008639;ENSBGRG00000011138;ENSBGRG00000013472;ENSBGRG00000018699;ENSBGRG00000020450;ENSBGRG00000020675;ENSBGRG00000022052;ENSBGRG00000022487	=HYPERLINK("../../3.KEGG_map/HF-vs-G-Total/ko05202.html","ko05202")
ko05203	Viral carcinogenesis	Human Diseases	Cancer: overview	7	239	136	6890	0.192836652619714	0.56943529185351	1.48381737632291	ENSBGRG00000009973;ENSBGRG00000011138;ENSBGRG00000011902;ENSBGRG00000011907;ENSBGRG00000017902;ENSBGRG00000018811;ENSBGRG00000020675	=HYPERLINK("../../3.KEGG_map/HF-vs-G-Total/ko05203.html","ko05203")
ko05204	Chemical carcinogenesis	Human Diseases	Cancer: overview	2	239	23	6890	0.188940131913767	0.56943529185351	2.5068219028561	ENSBGRG00000014910;ENSBGRG00000017832	=HYPERLINK("../../3.KEGG_map/HF-vs-G-Total/ko05204.html","ko05204")
ko05205	Proteoglycans in cancer	Human Diseases	Cancer: overview	6	239	117	6890	0.220055177973946	0.580870201048078	1.47838214783821	ENSBGRG00000002811;ENSBGRG00000011058;ENSBGRG00000011138;ENSBGRG00000016073;ENSBGRG00000018699;ENSBGRG00000020450	=HYPERLINK("../../3.KEGG_map/HF-vs-G-Total/ko05205.html","ko05205")
ko05206	MicroRNAs in cancer	Human Diseases	Cancer: overview	4	239	96	6890	0.428026397353538	0.699427728782067	1.20118549511855	ENSBGRG00000011138;ENSBGRG00000018699;ENSBGRG00000020450;ENSBGRG00000024200	=HYPERLINK("../../3.KEGG_map/HF-vs-G-Total/ko05206.html","ko05206")
ko05210	Colorectal cancer	Human Diseases	Cancer: specific types	3	239	39	6890	0.152001916449135	0.529362504785698	2.21757322175732	ENSBGRG00000001269;ENSBGRG00000011138;ENSBGRG00000018699	=HYPERLINK("../../3.KEGG_map/HF-vs-G-Total/ko05210.html","ko05210")
ko05211	Renal cell carcinoma	Human Diseases	Cancer: specific types	1	239	42	6890	0.774011530875415	0.87512114526905	0.686391711496314	ENSBGRG00000011138	=HYPERLINK("../../3.KEGG_map/HF-vs-G-Total/ko05211.html","ko05211")
ko05212	Pancreatic cancer	Human Diseases	Cancer: specific types	2	239	28	6890	0.253394341699646	0.580870201048078	2.05917513448894	ENSBGRG00000001269;ENSBGRG00000011138	=HYPERLINK("../../3.KEGG_map/HF-vs-G-Total/ko05212.html","ko05212")
ko05213	Endometrial cancer	Human Diseases	Cancer: specific types	3	239	27	6890	0.0653811767549747	0.410266884137466	3.20316132031613	ENSBGRG00000001269;ENSBGRG00000011138;ENSBGRG00000018699	=HYPERLINK("../../3.KEGG_map/HF-vs-G-Total/ko05213.html","ko05213")
ko05214	Glioma	Human Diseases	Cancer: specific types	2	239	30	6890	0.279420861396168	0.584450376607446	1.92189679218968	ENSBGRG00000001269;ENSBGRG00000011138	=HYPERLINK("../../3.KEGG_map/HF-vs-G-Total/ko05214.html","ko05214")
ko05215	Prostate cancer	Human Diseases	Cancer: specific types	6	239	45	6890	0.00428588116508371	0.115019107570025	3.84379358437936	ENSBGRG00000004837;ENSBGRG00000008639;ENSBGRG00000011138;ENSBGRG00000011907;ENSBGRG00000017902;ENSBGRG00000020450	=HYPERLINK("../../3.KEGG_map/HF-vs-G-Total/ko05215.html","ko05215")
ko05216	Thyroid cancer	Human Diseases	Cancer: specific types	3	239	20	6890	0.0303793083928554	0.298690594910042	4.32426778242678	ENSBGRG00000001269;ENSBGRG00000011138;ENSBGRG00000018699	=HYPERLINK("../../3.KEGG_map/HF-vs-G-Total/ko05216.html","ko05216")
ko05217	Basal cell carcinoma	Human Diseases	Cancer: specific types	3	239	48	6890	0.231630883712399	0.580870201048078	1.80177824267782	ENSBGRG00000001269;ENSBGRG00000003621;ENSBGRG00000011138	=HYPERLINK("../../3.KEGG_map/HF-vs-G-Total/ko05217.html","ko05217")
ko05218	Melanoma	Human Diseases	Cancer: specific types	2	239	35	6890	0.343965364071064	0.610831880866132	1.64734010759115	ENSBGRG00000001269;ENSBGRG00000011138	=HYPERLINK("../../3.KEGG_map/HF-vs-G-Total/ko05218.html","ko05218")
ko05219	Bladder cancer	Human Diseases	Cancer: specific types	3	239	26	6890	0.0595857720418221	0.405812128334505	3.32635983263598	ENSBGRG00000011138;ENSBGRG00000018699;ENSBGRG00000020450	=HYPERLINK("../../3.KEGG_map/HF-vs-G-Total/ko05219.html","ko05219")
ko05220	Chronic myeloid leukemia	Human Diseases	Cancer: specific types	4	239	39	6890	0.044952120599282	0.363967170013541	2.95676429567643	ENSBGRG00000001269;ENSBGRG00000011138;ENSBGRG00000011907;ENSBGRG00000018699	=HYPERLINK("../../3.KEGG_map/HF-vs-G-Total/ko05220.html","ko05220")
ko05221	Acute myeloid leukemia	Human Diseases	Cancer: specific types	4	239	30	6890	0.0190459233509308	0.227644131480173	3.84379358437936	ENSBGRG00000013472;ENSBGRG00000018699;ENSBGRG00000020675;ENSBGRG00000022052	=HYPERLINK("../../3.KEGG_map/HF-vs-G-Total/ko05221.html","ko05221")
ko05222	Small cell lung cancer	Human Diseases	Cancer: specific types	6	239	45	6890	0.00428588116508371	0.115019107570025	3.84379358437936	ENSBGRG00000001269;ENSBGRG00000002811;ENSBGRG00000009568;ENSBGRG00000011138;ENSBGRG00000011907;ENSBGRG00000018699	=HYPERLINK("../../3.KEGG_map/HF-vs-G-Total/ko05222.html","ko05222")
ko05223	Non-small cell lung cancer	Human Diseases	Cancer: specific types	2	239	27	6890	0.240396530327917	0.580870201048078	2.13544088021075	ENSBGRG00000001269;ENSBGRG00000011138	=HYPERLINK("../../3.KEGG_map/HF-vs-G-Total/ko05223.html","ko05223")
ko05224	Breast cancer	Human Diseases	Cancer: specific types	3	239	89	6890	0.601756770480202	0.805259608939782	0.971745569084669	ENSBGRG00000001269;ENSBGRG00000011138;ENSBGRG00000018699	=HYPERLINK("../../3.KEGG_map/HF-vs-G-Total/ko05224.html","ko05224")
ko05225	Hepatocellular carcinoma	Human Diseases	Cancer: specific types	3	239	85	6890	0.570302715151562	0.802140324410185	1.01747477233571	ENSBGRG00000001269;ENSBGRG00000011138;ENSBGRG00000018699	=HYPERLINK("../../3.KEGG_map/HF-vs-G-Total/ko05225.html","ko05225")
ko05226	Gastric cancer	Human Diseases	Cancer: specific types	3	239	80	6890	0.52891865844766	0.762980363622774	1.08106694560669	ENSBGRG00000001269;ENSBGRG00000011138;ENSBGRG00000018699	=HYPERLINK("../../3.KEGG_map/HF-vs-G-Total/ko05226.html","ko05226")
ko05230	Central carbon metabolism in cancer	Human Diseases	Cancer: overview	4	239	34	6890	0.0289551128455451	0.298690594910042	3.39158257445237	ENSBGRG00000001679;ENSBGRG00000012015;ENSBGRG00000015651;ENSBGRG00000018699	=HYPERLINK("../../3.KEGG_map/HF-vs-G-Total/ko05230.html","ko05230")
ko05235	PD-L1 expression and PD-1 checkpoint pathway in cancer	Human Diseases	Cancer: overview	2	239	57	6890	0.593604846304749	0.805259608939782	1.01152462746825	ENSBGRG00000011907;ENSBGRG00000012273	=HYPERLINK("../../3.KEGG_map/HF-vs-G-Total/ko05235.html","ko05235")
ko05320	Autoimmune thyroid disease	Human Diseases	Immune disease	1	239	59	6890	0.876548074489322	0.916723194570083	0.4886178285228	ENSBGRG00000011902	=HYPERLINK("../../3.KEGG_map/HF-vs-G-Total/ko05320.html","ko05320")
ko05321	Inflammatory bowel disease (IBD)	Human Diseases	Immune disease	1	239	63	6890	0.892942847856729	0.92615146616545	0.457594474330876	ENSBGRG00000009248	=HYPERLINK("../../3.KEGG_map/HF-vs-G-Total/ko05321.html","ko05321")
ko05323	Rheumatoid arthritis	Human Diseases	Immune disease	2	239	75	6890	0.740031252100982	0.8639434617551	0.768758716875872	ENSBGRG00000000208;ENSBGRG00000013885	=HYPERLINK("../../3.KEGG_map/HF-vs-G-Total/ko05323.html","ko05323")
ko05330	Allograft rejection	Human Diseases	Immune disease	1	239	50	6890	0.82994162752118	0.890236532084684	0.576569037656904	ENSBGRG00000011902	=HYPERLINK("../../3.KEGG_map/HF-vs-G-Total/ko05330.html","ko05330")
ko05332	Graft-versus-host disease	Human Diseases	Immune disease	1	239	44	6890	0.789511687266157	0.880744148905802	0.655192088246482	ENSBGRG00000011902	=HYPERLINK("../../3.KEGG_map/HF-vs-G-Total/ko05332.html","ko05332")
ko05340	Primary immunodeficiency	Human Diseases	Immune disease	1	239	29	6890	0.641539046551559	0.815541238775296	0.994084547684317	ENSBGRG00000012273	=HYPERLINK("../../3.KEGG_map/HF-vs-G-Total/ko05340.html","ko05340")
ko05410	Hypertrophic cardiomyopathy (HCM)	Human Diseases	Cardiovascular disease	4	239	48	6890	0.0838785714496305	0.426947945790638	2.4023709902371	ENSBGRG00000000967;ENSBGRG00000008351;ENSBGRG00000009846;ENSBGRG00000021471	=HYPERLINK("../../3.KEGG_map/HF-vs-G-Total/ko05410.html","ko05410")
ko05412	Arrhythmogenic right ventricular cardiomyopathy (ARVC)	Human Diseases	Cardiovascular disease	2	239	35	6890	0.343965364071064	0.610831880866132	1.64734010759115	ENSBGRG00000009846;ENSBGRG00000021471	=HYPERLINK("../../3.KEGG_map/HF-vs-G-Total/ko05412.html","ko05412")
ko05414	Dilated cardiomyopathy (DCM)	Human Diseases	Cardiovascular disease	5	239	55	6890	0.0410361711514441	0.351863184872413	2.62076835298593	ENSBGRG00000000673;ENSBGRG00000000967;ENSBGRG00000008351;ENSBGRG00000009846;ENSBGRG00000021471	=HYPERLINK("../../3.KEGG_map/HF-vs-G-Total/ko05414.html","ko05414")
ko05416	Viral myocarditis	Human Diseases	Cardiovascular disease	4	239	54	6890	0.116585294578614	0.479719818675936	2.13544088021075	ENSBGRG00000000208;ENSBGRG00000008350;ENSBGRG00000008351;ENSBGRG00000011902	=HYPERLINK("../../3.KEGG_map/HF-vs-G-Total/ko05416.html","ko05416")
ko05418	Fluid shear stress and atherosclerosis	Human Diseases	Cardiovascular disease	3	239	63	6890	0.374401441714403	0.6526025129883	1.37278342299263	ENSBGRG00000004837;ENSBGRG00000008639;ENSBGRG00000020450	=HYPERLINK("../../3.KEGG_map/HF-vs-G-Total/ko05418.html","ko05418")
